# Supplementary material for: Using blood methylomes to predict response to amisulpride in the first-episode psychosis in the OPTiMiSE cohort
Source: Transl Psychiatry. 2025 Oct 6;15:369. doi: 10.1038/s41398-025-03561-7 (PMC12501013; doi:10.1038/s41398-025-03561-7)
Supplement: Supplementary file 2 — Supplementary Table S1 [file 41398_2025_3561_MOESM2_ESM.xlsx]

## Sheet: Table S1
Table S1. Tested pairwise differences in the clinical and anthropometric traits between the good and bad responders. For the continuous traits, we first perfromed the Levene’s test of homogeneity of variances. If the variances were homogenous across the groups, we performed a Welch Two Sample t-test and a Wilcoxon-Mann-Whitney test if they were not. For the categorical variables, we employed Fish…
Variable	Levene’s P (for numerical)	Statistic	DF	P value	Mean/number of bad responders	Mean/number of good responders	Difference confidence interval	Effect size	Method	Alternative
%PANSS improvement	0.531684	-14.8176	57.6431	2.57393e-21	5.26121	38.2199	-37.412, -28.506	0.889975	Welch Two Sample t-test	Two-sided
% general PANSS improvement	0.90075	-11.0306	52.0524	3.1102e-15	3.06424	35.4404	-38.266, -26.487	0.836886	Welch Two Sample t-test	Two-sided
% positive PANSS improvement	0.914293	-9.8539	51.3931	1.95637e-13	16.8842	49.5805	-39.356, -26.036	0.808641	Welch Two Sample t-test	Two-sided
% negative PANSS improvement	0.798007	-8.2493	54.1078	3.8582e-11	-5.55667	28.4934	-42.325, -25.775	0.746371	Welch Two Sample t-test	Two-sided
PANSS total (VB)	0.000911013	7.00023	49.0966	2.55551e-12	77.6061	50.8313	19, 32	0.649955	Wilcoxon-Mann-Whitney Test	Two-sided
PANSS general (VB)	0.00577527	6.88579	49.0966	5.74696e-12	39.0303	25.8675	10, 16	0.639329	Wilcoxon-Mann-Whitney Test	Two-sided
PANSS negative (VB)	0.00352118	5.46922	49.0966	4.52016e-08	22.0303	14.1807	5, 11	0.507804	Wilcoxon-Mann-Whitney Test	Two-sided
PANSS positive (VB)	0.00219314	5.87943	40.6551	4.1169e-09	16.5455	10.7831	4, 7	0.545891	Wilcoxon-Mann-Whitney Test	Two-sided
Cytokine CCL22 (VA)	0.316506	-2.65369	70.5169	0.00983149	1075.83	1270.32	-340.647, -48.336	0.301324	Welch Two Sample t-test	Two-sided
Natural killer (NK) cell prop. (VA)	0.0608837	2.5605	48.0983	0.0136463	0.0798514	0.06571	0.003, 0.025	0.346348	Welch Two Sample t-test	Two-sided
Remission				2.87648e-07	NO = 20, YES = 13	NO = 10, YES = 73			Fisher's Exact Test for Count Data	Two-sided
Sampling centre/hospital				0.0209895					Fisher's Exact Test for Count Data with simulated p-value	Two-sided
Sampling centre 17 vs. 14				0.0049975	c17 = 4, c14 = 3	c17 = 0, c14 = 15			Fisher's Exact Test for Count Data with simulated p-value	Two-sided
Sampling centre 17 vs. 3				0.00749625	c17 = 4, c3 = 0	c17 = 0, c3 = 5			Fisher's Exact Test for Count Data with simulated p-value	Two-sided
Sampling centre 17 vs. 21				0.009995	c17 = 4, c21 = 0	c17 = 0, c21 = 5			Fisher's Exact Test for Count Data with simulated p-value	Two-sided
Sampling centre 17 vs. 12				0.0109945	c17 = 4, c12 = 5	c17 = 0, c12 = 14			Fisher's Exact Test for Count Data with simulated p-value	Two-sided
Sampling centre 17 vs. 20				0.0274863	c17 = 4, c20 = 0	c17 = 0, c20 = 4			Fisher's Exact Test for Count Data with simulated p-value	Two-sided
Sampling centre 17 vs. 22				0.0284858	c17 = 4, c22 = 0	c17 = 0, c22 = 4			Fisher's Exact Test for Count Data with simulated p-value	Two-sided
Sampling centre 17 vs. 4				0.0314843	c17 = 4, c4 = 0	c17 = 0, c4 = 3			Fisher's Exact Test for Count Data with simulated p-value	Two-sided
Sampling centre 17 vs. 15				0.0449775	c17 = 4, c15 = 1	c17 = 0, c15 = 4			Fisher's Exact Test for Count Data with simulated p-value	Two-sided
Sampling centre 17 vs. 16				0.0494753	c17 = 4, c16 = 1	c17 = 0, c16 = 5			Fisher's Exact Test for Count Data with simulated p-value	Two-sided
Duration of untreated psychosis (DUP)	0.000675909	2.26258	49.0966	0.0236614	8.26606	4.73072	0, 4	0.210076	Wilcoxon-Mann-Whitney Test	Two-sided
Age	0.374328	-2.09061	63.8231	0.0405507	24.4121	26.9699	-5.002, -0.114	0.253163	Welch Two Sample t-test	Two-sided
Genetic PC1	0.668166	1.98236	113.519	0.0498551	0.0142909	0.0097398	0, 0.009	0.182919	Welch Two Sample t-test	Two-sided
Amisulpride dose	0.06	1.874	43.208	0.068	557.58	465.06			Welch Two Sample t-test	Two-sided
Amisulpride blood concentration	0.535	1.892	43.77	0.065	268.84	202.25			Welch Two Sample t-test	Two-sided
BMI (VA)	0.982067	-0.190048	59.0333	0.849924	23.303	23.459	-1.799, 1.487	0.0247276	Welch Two Sample t-test	Two-sided
BMI (VB)	0.46561	-0.453444	72.1699	0.65159	24.0512	24.3895	-1.826, 1.149	0.0533001	Welch Two Sample t-test	Two-sided
BMI change	0.661642	0.0167956	57.1169	0.986658	0.895242	0.891699	-0.419, 0.426	0.00222235	Welch Two Sample t-test	Two-sided
Waist circumference (VA)	0.509548	-0.103328	67.8209	0.918008	82.0606	82.2892	-4.643, 4.185	0.0125459	Welch Two Sample t-test	Two-sided
Waist circumference (VB)	0.155547	-0.897254	81.6116	0.372222	83.8662	85.7301	-5.996, 2.269	0.0988344	Welch Two Sample t-test	Two-sided
Weight (VA)	0.768452	-0.368925	63.0605	0.71342	69.1212	70.1205	-6.412, 4.413	0.0464078	Welch Two Sample t-test	Two-sided
Weight (VB)	0.619724	-0.361297	69.2038	0.718978	71.686	72.6257	-6.128, 4.249	0.04339	Welch Two Sample t-test	Two-sided
Height	0.669796	-0.336428	64.5469	0.73764	172.121	172.663	-3.756, 2.673	0.0418383	Welch Two Sample t-test	Two-sided
Hip circumference (VA)	0.449588	-0.851982	49.4665	0.39833	94.0606	95.9639	-6.391, 2.585	0.120257	Welch Two Sample t-test	Two-sided
Hip circumference (VB)	0.295076	-0.025958	69.174	0.979366	97.9186	97.9621	-3.384, 3.297	0.00312102	Welch Two Sample t-test	Two-sided
Sex				0.833871	F = 12, M = 21	F= 33, M = 50			Fisher's Exact Test for Count Data	Two-sided
Ethnic origin				0.868	EUR = 29, ASI = 3, AFR = 1	EUR = 75, ASI = 5, AFR =3			Fisher's Exact Test for Count Data with simulated p-value	Two-sided
Diagnosis				0.308346					Fisher's Exact Test for Count Data with simulated p-value	Two-sided
PANSS general (VA)	0.878628	-0.171681	58.6717	0.864279	40.5455	40.8434	-3.771, 3.175	0.0224077	Welch Two Sample t-test	Two-sided
PANSS negative (VA)	0.042318	0.744799	49.0966	0.456393	21.6061	20.4819	-2, 4	0.0691528	Wilcoxon-Mann-Whitney Test	Two-sided
PANSS positive (VA)	0.108862	-1.69195	49.7022	0.0969159	20.0303	21.9036	-4.097, 0.351	0.233368	Welch Two Sample t-test	Two-sided
PANSS_total (VA)	0.526728	-0.305744	55.3572	0.760946	82.1818	83.2289	-7.909, 5.815	0.0410587	Welch Two Sample t-test	Two-sided
Alcohol use				0.585207	11 / 7 / 15	20 / 19 / 44			Fisher's Exact Test for Count Data with simulated p-value	Two-sided
Drug abuse				0.407211	21 / 12	44 / 39			Fisher's Exact Test for Count Data	Two-sided
Smoking				0.452274	17 / 4 / 12	33 / 9 / 41			Fisher's Exact Test for Count Data with simulated p-value	Two-sided
Fasting (VA)				0.726228	NO = 2, YES = 31	NO = 9, YES = 74			Fisher's Exact Test for Count Data	Two-sided
Fasting (VB)				1	NO = 3, YES = 30	NO = 8, YES = 75			Fisher's Exact Test for Count Data	Two-sided
Country				0.063968					Fisher's Exact Test for Count Data with simulated p-value	Two-sided
Genetic PC2	0.391264	-0.699457	44.5195	0.487905	0.0661848	0.0698586	-0.014, 0.007	0.104259	Welch Two Sample t-test	Two-sided
Genetic PC3	0.0208453	0.165253	49.0966	0.868745	0.00241212	1.41325e-05	-0.001, 0.001	0.0153433	Wilcoxon-Mann-Whitney Test	Two-sided
B-cell prop. (VA)	0.929311	0.474894	62.3799	0.636521	0.0631405	0.0614136	-0.006, 0.009	0.0600192	Welch Two Sample t-test	Two-sided
B-cell prop. (VB)	0.268977	-0.0570294	54.7719	0.954729	0.0645814	0.0648105	-0.008, 0.008	0.00770561	Welch Two Sample t-test	Two-sided
CD4 T cell prop. (VA)	0.820305	0.730964	55.4878	0.467876	0.141088	0.134364	-0.012, 0.025	0.0976599	Welch Two Sample t-test	Two-sided
CD4 T cell prop. (VB)	0.18442	-1.36508	51.6491	0.178144	0.131583	0.143656	-0.03, 0.006	0.186608	Welch Two Sample t-test	Two-sided
CD8 T cell prop. (VA)	0.826094	0.861075	63.7533	0.392424	0.133712	0.127749	-0.008, 0.02	0.107221	Welch Two Sample t-test	Two-sided
CD8 T cell prop. (VB)	0.572619	-1.7206	62.8471	0.0902437	0.12216	0.134342	-0.026, 0.002	0.212101	Welch Two Sample t-test	Two-sided
Monocyte prop. (VA)	0.213916	0.0614779	80.7475	0.951131	0.0915193	0.091283	-0.007, 0.008	0.00684138	Welch Two Sample t-test	Two-sided
Monocyte prop. (VB)	0.76874	-0.184847	56.6854	0.854009	0.0913598	0.0921519	-0.009, 0.008	0.024544	Welch Two Sample t-test	Two-sided
Natural killer (NK) cell prop. (VB)	0.491585	-0.407673	65.4116	0.684845	0.0715514	0.0735895	-0.012, 0.008	0.0503423	Welch Two Sample t-test	Two-sided
Neutrophil prop. (VA)	0.780492	-1.47553	60.0247	0.145297	0.499772	0.527189	-0.065, 0.01	0.187088	Welch Two Sample t-test	Two-sided
Neutrophil prop. (VB)	0.696022	1.36896	55.4071	0.176536	0.530438	0.504223	-0.012, 0.065	0.180878	Welch Two Sample t-test	Two-sided
C-reactive protein (CRP)	0.183697	0.86821	36.2748	0.390987	4.55618e+06	2.74737e+06	-2415374.648, 6033009.599	0.142678	Welch Two Sample t-test	Two-sided
Calprotectin	0.911305	0.159002	56.2218	0.874237	8.40564e+06	8.21132e+06	-2253591.553, 2642218.379	0.0212009	Welch Two Sample t-test	Two-sided
Chemokine CX3CL1 (fractalkine)	0.460717	-0.243352	74.5346	0.808401	21410.3	21747.6	-3098.188, 2423.71	0.0281763	Welch Two Sample t-test	Two-sided
Chemokine CXCL10	0.405534	-0.387844	113.761	0.698856	196.398	205.396	-54.955, 36.96	0.036339	Welch Two Sample t-test	Two-sided
Chemokine CXCL11	0.404428	-0.94996	71.1128	0.34535	114.172	126.904	-39.455, 13.991	0.111942	Welch Two Sample t-test	Two-sided
Chemokine CXCL12	0.723871	0.755196	72.1381	0.45259	3677.4	3460.12	-356.24, 790.792	0.088566	Welch Two Sample t-test	Two-sided
Circulating Vascular Cell Adhesion Molecule-1 (sVCAM1) (VA)	0.370187	-1.62199	76.8982	0.1089	676461	728735	-116449.359, 11902.197	0.18188	Welch Two Sample t-test	Two-sided
Cytokine CCL11	0.305561	-0.228443	52.2037	0.820195	175.242	179.751	-44.114, 35.096	0.0316016	Welch Two Sample t-test	Two-sided
Cytokine CCL13	0.627964	-0.700027	49.3344	0.487199	136.043	144.283	-31.891, 15.411	0.099173	Welch Two Sample t-test	Two-sided
Cytokine CCL17 (VA)	0.162089	-1.81813	87.1029	0.0724821	264.85	321.66	-118.913, 5.295	0.191214	Welch Two Sample t-test	Two-sided
Cytokine CCL19 (VA)	0.346333	-1.05528	59.3929	0.295572	622.926	690.145	-194.658, 60.222	0.135664	Welch Two Sample t-test	Two-sided
Cytokine CCL2	0.392545	0.195868	71.7792	0.845267	262.063	258.646	-31.36, 38.193	0.0231126	Welch Two Sample t-test	Two-sided
Cytokine CCL20	0.451527	-1.1431	97.838	0.255788	27.0736	40.8478	-37.687, 10.139	0.114802	Welch Two Sample t-test	Two-sided
Cytokine CCL26	0.617262	0.0466672	42.4504	0.962997	6.5531	6.46968	-3.523, 3.69	0.00716242	Welch Two Sample t-test	Two-sided
Cytokine CCL27	0.296295	-0.408847	72.1921	0.683862	5209.11	5377.64	-990.209, 653.151	0.0480633	Welch Two Sample t-test	Two-sided
Cytokine CCL3	0.730461	-0.778683	85.0515	0.438327	15.2258	16.7186	-5.305, 2.319	0.0841351	Welch Two Sample t-test	Two-sided
Cytokine CCL4	0.380963	-0.607571	89.2372	0.545015	95.4095	100.218	-20.535, 10.917	0.0641842	Welch Two Sample t-test	Two-sided
Granulocyte-macrophage colony stimulating factor(GM-CSF)	0.647884	0.464299	36.0872	0.645223	0.29325	0.23495	-0.196, 0.313	0.0770597	Welch Two Sample t-test	Two-sided
Interferon alpha 2a (IFN-α2a)	0.586134	-0.822177	101.378	0.412906	4.28803	11.96	-26.182, 10.838	0.081386	Welch Two Sample t-test	Two-sided
Interferon gamma (IFNg)	0.838021	-0.106096	79.335	0.915774	6.91826	7.12926	-4.169, 3.747	0.0119106	Welch Two Sample t-test	Two-sided
Interleukin 10	0.491362	-1.16418	92.1269	0.247359	0.295789	0.447597	-0.411, 0.107	0.120408	Welch Two Sample t-test	Two-sided
Interleukin 12p40	0.0238394	0.097909	49.0966	0.922005	103.216	113.931	-16.705, 16.626	0.00909062	Wilcoxon-Mann-Whitney Test	Two-sided
Interleukin 13	0.258406	-0.560413	111.405	0.576323	1.07124	1.21685	-0.66, 0.369	0.0530206	Welch Two Sample t-test	Two-sided
Interleukin 15	0.154433	0.383767	40.3256	0.703167	2.48896	2.41508	-0.315, 0.463	0.0603234	Welch Two Sample t-test	Two-sided
Interleukin 16	0.459205	-0.97312	64.6237	0.334122	242.81	259.784	-51.813, 17.866	0.120174	Welch Two Sample t-test	Two-sided
Interleukin 17	0.819386	0.523585	60.9228	0.602466	2.61797	2.43213	-0.524, 0.896	0.0669303	Welch Two Sample t-test	Two-sided
Interleukin 18	0.731327	-0.888239	53.6385	0.378378	146.646	160.085	-43.776, 16.899	0.120398	Welch Two Sample t-test	Two-sided
Interleukin 21	0.337597	-1.17225	112.362	0.243576	8.48128	9.65257	-3.151, 0.808	0.109919	Welch Two Sample t-test	Two-sided
Interleukin 23	0.294894	-1.56808	113.914	0.119636	10.5259	12.2701	-3.948, 0.459	0.145359	Welch Two Sample t-test	Two-sided
Interleukin 27	0.628655	0.530014	61.022	0.598025	1237.68	1173.7	-177.403, 305.364	0.0676935	Welch Two Sample t-test	Two-sided
Interleukin 29	0.676581	0.659737	66.0668	0.511716	1.17309	1.03047	-0.289, 0.574	0.0809009	Welch Two Sample t-test	Two-sided
Interleukin 6 (VA)	0.360253	-1.38016	93.6061	0.170824	0.40433	0.487929	-0.204, 0.037	0.141222	Welch Two Sample t-test	Two-sided
Interleukin 7	0.713989	-0.266226	74.1349	0.790804	16.1956	16.5583	-3.078, 2.352	0.0309052	Welch Two Sample t-test	Two-sided
Interleukin 8	0.241197	0.834382	34.5892	0.409791	13.799	9.99521	-5.455, 13.063	0.140465	Welch Two Sample t-test	Two-sided
Serum amyloid A (SAA)	0.617969	-0.662183	101.239	0.509359	9.2895e+06	1.36138e+07	-17278403.788, 8629819.876	0.0656698	Welch Two Sample t-test	Two-sided
Soluble intercellular adhesion molecule-1 (sICAM1) (VA)	0.362066	-1.57093	75.0098	0.120407	410770	443276	-73726.375, 8714.77	0.178472	Welch Two Sample t-test	Two-sided
Tumor necrosis factor A (TNFa)	0.320311	0.238036	70.8674	0.81254	1.99843	1.97012	-0.209, 0.265	0.0282648	Welch Two Sample t-test	Two-sided
Tumor necrosis factor B (TNFb)	0.75932	0.451436	42.0884	0.653993	0.34299	0.278002	-0.226, 0.355	0.0694171	Welch Two Sample t-test	Two-sided
Vascular endothelial growth factor (VEGF)	0.186379	-1.26207	110.278	0.209588	168.268	203.068	-89.445, 19.844	0.119323	Welch Two Sample t-test	Two-sided
