# Supplementary material for: Using blood methylomes to predict response to amisulpride in the first-episode psychosis in the OPTiMiSE cohort
Source: Transl Psychiatry. 2025 Oct 6;15:369. doi: 10.1038/s41398-025-03561-7 (PMC12501013; doi:10.1038/s41398-025-03561-7)
Supplement: Supplementary file 3 — Supplementary Table S2 [file 41398_2025_3561_MOESM3_ESM.xls]

## Sheet: Table S2
Table S2. Regions with methylation values significantly associated with the main effect of response (average difference between good and bad responders) for the response defined as dichotomous variable (good vs. bad responders). The models included covariates (sex, age, tobacco use, drug abuse, leukocyte composition and technical variation). Three regions that are significant for visit x response…
Chrosome position (GRCh37)	Model p-value (LRT)	LRT p-value adjusted	Factor	Coefficient estimate	Coefficient standard error	Z value	P value	Gencode annotation	CpGs in the region
chr1:2046702-2047101	2.10785e-07	3.88062e-07	response	-0.0643051	0.0307325	-2.09241	0.0364015	PRKCZ	cg00981070 ;; cg09179248 ;; cg17426766 ;; cg19255464 ;; cg26910870
chr1:9908036-9908304	5.65862e-14	1.49839e-13	response	-0.112039	0.0450096	-2.48922	0.0128025	RP11-84A14.5	cg01994208 ;; cg06216080 ;; cg06431967 ;; cg15416870
chr2:114737311-114737475	0.00284588	0.00386975	response	0.117398	0.0536484	2.18828	0.0286494	AC010982.1; AC110769.3	cg15915602 ;; cg26867680 ;; cg27087112
chr2:173419899-173419951	0.0254506	0.0307754	response	-0.116092	0.037456	-3.09943	0.00193892	AC093818.1; PDK1	cg01937628 ;; cg07833011 ;; cg10165864
chr2:242808427-242808803	0.00204431	0.00281345	response	-0.0712605	0.0336398	-2.11834	0.0341462	NA	cg05507490 ;; cg08277216 ;; cg11229343 ;; cg23217153
chr2:79740185-79740308	0.000919023	0.00130457	response	-0.0832921	0.0379882	-2.19258	0.0283377	CTNNA2	cg04670857 ;; cg19707040 ;; cg23699324
chr2:85804476-85804653	1.4913e-43	2.7406e-42	response	-0.053452	0.025052	-2.13364	0.0328719	VAMP8	cg04877910 ;; cg05486094 ;; cg12177094 ;; cg17641218 ;; cg22088495
chr3:125900065-125900180	0.000251036	0.00037527	response	0.0793773	0.0368732	2.15271	0.0313416	ALDH1L1; ALDH1L1-AS2	cg08481491 ;; cg20988073 ;; cg21601837 ;; cg25308173
chr3:138327370-138327728	2.30717e-09	4.73626e-09	response	-0.0869095	0.0431605	-2.01364	0.0440478	FAIM	cg01025283 ;; cg02712878 ;; cg04148458 ;; cg06309968 ;; cg13538845 ;; cg15916166 ;; cg18178505 ;; cg19188109 ;; cg22175303
chr3:147126703-147127012	9.82326e-22	5.08391e-21	response	-0.0626731	0.0248527	-2.52178	0.0116762	ZIC1	cg01227537 ;; cg02519751 ;; cg05700079 ;; cg14456683 ;; cg17280346 ;; cg26014538
chr3:44802549-44802604	0.00104904	0.00148091	response	-0.102213	0.0460146	-2.22132	0.0263293	KCNQ1	cg09053247 ;; cg09333631 ;; cg17546649
chr3:46718941-46719086	9.97915e-22	5.15589e-21	response	-0.0540715	0.0271219	-1.99365	0.0461902	ALS2CL	cg12424624 ;; cg15726123 ;; cg18790915 ;; cg25445707
chr3:87138203-87138700	0.0174385	0.0215801	response	0.138139	0.0595522	2.31962	0.0203614	NA	cg00169617 ;; cg03660115 ;; cg06976096 ;; cg14611399 ;; cg16856833 ;; cg21741562
chr4:174448339-174448345	1.14455e-08	2.25602e-08	response	-0.0697002	0.0277316	-2.51339	0.0119579	HAND2; RP11-471J12.1	cg10933003 ;; cg25493727 ;; cg27047075
chr4:184961220-184961374	0.00604401	0.00792695	response	0.136929	0.0685427	1.99771	0.0457478	NA	cg06669374 ;; cg08474478 ;; cg19764006
chr4:57371589-57371719	0.000100801	0.000156162	response	0.134273	0.0553289	2.42682	0.0152318	ARL9 ;; NA	cg02786012 ;; cg06922635 ;; cg15846316
chr4:7512278-7512528	0.000351424	0.000516285	response	-0.164144	0.0455732	-3.60176	0.00031607	SORCS2	cg03166265 ;; cg10703338 ;; cg16133398 ;; cg21013745
chr4:77227123-77227162	5.00645e-14	1.33028e-13	response	-0.0798611	0.032358	-2.46805	0.0135853	FAM47E; STBD1	cg02216881 ;; cg05629849 ;; cg05861031 ;; cg17010112
chr5:154026930-154027256	0.000330937	0.000488056	response	0.0888541	0.0409284	2.17096	0.029934	NA	cg08893839 ;; cg17344516 ;; cg25588787
chr5:161494274-161494450	2.50953e-12	5.99911e-12	response	-0.0640699	0.0323781	-1.9788	0.047838	GABRG2	cg05668580 ;; cg17401282 ;; cg26116742
chr5:40835740-40835760	1.4811e-06	2.58855e-06	response	0.105906	0.0534518	1.98133	0.0475544	RPL37	cg04002187 ;; cg05478818 ;; cg17351974
chr6:153324001-153324047	0.0329882	0.039377	response	-0.040989	0.0209078	-1.96046	0.0499416	MTRF1L	cg13538257 ;; cg17195852 ;; cg20443028
chr6:30294032-30294179	2.10686e-13	5.38381e-13	response	-0.0696809	0.0317187	-2.19684	0.0280322	HCG17; HCG18; TRIM39	cg07068375 ;; cg09783905 ;; cg15213565 ;; cg24838581
chr6:37617864-37618123	0.00265175	0.00361057	response	-0.258092	0.114291	-2.25821	0.0239329	MDGA1	cg04466022 ;; cg20053110 ;; cg24796644 ;; cg26720545
chr6:656890-657150	0.00859435	0.0110591	response	-0.179743	0.0701069	-2.56385	0.0103519	EXOC2; HUS1B	cg02203922 ;; cg04946916 ;; cg06239170 ;; cg14409477 ;; cg20592360 ;; cg25808082
chr6:74104354-74104594	0.000502119	0.000729642	response	-0.136462	0.0612284	-2.22873	0.0258317	DDX43; OOEP; snoU13	cg03669949 ;; cg06065891 ;; cg12045875 ;; cg17188169
chr7:155832831-155832992	0.0389553	0.0459116	response	-0.122478	0.0605889	-2.02146	0.0432317	NA	cg09544568 ;; cg20218073 ;; cg24859945
chr7:158045980-158046358	0.0142445	0.0178216	response	-0.203502	0.0894261	-2.27564	0.0228677	NA	cg02770061 ;; cg06400119 ;; cg06715136 ;; cg10473311 ;; cg16571642 ;; cg27200869
chr7:27183133-27183806	0.0135892	0.0170295	response	-0.12486	0.0596507	-2.09318	0.0363327	HOXA-AS3;HOXA3;HOXA5	cg02005600 ;; cg02646423 ;; cg02916332 ;; cg04863892 ;; cg09207400 ;; cg09549073 ;; cg14014955 ;; cg17569124 ;; cg19759481 ;; cg20517050 ;; cg23936031 ;; cg25307665
chr7:27184167-27184853	1.05914e-11	2.433e-11	response	-0.0803181	0.0377034	-2.13026	0.0331502	HOXA-AS3; HOXA3; HOXA5 ;; HOXA-AS3; HOXA3	cg00969405 ;; cg01323381 ;; cg01748892 ;; cg02106682 ;; cg03368099 ;; cg03744763 ;; cg05579037 ;; cg05774699 ;; cg07049592 ;; cg13694927 ;; cg14013695 ;; cg14882265 ;; cg17432857 ;; cg19643053 ;; cg20817131 ;; cg25390165 ;; cg26023912 ;; cg27151303
chr7:27187372-27187560	5.80923e-05	9.14283e-05	response	-0.0842933	0.0386227	-2.18248	0.0290741	HOXA-AS3; HOXA3; HOXA6	cg03529432 ;; cg04265576 ;; cg12810523 ;; cg14044640 ;; cg22469274 ;; cg24362796
chr7:27197455-27198429	5.54106e-06	9.30789e-06	response	-0.0845285	0.0393645	-2.14733	0.0317671	HOXA7	cg02000318 ;; cg02384857 ;; cg03232620 ;; cg06911354 ;; cg06934774 ;; cg11165752 ;; cg17642941 ;; cg18436984
chr8:1693765-1694016	0.00114824	0.00161681	response	-0.0694593	0.0286782	-2.42202	0.0154345	NA	cg07805058 ;; cg16259209 ;; cg17469017
chr8:41522809-41522951	1.50688e-11	3.42819e-11	response	-0.0504254	0.0223264	-2.25856	0.0239109	ANK1; RP11-930P14.1	cg01678292 ;; cg11479568 ;; cg17274126 ;; cg23241016 ;; cg25043378
chr8:81400138-81400348	4.54584e-29	4.66595e-28	response	-0.0575666	0.0272029	-2.1162	0.0343282	NA	cg11821269 ;; cg20200516 ;; cg22811781
chr10:105438008-105438068	0.00146525	0.00204588	response	-0.185876	0.0713831	-2.60392	0.00921642	SH3PXD2A	cg04788957 ;; cg19261727 ;; cg21699381
chr10:125651526-125651726	0.0373571	0.0441977	response	-0.0707355	0.0334061	-2.11744	0.0342225	CPXM2	cg03630088 ;; cg05801246 ;; cg08615567 ;; cg08627010 ;; cg13702196 ;; cg26333393
chr10:134943246-134943309	0.00194678	0.00268525	response	-0.106253	0.0435058	-2.44229	0.0145946	GPR123	cg07867367 ;; cg25020570 ;; cg25142028
chr11:32454718-32454768	0.00159923	0.00222586	response	0.0579265	0.0229128	2.52812	0.0114674	NA	cg07716052 ;; cg16463460 ;; cg21769619
chr11:70672835-70672986	1.61098e-05	2.62844e-05	response	-0.125467	0.0516828	-2.42763	0.0151977	SHANK2	cg01655356 ;; cg06039161 ;; cg09726240 ;; cg11480627 ;; cg25456593 ;; cg26591930
chr12:100750473-100750899	2.41973e-07	4.43616e-07	response	-0.0627044	0.0286996	-2.18486	0.0288994	SLC17A8	cg06563300 ;; cg13861294 ;; cg14077898 ;; cg21429394 ;; cg21961771 ;; cg24446178
chr12:132663428-132663883	0.00423025	0.00562993	response	-0.0624887	0.0269965	-2.31469	0.0206297	NA	cg01061424 ;; cg01604412 ;; cg03476616 ;; cg09828575 ;; cg12613382 ;; cg14925764 ;; cg21672450 ;; cg26320244
chr12:132859608-132859951	0.0346694	0.0412564	response	-0.122265	0.0519935	-2.35155	0.0186956	GALNT9	cg00524706 ;; cg06893288 ;; cg10173694 ;; cg14384748
chr12:9217390-9217907	0.00414323	0.0055261	response	0.128643	0.0515974	2.49322	0.0126592	C12orf33; RP11-436I9.2	cg02883147 ;; cg03539765 ;; cg04155231 ;; cg10605084 ;; cg13575925 ;; cg18644252 ;; cg19091257 ;; cg20380214 ;; cg23795048 ;; cg26114124
chr13:47472050-47472429	1.39147e-16	4.47166e-16	response	0.0716019	0.0319606	2.24032	0.0250702	HTR2A	cg01192538 ;; cg01620540 ;; cg05506829 ;; cg06020661 ;; cg07075299 ;; cg09394608 ;; cg09798090 ;; cg15692052 ;; cg18200810 ;; cg23881368 ;; cg24118521 ;; cg24320398
chr14:76127348-76127417	0.00032439	0.000478861	response	-0.0497744	0.0225977	-2.20262	0.0276212	C14orf1; FLVCR2; TTLL5	cg07932479 ;; cg09017581 ;; cg18638383 ;; cg22776257 ;; cg26044711
chr14:99728939-99729088	0.000854058	0.00121742	response	-0.170049	0.0691812	-2.45802	0.0139706	AL109767.1	cg05768367 ;; cg14841828 ;; cg19450111 ;; cg26396443
chr15:53093405-53093707	0.000176844	0.00026908	response	-0.105327	0.0498275	-2.11384	0.0345293	NA	cg00400532 ;; cg01988702 ;; cg25620430
chr16:31469310-31469742	3.28877e-20	1.4256e-19	response	0.0503287	0.0209695	2.4001	0.0163907	ARMC5; RP11-452L6.5	cg04299018 ;; cg05777628 ;; cg07435237 ;; cg10384552 ;; cg15079206 ;; cg18406471 ;; cg19616352 ;; cg20750077 ;; cg26287978
chr16:3243392-3243552	0.0119331	0.0150339	response	-0.106536	0.0438619	-2.42891	0.0151445	AJ003147.9	cg04946910 ;; cg05036635 ;; cg05595088
chr16:86767566-86767757	0.00208874	0.00286945	response	-0.114886	0.0336321	-3.41596	0.00063557	CTD-2015G9.2	cg00669347 ;; cg06582706 ;; cg06660976
chr17:36997420-36997740	0.00432435	0.00575019	response	0.156603	0.0715674	2.18819	0.0286558	C17orf98 ;; NA	cg04487205 ;; cg12552293 ;; cg18343108 ;; cg19760250 ;; cg19817652 ;; cg20084219 ;; cg21852429 ;; cg23290482
chr17:40838861-40839022	0.0108623	0.0137753	response	0.167056	0.0839657	1.98958	0.0466374	NA	cg08860498 ;; cg11629889 ;; cg16308533
chr18:52626524-52626848	0.0162835	0.0202407	response	-0.0919635	0.0431367	-2.13191	0.0330143	CCDC68	cg02545294 ;; cg02699761 ;; cg03778029 ;; cg08332635 ;; cg12955441 ;; cg12974637 ;; cg26630735
chr18:76674571-76674796	0.000112827	0.000174157	response	-0.120237	0.0477463	-2.51826	0.0117937	NA	cg02362631 ;; cg07621803 ;; cg16189953
chr19:1009764-1009949	0.00775003	0.0100273	response	-0.0990514	0.0389852	-2.54075	0.0110616	C19orf6	cg00313722 ;; cg02922913 ;; cg16364660
chr19:12476508-12476542	1.87698e-05	3.04624e-05	response	-0.0829051	0.0417513	-1.98569	0.0470678	ZNF442	cg00850039 ;; cg03809891 ;; cg11728578 ;; cg19938465
chr19:18208374-18208476	1.90901e-11	4.3302e-11	response	-0.0716745	0.0319964	-2.24008	0.0250858	MAST3	cg00411741 ;; cg04782470 ;; cg16294321 ;; cg19187593 ;; cg20631180
chr19:2051248-2051277	0.000295352	0.000438527	response	-0.0846782	0.0323384	-2.61851	0.00883154	MKNK2	cg05254098 ;; cg06552549 ;; cg08541729 ;; cg17068236 ;; cg21684053
chr19:46806999-46807466	0.0250726	0.0303782	response	0.113771	0.0572003	1.98899	0.0467024	HIF3A	cg20667364 ;; cg23548163 ;; cg25196389 ;; cg26749414
chr19:50666238-50666558	0.0048779	0.00647784	response	-0.105127	0.0502009	-2.09413	0.0362482	IZUMO2	cg01857260 ;; cg08188330 ;; cg09697795 ;; cg10374084 ;; cg24296452 ;; cg27247554
chr19:55660514-55660625	0.00058945	0.000850105	response	0.176115	0.0874763	2.01329	0.044084	TNNT1	cg07189381 ;; cg10218876 ;; cg18649823 ;; cg19504245 ;; cg24699670
chr19:58570419-58570491	0.0198977	0.024446	response	-0.101318	0.0495844	-2.04335	0.0410178	ZNF135	cg02473540 ;; cg06454760 ;; cg08701621 ;; cg09907936 ;; cg16638540 ;; cg18430128
chr20:11870769-11870821	1.76038e-05	2.86762e-05	response	0.063922	0.029218	2.18776	0.0286869	BTBD3	cg00592643 ;; cg24562149 ;; cg25922970
chr20:24449704-24449760	1.85446e-08	3.60668e-08	response	0.0487261	0.0222492	2.19001	0.0285232	SYNDIG1	cg02997755 ;; cg22452236 ;; cg22479299
chr21:43099292-43099460	4.65329e-10	9.86254e-10	response	-0.115543	0.0476873	-2.42294	0.0153956	LINC00111; TMPRSS3	cg03364381 ;; cg12656497 ;; cg19110725 ;; cg27263741
chr22:30783737-30783944	0.0161693	0.0201149	response	0.101395	0.051678	1.96205	0.0497565	MTMR3; RNF215	cg03868770 ;; cg07074042 ;; cg08786711 ;; cg20112827
