# Supplementary material for: Using blood methylomes to predict response to amisulpride in the first-episode psychosis in the OPTiMiSE cohort
Source: Transl Psychiatry. 2025 Oct 6;15:369. doi: 10.1038/s41398-025-03561-7 (PMC12501013; doi:10.1038/s41398-025-03561-7)
Supplement: Supplementary file 4 — Supplementary Table S3 [file 41398_2025_3561_MOESM4_ESM.xls]

## Sheet: Table S3
Table S3. Regions with methylation values with significant response-specific treatment effects (visit x response interaction) with the response defined as dichotomous variable (good vs. bad responders). The models included covariates (sex, age, tobacco use, drug abuse, leukocyte composition and technical variation). Three regions that are significant for the main effect of response as well are sh…
Chrosome position (GRCh37)	Model p-value (LRT)	LRT p-value adjusted	Factor	Coefficient estimate	Coefficient standard error	Z value	P value	Gencode annotation	CpGs in the region
chr1:11795746-11795976	3.40605e-30	3.80116e-29	visit:response	-0.0335307	0.0159565	-2.10138	0.0356074	AGTRAP	cg04444949 ;; cg08425760 ;; cg08945450 ;; cg15527643 ;; cg21826784 ;; cg25467652
chr1:151634388-151634697	1.03308e-40	1.77124e-39	visit:response	-0.037834	0.0177733	-2.1287	0.0332793	SNX27	cg03456799 ;; cg08504644 ;; cg15044951 ;; cg24169001 ;; cg26188803
chr1:1549615-1549818	2.693e-24	1.76599e-23	visit:response	-0.0470125	0.0213979	-2.19705	0.0280166	MIB2	cg01229567 ;; cg07147033 ;; cg13897348 ;; cg19246761
chr1:156119420-156119457	1.1028e-33	1.55252e-32	visit:response	-0.0453981	0.0176199	-2.57653	0.00997981	SEMA4A	cg00107970 ;; cg01342467 ;; cg05824709 ;; cg08957767
chr1:160370208-160370286	4.69679e-06	7.92003e-06	visit:response	-0.0241871	0.0103124	-2.34545	0.0190043	VANGL2	cg07346851 ;; cg13428480 ;; cg24588482
chr1:174843523-174843548	3.76141e-11	8.43226e-11	visit:response	-0.0222287	0.0112523	-1.97549	0.0482128	RABGAP1L	cg18489118 ;; cg20535312 ;; cg27212156
chr1:196619631-196619755	2.40762e-07	4.41661e-07	visit:response	-0.0382833	0.016867	-2.26971	0.0232249	CFH	cg06588136 ;; cg18436810 ;; cg27331828
chr1:19971709-19972300	1.36168e-08	2.672e-08	visit:response	-0.025086	0.00972184	-2.58038	0.00986919	NBL1	cg03884082 ;; cg10211745 ;; cg14579430 ;; cg15589641 ;; cg18923740 ;; cg19234140
chr1:203733914-203734559	5.61638e-32	7.12258e-31	visit:response	0.0201093	0.00984512	2.04257	0.0410954	LAX1	cg00272709 ;; cg00942920 ;; cg05181290 ;; cg06958535 ;; cg10117369 ;; cg12022621 ;; cg16948489 ;; cg17711527 ;; cg23893629
chr1:212340547-212340624	2.09064e-25	1.52766e-24	visit:response	-0.0395558	0.0176969	-2.23518	0.0254057	RP11-15I11.2	cg03103338 ;; cg12992044 ;; cg20764788
chr1:232941530-232941775	0.00560934	0.00739162	visit:response	-0.0370572	0.0147794	-2.50736	0.0121636	KIAA1383	cg00951395 ;; cg05460318 ;; cg06935979
chr1:23810714-23810942	2.85214e-10	6.11685e-10	visit:response	-0.0318912	0.0159498	-1.99948	0.0455569	ASAP3	cg00417419 ;; cg01829387 ;; cg05788332 ;; cg10708588 ;; cg17023648 ;; cg20131023
chr1:27114317-27114528	7.40189e-06	1.23459e-05	visit:response	-0.0275445	0.0136212	-2.02217	0.0431583	PIGV	cg00114008 ;; cg08231251 ;; cg11301037 ;; cg14557189 ;; cg17739026 ;; cg23283076 ;; cg26899490
chr1:28918475-28918656	1.60664e-25	1.18814e-24	visit:response	-0.0388233	0.0187414	-2.07153	0.0383092	RAB42; TAF12	cg04896949 ;; cg09473424 ;; cg10069312 ;; cg21651269
chr1:35586358-35586588	0.000347908	0.000511855	visit:response	-0.0348274	0.016147	-2.1569	0.0310136	NA	cg07105947 ;; cg09834465 ;; cg12901910 ;; cg25035631
chr1:44821112-44821233	1.53567e-20	6.94106e-20	visit:response	-0.0358	0.0179015	-1.99983	0.0455184	ERI3	cg02674114 ;; cg04166874 ;; cg10516823 ;; cg17154605
chr1:55457967-55458086	4.2807e-12	1.00593e-11	visit:response	-0.0441499	0.0161343	-2.73639	0.00621167	RP11-12C17.2	cg01147025 ;; cg06337363 ;; cg14320236
chr1:59249834-59249883	0.0217191	0.0265244	visit:response	-0.0427487	0.0183784	-2.32603	0.0200171	JUN; RP4-794H19.2	cg03256465 ;; cg07018071 ;; cg15096815
chr1:63154465-63154668	4.80094e-29	4.89504e-28	visit:response	-0.0544362	0.0177996	-3.05828	0.00222615	DOCK7; RP11-230B22.1	cg04022724 ;; cg06595852 ;; cg11960592 ;; cg27123834
chr1:92352293-92352481	4.99992e-12	1.16779e-11	visit:response	-0.0488752	0.0183835	-2.65864	0.00784563	TGFBR3	cg00563926 ;; cg07557690 ;; cg08848903 ;; cg23113350
chr2:160473251-160473496	1.13645e-27	1.01981e-26	visit:response	-0.0469347	0.0208511	-2.25094	0.0243892	AC009506.1; BAZ2B	cg08001909 ;; cg17503977 ;; cg19903071 ;; cg27501190
chr2:189152910-189153181	1.42768e-16	4.58323e-16	visit:response	-0.0464928	0.0217751	-2.13514	0.0327497	AC068718.1	cg22031289 ;; cg23854558 ;; cg24828042
chr2:198540518-198540734	1.35881e-07	2.53353e-07	visit:response	0.0248977	0.0106341	2.3413	0.0192166	RFTN2	cg02170986 ;; cg08373610 ;; cg09096031 ;; cg23334662
chr2:239463716-239463810	5.36943e-43	9.6934e-42	visit:response	-0.0466172	0.0188362	-2.47487	0.0133285	AC092619.1	cg01763719 ;; cg09195148 ;; cg20382154
chr2:242710824-242711009	5.60264e-12	1.3036e-11	visit:response	-0.0462997	0.0160091	-2.89208	0.00382697	NA	cg01997813 ;; cg02639108 ;; cg21545857
chr2:33359059-33359529	1.57102e-43	2.86992e-42	visit:response	-0.0438262	0.0166414	-2.63357	0.00844936	LTBP1	cg03906115 ;; cg11918450 ;; cg13652008 ;; cg15135286 ;; cg15877238 ;; cg18213786 ;; cg18394235 ;; cg18850418
chr3:159706538-159706577	2.40091e-07	4.40693e-07	visit:response	-0.0107458	0.00498581	-2.15528	0.0311399	CTD-2049J23.2; IL12A	cg08017498 ;; cg12583659 ;; cg13775495 ;; cg25777557
chr3:194826197-194826585	2.4355e-31	3.00183e-30	visit:response	-0.0526117	0.0184958	-2.84453	0.00444774	XXYLT1	cg00295879 ;; cg03716353 ;; cg06706813 ;; cg08704934 ;; cg15912390
chr3:23958877-23958995	3.70472e-06	6.2886e-06	visit:response	-0.0200665	0.0101111	-1.9846	0.0471891	NKIRAS1; RPL15	cg05571164 ;; cg10113231 ;; cg24562162 ;; cg25466588
chr3:44754102-44754131	0.000314216	0.000465186	visit:response	-0.0550054	0.0258733	-2.12595	0.0335075	ZNF502	cg10263370 ;; cg11003573 ;; cg15687855 ;; cg18722847
chr3:50359849-50359978	0.00116376	0.00163759	visit:response	-0.053527	0.0227236	-2.35557	0.0184944	HYAL2; TUSC2	cg05118960 ;; cg12150256 ;; cg13341668
chr3:64053547-64053663	1.80507e-21	9.06506e-21	visit:response	-0.0332476	0.0162345	-2.04797	0.0405634	RP11-129B22.1	cg03414178 ;; cg12546646 ;; cg25433554
chr3:64210991-64211204	0.00684909	0.00892563	visit:response	-0.0233176	0.0101806	-2.29039	0.0219987	PRICKLE2	cg02147797 ;; cg18966789 ;; cg23047271 ;; cg25818214 ;; cg25992258
chr3:98450711-98450904	1.65903e-15	4.91462e-15	visit:response	-0.0310397	0.0155387	-1.99757	0.0457631	ST3GAL6; ST3GAL6-AS1	cg00920431 ;; cg02079985 ;; cg05006728 ;; cg17571690
chr3:9956506-9956823	1.26141e-14	3.49707e-14	visit:response	-0.02721	0.0124363	-2.18796	0.0286725	IL17RE	cg02968508 ;; cg04768501 ;; cg06619959
chr4:140374821-140374839	4.12032e-08	7.87375e-08	visit:response	-0.0154197	0.00675943	-2.28121	0.0225358	RAB33B	cg08427573 ;; cg14489176 ;; cg24868830
chr4:154170410-154170822	1.94027e-20	8.65507e-20	visit:response	-0.0272087	0.0107288	-2.53604	0.0112115	TRIM2	cg05795596 ;; cg07318284 ;; cg19717235 ;; cg22127901 ;; cg22359388 ;; cg22905274
chr4:1872199-1872235	0.0298197	0.0357347	visit:response	-0.0407472	0.0168738	-2.41482	0.0157429	WHSC1	cg13728951 ;; cg17936460 ;; cg20906948
chr5:140810106-140810433	0.000366033	0.000536976	visit:response	-0.0211866	0.0106053	-1.99775	0.0457439	PCDHGA12	cg02267483 ;; cg02452944 ;; cg07730329 ;; cg07802710 ;; cg11647681 ;; cg12304520 ;; cg21185686 ;; cg21627409
chr5:140864549-140864834	6.52196e-07	1.16575e-06	visit:response	0.0296816	0.0117194	2.5327	0.0113189	PCDHGC4	cg02022733 ;; cg03640756 ;; cg12145907 ;; cg15949044 ;; cg23445461
chr5:151150984-151151323	2.4098e-09	4.94033e-09	visit:response	-0.025811	0.00946497	-2.727	0.00639125	ATOX1; G3BP1	cg02122376 ;; cg06862150 ;; cg07145930 ;; cg07721029 ;; cg17719956 ;; cg18371071 ;; cg23166386 ;; cg24330765
chr5:68710808-68711028	2.60555e-06	4.4798e-06	visit:response	-0.081642	0.0300024	-2.72119	0.00650481	MARVELD2	cg05901765 ;; cg06418871 ;; cg06998965 ;; cg12687157 ;; cg17019292 ;; cg18663063 ;; cg23220083
chr6:123100553-123100726	1.41386e-07	2.63297e-07	visit:response	0.0163395	0.00797326	2.04928	0.0404343	FABP7	cg14805728 ;; cg15042332 ;; cg16018314 ;; cg19097322
chr6:146864328-146864482	3.45488e-07	6.26656e-07	visit:response	-0.0302649	0.0150625	-2.00929	0.0445067	RAB32	cg01851450 ;; cg01915609 ;; cg15056556 ;; cg23267550 ;; cg24744430 ;; cg25634742
chr6:15504844-15505094	7.47235e-27	6.26575e-26	visit:response	-0.0289119	0.0104829	-2.75801	0.00581544	JARID2	cg10975897 ;; cg13027183 ;; cg18188328 ;; cg20052079
chr6:166876535-166877038	5.19243e-25	3.66335e-24	visit:response	-0.0445556	0.0137266	-3.24593	0.00117066	RPS6KA2-IT1	cg02287007 ;; cg02289903 ;; cg06702850 ;; cg07253384 ;; cg07404200 ;; cg11744817 ;; cg18676867
chr6:26021768-26022062	6.42439e-21	3.01015e-20	visit:response	-0.02447	0.0108977	-2.24542	0.0247409	HIST1H4A	cg02841227 ;; cg03969906 ;; cg11661250 ;; cg18357526 ;; cg24345247 ;; cg25040670
chr6:30460244-30460798	9.40982e-36	1.47341e-34	visit:response	0.0389763	0.011462	3.40048	0.00067267	HLA-E ; ; NA	cg02678305 ;; cg09569347 ;; cg11019014 ;; cg13036546 ;; cg16535080 ;; cg20105257
chr6:34499314-34499504	0.0214496	0.0262476	visit:response	0.0335512	0.0159261	2.10668	0.035145	PACSIN1 ; ; NA	cg10486974 ;; cg12412902 ;; cg15189031 ;; cg26063721
chr6:391548-391764	0.000705792	0.00101171	visit:response	-0.0300036	0.0138325	-2.16906	0.0300781	IRF4	cg03410961 ;; cg05766140 ;; cg16046028 ;; cg16643840 ;; cg17228900 ;; cg21402590 ;; cg22661116
chr6:41130917-41131011	7.11367e-34	1.01073e-32	visit:response	-0.0288158	0.0131981	-2.18333	0.0290116	TREM2	cg01980222 ;; cg10725937 ;; cg23643501
chr6:44095399-44095569	0.0229401	0.0279488	visit:response	-0.0370201	0.0176182	-2.10124	0.0356197	MRPL14; TMEM63B	cg03200801 ;; cg08877093 ;; cg10343854 ;; cg22652190
chr6:44224934-44225108	6.45801e-05	0.000101379	visit:response	-0.0215863	0.00872336	-2.47454	0.0133408	SLC35B2	cg06636077 ;; cg13039930 ;; cg20144576
chr6:74104801-74105065	2.08906e-05	3.3726e-05	visit:response	0.0394915	0.0196476	2.00999	0.0444326	DDX43; OOEP; snoU13	cg08124399 ;; cg14556503 ;; cg15936068 ;; cg16143502 ;; cg25909892
chr7:1095416-1095720	4.05387e-22	2.16748e-21	visit:response	-0.0419898	0.014055	-2.98753	0.0028124	C7orf50; GPR146; RP11-449P15.1	cg03836171 ;; cg10009497 ;; cg10547025 ;; cg18377014 ;; cg19340455
chr7:128579876-128580270	1.40268e-34	2.12061e-33	visit:response	-0.044155	0.0116665	-3.78478	0.00015385	IRF5	cg03020547 ;; cg04864179 ;; cg05904013 ;; cg13914531 ;; cg23873014
chr7:150497065-150497157	1.41945e-05	2.32583e-05	visit:response	-0.0205771	0.0102796	-2.00175	0.045312	TMEM176A; TMEM176B	cg05017199 ;; cg14991769 ;; cg26385222
chr7:151157140-151157249	0.0136197	0.0170607	visit:response	-0.0267302	0.0116736	-2.28979	0.0220336	NA	cg04567517 ;; cg07748583 ;; cg15935721 ;; cg22298996
chr7:157406607-157406737	0.000135622	0.000208008	visit:response	-0.0281753	0.0123347	-2.28422	0.0223584	AC005481.5	cg14091258 ;; cg19334350 ;; cg21705926
chr7:158263204-158263277	1.87394e-20	8.38355e-20	visit:response	-0.053655	0.0172106	-3.11755	0.0018236	NA	cg04007350 ;; cg17291423 ;; cg26208815
chr7:2185550-2185971	1.85151e-26	1.51125e-25	visit:response	-0.0475498	0.0211707	-2.24602	0.0247029	MAD1L1	cg02185182 ;; cg05928369 ;; cg21503834 ;; cg24163194
chr7:27184167-27184853	1.05914e-11	2.433e-11	visit:response	-0.0236042	0.0082084	-2.87561	0.00403249	HOXA-AS3; HOXA3; HOXA5 ; ; HOXA-AS3; HOXA3	cg00969405 ;; cg01323381 ;; cg01748892 ;; cg02106682 ;; cg03368099 ;; cg03744763 ;; cg05579037 ;; cg05774699 ;; cg07049592 ;; cg13694927 ;; cg14013695 ;; cg14882265 ;; cg17432857 ;; cg19643053 ;; cg20817131 ;; cg25390165 ;; cg26023912 ;; cg27151303
chr7:27224120-27224460	0.00394853	0.00528019	visit:response	-0.0215526	0.0101928	-2.1145	0.0344728	HOXA11; HOXA11-AS	cg03785696 ;; cg08863848 ;; cg09219451 ;; cg15623480 ;; cg19580241
chr7:29523006-29523160	1.49561e-12	3.61704e-12	visit:response	-0.0629131	0.0178692	-3.52077	0.0004303	CHN2	cg06926818 ;; cg17822452 ;; cg23687322
chr7:50633725-50633896	2.16258e-06	3.74335e-06	visit:response	0.023844	0.011076	2.15277	0.0313368	DDC	cg00647317 ;; cg04490037 ;; cg08241694
chr7:75695661-75695788	1.18173e-11	2.69847e-11	visit:response	-0.0463291	0.0200692	-2.30847	0.0209733	MDH2 ; ; NA	cg03528037 ;; cg04348080 ;; cg12583325
chr7:75988356-75988441	5.61307e-06	9.41854e-06	visit:response	-0.020939	0.00822497	-2.54579	0.0109031	YWHAG	cg03385696 ;; cg08427575 ;; cg10698404 ;; cg12246416 ;; cg27417922
chr7:81399308-81399827	3.15802e-26	2.53054e-25	visit:response	-0.036576	0.0134459	-2.72023	0.00652363	HGF	cg06055763 ;; cg06745740 ;; cg08005849 ;; cg15136744 ;; cg15567428 ;; cg22543992 ;; cg23838245
chr8:102506389-102506635	0.00040091	0.000585901	visit:response	-0.05257	0.0216747	-2.4254	0.0152914	GRHL2	cg10899768 ;; cg16688483 ;; cg18899777
chr8:126444251-126444439	1.53793e-29	1.62756e-28	visit:response	-0.0369827	0.0184756	-2.0017	0.0453169	TRIB1	cg06668527 ;; cg06820765 ;; cg11059651 ;; cg20187720 ;; cg26133228
chr8:12869501-12869553	4.28494e-05	6.80666e-05	visit:response	-0.044083	0.0172575	-2.55442	0.0106364	KIAA1456	cg01028360 ;; cg05727698 ;; cg08196601
chr8:22550273-22550284	0.000480807	0.000699335	visit:response	-0.0369924	0.0147207	-2.51295	0.0119725	EGR3; RP11-459E5.1	cg10950848 ;; cg12543831 ;; cg21019896
chr8:40755165-40755403	8.31953e-08	1.56642e-07	visit:response	-0.027956	0.0119734	-2.33484	0.0195516	ZMAT4	cg04742088 ;; cg05619892 ;; cg17437344 ;; cg19497501 ;; cg22271921 ;; cg23421023
chr8:61822428-61822447	0.000155049	0.000236622	visit:response	-0.0176035	0.00699153	-2.51783	0.0118081	AC022182.1	cg03286311 ;; cg17498803 ;; cg17606745
chr8:9952926-9953197	1.12628e-21	5.77053e-21	visit:response	-0.042386	0.0191048	-2.21861	0.0265134	MSRA	cg02192555 ;; cg02208249 ;; cg11824826 ;; cg12988189 ;; cg16150238 ;; cg26880445
chr9:138853402-138853493	2.26643e-06	3.91208e-06	visit:response	-0.0520236	0.0238104	-2.18491	0.0288953	UBAC1	cg04414399 ;; cg09446127 ;; cg09507120 ;; cg15229026
chr9:14322282-14322503	0.00358992	0.00482798	visit:response	-0.0654282	0.0274667	-2.3821	0.0172144	RP11-120J1.1	cg02837110 ;; cg13987586 ;; cg14071496
chr9:96792946-96793000	0.00368977	0.00494926	visit:response	-0.0230246	0.0114919	-2.00356	0.0451175	PTPDC1	cg00696003 ;; cg02466152 ;; cg04236580 ;; cg07943683 ;; cg26786723
chr10:134043362-134043897	0.00204576	0.00281419	visit:response	-0.0227974	0.0113536	-2.00794	0.0446496	STK32C	cg00929254 ;; cg05225883 ;; cg05394783 ;; cg06937617 ;; cg08485649 ;; cg14418756 ;; cg27173819
chr10:134399880-134400191	2.53861e-25	1.84621e-24	visit:response	-0.0389843	0.0158933	-2.45288	0.0141718	INPP5A	cg06760238 ;; cg10013455 ;; cg25394505
chr10:3109361-3109625	0.0331745	0.0395696	visit:response	-0.0363736	0.0160501	-2.26625	0.0234358	PFKP	cg08164564 ;; cg08465862 ;; cg14250130 ;; cg16321228 ;; cg17298489 ;; cg21537413
chr10:49893423-49893549	7.07764e-28	6.50338e-27	visit:response	-0.0264467	0.0124965	-2.11632	0.0343176	WDFY4	cg07345108 ;; cg09897604 ;; cg17967780 ;; cg26437842
chr10:72360256-72360448	6.94972e-10	1.46087e-09	visit:response	0.057966	0.0232683	2.4912	0.0127314	PRF1 ; ; NA	cg00499564 ;; cg05983405 ;; cg13775629 ;; cg22900360
chr10:79373331-79373438	1.98456e-05	3.21066e-05	visit:response	-0.0226557	0.010415	-2.1753	0.029608	NA	cg02786339 ;; cg15480998 ;; cg19844350
chr10:89420629-89420794	7.2512e-09	1.44882e-08	visit:response	0.0266782	0.0127653	2.0899	0.0366265	PAPSS2; RP11-57C13.3	cg00467292 ;; cg06091596 ;; cg18948913 ;; cg24500487
chr11:116685338-116685586	1.77859e-32	2.34271e-31	visit:response	-0.0419852	0.0173395	-2.42136	0.0154625	AP006216.5	cg05087553 ;; cg05832425 ;; cg24310530
chr11:124621829-124622096	0.00853565	0.0109882	visit:response	-0.0304554	0.01292	-2.35723	0.0184119	ESAM; VSIG2 ; ; NA	cg21929875 ;; cg23715045 ;; cg24942416
chr11:134126284-134126504	2.66038e-42	4.77469e-41	visit:response	-0.0450477	0.0202109	-2.22888	0.0258216	ACAD8	cg01692842 ;; cg05949667 ;; cg19037107 ;; cg20203469
chr11:2847258-2847778	1.47892e-33	2.04451e-32	visit:response	-0.0302541	0.0138641	-2.18219	0.0290956	KCNQ1	cg05472575 ;; cg06485603 ;; cg10151367 ;; cg11700071 ;; cg12141659
chr11:3177622-3178188	7.07828e-29	7.0075e-28	visit:response	-0.0401757	0.0157817	-2.54572	0.0109052	OSBPL5	cg01683158 ;; cg03174521 ;; cg06005892 ;; cg10803034 ;; cg18415791 ;; cg25627263
chr11:3225004-3225076	4.31769e-07	7.77641e-07	visit:response	-0.0482743	0.0171952	-2.80743	0.00499388	NA	cg03347559 ;; cg04717837 ;; cg11496778
chr11:57529255-57529614	2.4605e-38	4.08177e-37	visit:response	-0.0455933	0.0172072	-2.64967	0.00805709	CTNND1; RP11-691N7.6	cg09878888 ;; cg10831212 ;; cg18213545 ;; cg19210276 ;; cg21272996
chr11:61125001-61125096	1.36269e-24	9.23201e-24	visit:response	-0.02916	0.0147128	-1.98195	0.0474851	CYBASC3	cg02106174 ;; cg10330673 ;; cg27409651
chr11:62195225-62195515	1.9619e-21	9.77446e-21	visit:response	-0.049836	0.0209363	-2.38037	0.0172953	CTD-2531D15.4	cg17343725 ;; cg20389954 ;; cg20827174
chr11:64546351-64546534	2.00805e-27	1.76582e-26	visit:response	-0.0254525	0.0118322	-2.15112	0.0314668	SF1	cg07437286 ;; cg11295902 ;; cg11445760 ;; cg13990672 ;; cg14988347 ;; cg20347986
chr11:64647129-64647316	5.60173e-29	5.65032e-28	visit:response	-0.0231923	0.0117813	-1.96856	0.0490032	EHD1	cg16265731 ;; cg18292304 ;; cg20748350
chr11:68607622-68607737	2.23646e-06	3.86252e-06	visit:response	-0.0512413	0.02323	-2.20583	0.0273961	CPT1A	cg00574958 ;; cg05325763 ;; cg09737197 ;; cg17058475
chr11:68924577-68924956	0.00156162	0.0021745	visit:response	-0.0204974	0.0101205	-2.02533	0.0428336	RP11-554A11.8; RP11-554A11.9	cg03469862 ;; cg07882059 ;; cg15234197 ;; cg23740940 ;; cg25179853
chr11:72928926-72929167	1.03135e-29	1.11451e-28	visit:response	-0.0315926	0.0108219	-2.91931	0.00350807	P2RY2	cg10287137 ;; cg11110643 ;; cg16872520 ;; cg24235904 ;; cg26761618
chr11:73053649-73053840	0.000201677	0.000304901	visit:response	-0.0477216	0.0204458	-2.33406	0.0195927	ARHGEF17	cg14864148 ;; cg16017089 ;; cg16278107
chr11:835074-835377	3.85059e-10	8.18383e-10	visit:response	-0.0349851	0.0122705	-2.85116	0.00435594	CD151	cg07770855 ;; cg18000076 ;; cg23562381 ;; cg23754390
chr11:85522279-85522300	5.53381e-05	8.7183e-05	visit:response	-0.0349116	0.0142257	-2.45413	0.0141226	SYTL2	cg02951344 ;; cg06177974 ;; cg26349554
chr12:10183172-10183364	6.19263e-24	3.93482e-23	visit:response	-0.0417645	0.0134268	-3.11054	0.00186748	CLEC9A; RP11-133L14.5	cg02930518 ;; cg11059944 ;; cg17469479 ;; cg19223467 ;; cg20098659 ;; cg26262442
chr12:117482953-117483086	6.49444e-14	1.71527e-13	visit:response	-0.0290899	0.0148042	-1.96497	0.0494173	TESC	cg01363734 ;; cg07812715 ;; cg27599211
chr12:125369457-125369577	1.22494e-06	2.14697e-06	visit:response	-0.0225775	0.00979943	-2.30396	0.0212247	NA	cg00542800 ;; cg08535149 ;; cg12095353
chr12:133179887-133180238	0.000227448	0.000341506	visit:response	-0.0209914	0.00852896	-2.46119	0.0138478	RP13-554M15.6	cg02680050 ;; cg10036920 ;; cg14169368 ;; cg26621607 ;; cg27537570
chr12:133345086-133345322	6.73114e-18	2.40487e-17	visit:response	-0.04176	0.0198467	-2.10413	0.0353671	NA	cg04947907 ;; cg08253164 ;; cg17079694 ;; cg19184878
chr12:1906764-1906917	3.32313e-15	9.62139e-15	visit:response	-0.0293985	0.0114534	-2.56678	0.0102646	CACNA2D4	cg01347553 ;; cg06167456 ;; cg08103496 ;; cg26656815
chr12:32638669-32638839	5.23935e-42	9.29455e-41	visit:response	-0.0525906	0.0204286	-2.57435	0.0100428	FGD4	cg02251680 ;; cg03418231 ;; cg07120158 ;; cg20470583
chr12:48151790-48152428	3.61975e-32	4.68735e-31	visit:response	-0.03827	0.0126095	-3.03501	0.00240524	RAPGEF3; SLC48A1	cg06850996 ;; cg12782696 ;; cg12798245 ;; cg14056639 ;; cg14854517 ;; cg20563854 ;; cg20567140 ;; cg21166775 ;; cg21592133
chr12:52404098-52404422	3.25041e-30	3.6407e-29	visit:response	-0.0261028	0.00879646	-2.96742	0.00300306	GRASP	cg06611426 ;; cg09849237 ;; cg10369363 ;; cg14242936 ;; cg19374752 ;; cg20924966 ;; cg21633461
chr12:52995053-52995425	8.95636e-10	1.87242e-09	visit:response	-0.0186315	0.00946752	-1.96794	0.0490749	KRT72; RP11-641A6.2	cg06628878 ;; cg08843004 ;; cg18161890 ;; cg22200736
chr12:53443877-53443962	3.80647e-16	1.17644e-15	visit:response	-0.0179936	0.00915702	-1.965	0.0494138	RP11-983P16.4; TENC1	cg03691549 ;; cg12934686 ;; cg17913946
chr12:54654040-54654090	2.70847e-15	7.91648e-15	visit:response	-0.0421098	0.0134495	-3.13096	0.00174236	CBX5	cg03736807 ;; cg10151085 ;; cg22598048
chr12:56414442-56414882	1.71763e-36	2.75991e-35	visit:response	-0.0342856	0.0136143	-2.51835	0.0117907	IKZF4	cg01565774 ;; cg13731383 ;; cg17331199 ;; cg20054248 ;; cg24414325
chr12:57916335-57916411	0.0368514	0.0436668	visit:response	-0.0322364	0.0141747	-2.27422	0.0229526	MBD6	cg03955055 ;; cg03980556 ;; cg04524321
chr12:58087776-58087891	6.52142e-21	3.05095e-20	visit:response	0.048947	0.0189414	2.58414	0.00976235	OS9	cg08689322 ;; cg18357645 ;; cg27617256
chr12:70132987-70133067	1.43298e-07	2.66697e-07	visit:response	-0.0162507	0.00790226	-2.05646	0.0397383	RAB3IP; RP11-588G21.2	cg00499750 ;; cg03103374 ;; cg07463429 ;; cg24850331 ;; cg25456772
chr13:111297400-111297551	7.60256e-06	1.26668e-05	visit:response	-0.024948	0.00874265	-2.85359	0.00432277	CARS2	cg03734594 ;; cg11555438 ;; cg15747390
chr13:114905640-114905867	1.08143e-21	5.55934e-21	visit:response	0.0193782	0.0093111	2.08119	0.0374163	NA	cg02136690 ;; cg04388548 ;; cg13785223 ;; cg23739746
chr13:34184932-34185311	6.55061e-25	4.56905e-24	visit:response	0.0343997	0.0149116	2.30691	0.0210599	LINC00464; RP11-37L2.1	cg04667114 ;; cg06133910 ;; cg09753013 ;; cg16048522 ;; cg19928955 ;; cg20749792
chr13:37453429-37453598	0.00030738	0.000455504	visit:response	-0.0236001	0.0120195	-1.96348	0.0495906	SMAD9	cg00454719 ;; cg10436026 ;; cg13165085
chr14:21994611-21994644	4.05393e-15	1.16494e-14	visit:response	-0.0190993	0.00944318	-2.02255	0.0431195	SALL2	cg23986063 ;; cg24160662 ;; cg26475813
chr14:25046090-25046267	7.084e-42	1.24233e-40	visit:response	-0.0559457	0.0197281	-2.83585	0.00457045	CTSG	cg01697902 ;; cg07628474 ;; cg16798878 ;; cg24777950
chr14:37127874-37128024	2.75037e-06	4.71557e-06	visit:response	0.0408922	0.0170122	2.4037	0.0162299	PAX9; RP11-964E11.2; RP11-964E11.3	cg05715592 ;; cg09192542 ;; cg21875330 ;; cg25617340
chr14:75894136-75894225	3.80896e-17	1.28177e-16	visit:response	-0.0342239	0.0167515	-2.04304	0.041049	JDP2; RP11-293M10.6	cg02114084 ;; cg10101773 ;; cg10649425
chr14:76127348-76127417	0.00032439	0.000478861	visit:response	-0.0484371	0.0152225	-3.18193	0.00146297	C14orf1; FLVCR2; TTLL5	cg07932479 ;; cg09017581 ;; cg18638383 ;; cg22776257 ;; cg26044711
chr14:95829909-95830175	7.98127e-12	1.84725e-11	visit:response	0.0240273	0.0100913	2.381	0.0172657	NA	cg00775576 ;; cg03422121 ;; cg04380681 ;; cg12422835 ;; cg23887052
chr15:63569511-63569719	0.0211823	0.0259411	visit:response	-0.0305135	0.0149682	-2.03855	0.0414946	APH1B	cg03418154 ;; cg03624661 ;; cg08304887 ;; cg08638876 ;; cg09264088 ;; cg10140728 ;; cg16586192 ;; cg26206990
chr15:78384520-78384868	1.13618e-17	3.95794e-17	visit:response	-0.0192033	0.00946505	-2.02886	0.0424727	SH2D7; SNORA63	cg02279625 ;; cg03499581 ;; cg11184497 ;; cg17919966
chr15:91497902-91498075	2.34152e-17	8.00235e-17	visit:response	-0.0455457	0.0206968	-2.20061	0.0277637	AC068831.6; RCCD1	cg01710897 ;; cg06347478 ;; cg08640790 ;; cg23684204
chr16:14172848-14173035	6.83244e-12	1.58255e-11	visit:response	-0.0575314	0.0240683	-2.39034	0.0168327	MKL2	cg01548604 ;; cg15367975 ;; cg19595970
chr16:16169888-16170184	3.55777e-35	5.48683e-34	visit:response	-0.030101	0.0128321	-2.34575	0.0189888	ABCC1	cg08363067 ;; cg23726525 ;; cg26675785
chr16:2286937-2287294	7.04688e-08	1.33499e-07	visit:response	-0.0357308	0.0153411	-2.32908	0.0198547	RP11-304L19.12 ; ; DNASE1L2; RP11-304L19.12	cg06235653 ;; cg09219877 ;; cg12423667 ;; cg26305896 ;; cg26415566
chr16:24857080-24857208	2.95007e-08	5.68346e-08	visit:response	-0.0352131	0.0172041	-2.04679	0.0406789	SLC5A11	cg02591213 ;; cg02960294 ;; cg20717474 ;; cg21368532
chr16:2645410-2645616	7.29249e-07	1.29593e-06	visit:response	0.0393221	0.0188831	2.0824	0.0373059	NA	cg02421553 ;; cg03971523 ;; cg15470431
chr16:3074294-3074386	8.10929e-16	2.46654e-15	visit:response	-0.0289181	0.0125849	-2.29785	0.0215704	HCFC1R1; THOC6	cg03607825 ;; cg05862135 ;; cg06373505 ;; cg09098905
chr16:30816927-30817168	0.00803053	0.0103771	visit:response	-0.0203078	0.0103266	-1.96655	0.0492353	NA	cg02487629 ;; cg07199592 ;; cg09057863 ;; cg11027772
chr16:3115552-3115809	7.22995e-26	5.54718e-25	visit:response	0.0352132	0.0138902	2.53511	0.0112413	IL32	cg00471190 ;; cg08978665 ;; cg14663625 ;; cg18350391 ;; cg20877076 ;; cg21981744
chr16:3184957-3185250	0.000136696	0.000209446	visit:response	-0.0214048	0.0104726	-2.04388	0.0409656	RP11-473M20.14; ZNF213	cg01960789 ;; cg03097541 ;; cg06893123 ;; cg06910254 ;; cg26702001
chr16:4714733-4714815	3.21518e-21	1.55148e-20	visit:response	-0.0406551	0.0147103	-2.76372	0.0057147	MGRN1 ; ; NA	cg01156249 ;; cg04962621 ;; cg07635227
chr16:787799-788268	8.2087e-12	1.89703e-11	visit:response	-0.0245206	0.00913628	-2.68387	0.00727754	MSLN; NARFL	cg01579052 ;; cg06860422 ;; cg10179297 ;; cg18389601 ;; cg24638462
chr16:87470083-87470234	4.201e-15	1.20607e-14	visit:response	0.0330158	0.0141366	2.33549	0.0195179	NA	cg16497398 ;; cg16596945 ;; cg26474010
chr16:88104448-88104639	1.7199e-19	7.06608e-19	visit:response	0.0413114	0.020805	1.98565	0.0470723	BANP	cg02270270 ;; cg10875127 ;; cg16075636 ;; cg18683912
chr17:1619670-1619712	8.64746e-05	0.000134579	visit:response	-0.0162722	0.00738529	-2.20333	0.0275717	MIR22HG; WDR81	cg08651631 ;; cg20876723 ;; cg26102512
chr17:16283974-16284000	6.98321e-08	1.32375e-07	visit:response	-0.053888	0.0274227	-1.96509	0.0494043	UBB	cg06537829 ;; cg10262404 ;; cg23752691
chr17:2839005-2839187	3.0353e-21	1.46929e-20	visit:response	-0.0426848	0.0181698	-2.34922	0.0188128	NA	cg04960169 ;; cg11869193 ;; cg16024891
chr17:37824456-37824468	0.00764068	0.00990256	visit:response	-0.0382406	0.0166264	-2.29999	0.0214487	PNMT	cg01266707 ;; cg09133953 ;; cg21687478
chr17:37895771-37896175	7.155e-27	6.01608e-26	visit:response	-0.0270433	0.0127061	-2.12837	0.0333065	GRB7	cg00735611 ;; cg07327299 ;; cg10384044 ;; cg14398691 ;; cg14575854 ;; cg16740415 ;; cg25038082
chr17:38717206-38717275	3.40286e-26	2.70554e-25	visit:response	0.0329784	0.0145703	2.2634	0.0236112	NA	cg07248223 ;; cg16047279 ;; cg26960939
chr17:4079262-4079341	6.10142e-18	2.19265e-17	visit:response	0.0300431	0.0153218	1.9608	0.0499018	ANKFY1	cg07697428 ;; cg11477010 ;; cg12077963
chr17:41739130-41739326	3.35465e-15	9.70351e-15	visit:response	0.0250171	0.0125857	1.98774	0.0468408	MEOX1	cg04951104 ;; cg10928294 ;; cg20309891 ;; cg22948288
chr17:42147463-42147617	2.36603e-32	3.10314e-31	visit:response	-0.0453658	0.0201536	-2.25101	0.024385	G6PC3	cg18426551 ;; cg22243039 ;; cg25920520 ;; cg26534477
chr17:4607533-4607678	0.0393278	0.0463151	visit:response	-0.0339239	0.0124461	-2.72567	0.0064172	PELP1; RP11-314A20.2	cg01321799 ;; cg04012562 ;; cg04631728 ;; cg05137756 ;; cg11213987 ;; cg14725215 ;; cg20493885
chr17:46233714-46233967	9.45694e-18	3.33219e-17	visit:response	-0.0315789	0.0133385	-2.36749	0.0179091	MIR1203 ; ; NA	cg01521220 ;; cg05166871 ;; cg11210138 ;; cg17019616
chr17:46655818-46656012	9.22039e-11	2.01836e-10	visit:response	-0.0476423	0.0225617	-2.11164	0.0347172	HOXB-AS3; HOXB3; HOXB4	cg12806763 ;; cg21460081 ;; cg24114154 ;; cg26327071
chr17:56355331-56355431	5.61534e-29	5.65032e-28	visit:response	-0.0356496	0.0177206	-2.01176	0.0442452	NA	cg07110356 ;; cg14619064 ;; cg22331200
chr17:65471303-65471507	2.60201e-12	6.21444e-12	visit:response	0.0284298	0.0130993	2.17033	0.0299817	NA	cg15536947 ;; cg15756507 ;; cg18596621 ;; cg20939114 ;; cg24613558
chr17:74557494-74557703	7.22883e-18	2.5737e-17	visit:response	-0.0268711	0.0104271	-2.57705	0.00996473	AC090699.1; SNORD1A	cg07180212 ;; cg13664588 ;; cg19439071
chr17:7461260-7461775	1.53911e-27	1.36125e-26	visit:response	-0.031432	0.0153354	-2.04964	0.0403995	TNFSF13	cg00816039 ;; cg01011453 ;; cg02294411 ;; cg05514680 ;; cg05872923 ;; cg10479431 ;; cg13358186 ;; cg23161218
chr17:77952444-77952488	2.26047e-19	9.213e-19	visit:response	0.0468037	0.0220522	2.12241	0.0338036	TBC1D16	cg11209878 ;; cg12314682 ;; cg18658151 ;; cg23874373
chr17:78694521-78694651	7.6964e-20	3.249e-19	visit:response	0.0296701	0.014789	2.00623	0.0448318	RPTOR	cg10529368 ;; cg16918327 ;; cg26733897
chr17:78853966-78854273	2.294e-23	1.37775e-22	visit:response	-0.0307629	0.0138499	-2.22116	0.0263402	RPTOR	cg07856428 ;; cg09977718 ;; cg22091236 ;; cg27457201
chr17:8023638-8023707	1.69143e-31	2.11016e-30	visit:response	-0.0276632	0.0122856	-2.25167	0.0243433	ALOXE3	cg11007542 ;; cg12654743 ;; cg21186810
chr17:80875998-80876074	0.000293977	0.000436909	visit:response	-0.0341095	0.0150694	-2.26349	0.0236055	RP11-497H17.1; TBCD	cg10047762 ;; cg14679235 ;; cg24738553
chr17:8093493-8093662	4.51325e-05	7.15823e-05	visit:response	-0.0200233	0.00745683	-2.68523	0.00724809	C17orf59	cg03827164 ;; cg05236474 ;; cg06907580 ;; cg17934743 ;; cg22539359
chr18:77723195-77723271	7.98462e-10	1.67268e-09	visit:response	0.0303205	0.0128835	2.35344	0.0186005	HSBP1L1	cg00659077 ;; cg10501835 ;; cg12050135 ;; cg16313807 ;; cg23074260
chr19:1009764-1009949	0.00775003	0.0100273	visit:response	-0.0338656	0.0168486	-2.01	0.0444313	C19orf6	cg00313722 ;; cg02922913 ;; cg16364660
chr19:13133343-13133365	4.65779e-18	1.69994e-17	visit:response	-0.0463227	0.0172983	-2.67788	0.00740899	NA	cg11233113 ;; cg17478763 ;; cg23862562
chr19:14629187-14629247	0.00774335	0.0100229	visit:response	-0.0375716	0.0150927	-2.48939	0.0127961	DNAJB1	cg00395795 ;; cg01083584 ;; cg09431544 ;; cg13682437 ;; cg19799760 ;; cg24714147
chr19:17864889-17864939	1.14732e-36	1.85322e-35	visit:response	-0.0287133	0.0137853	-2.0829	0.0372602	FCHO1	cg04828497 ;; cg05067204 ;; cg15350233
chr19:19322563-19322902	4.62658e-26	3.63145e-25	visit:response	-0.0336303	0.010425	-3.22594	0.00125562	NCAN	cg08181476 ;; cg08249988 ;; cg13724788 ;; cg14316898 ;; cg17767542 ;; cg19731597 ;; cg22090773 ;; cg22681934
chr19:3516817-3516928	2.06387e-13	5.27834e-13	visit:response	0.0249269	0.0124411	2.00359	0.0451141	FZR1	cg04447623 ;; cg22927429 ;; cg27093835
chr19:35490470-35490624	6.48942e-28	5.98079e-27	visit:response	-0.0509227	0.016634	-3.06137	0.00220328	GRAMD1A	cg12150039 ;; cg14640584 ;; cg16475416 ;; cg22045942
chr19:36399185-36399392	2.26774e-25	1.65314e-24	visit:response	-0.0352559	0.0142711	-2.47045	0.0134944	TYROBP	cg12769754 ;; cg17925829 ;; cg21495704 ;; cg22833170 ;; cg24091474
chr19:39897131-39897500	1.00388e-07	1.88205e-07	visit:response	-0.0262078	0.0130948	-2.00139	0.0453499	ZFP36	cg05375507 ;; cg07051257 ;; cg09513133 ;; cg14292803 ;; cg15419852 ;; cg23346960 ;; cg25739316
chr19:39903646-39903678	1.51403e-06	2.6431e-06	visit:response	-0.0325595	0.0142317	-2.28782	0.0221482	PLEKHG2	cg04485687 ;; cg08468370 ;; cg08552819
chr19:42894499-42894693	1.08968e-05	1.79797e-05	visit:response	-0.0155638	0.00725328	-2.14576	0.031892	CNFN	cg05061563 ;; cg08393170 ;; cg14327995 ;; cg17107617
chr19:44720832-44721029	1.72257e-14	4.72436e-14	visit:response	-0.0443387	0.0221572	-2.0011	0.0453821	ZNF227	cg13215681 ;; cg17763197 ;; cg22609955
chr19:48972665-48973001	0.000191277	0.000290177	visit:response	-0.0142938	0.00715018	-1.99908	0.0455994	CYTH2	cg02239082 ;; cg10121434 ;; cg21521454 ;; cg24083067
chr19:51815281-51815373	1.95354e-05	3.16882e-05	visit:response	-0.0329304	0.013629	-2.41619	0.0156837	NA	cg05630016 ;; cg09928766 ;; cg16980637
chr19:5978140-5978252	3.39482e-15	9.81045e-15	visit:response	-0.0150665	0.00570692	-2.64005	0.00828946	RANBP3	cg05191984 ;; cg13377803 ;; cg21647375
chr19:827576-827821	1.76908e-29	1.86574e-28	visit:response	-0.0284677	0.0119016	-2.39192	0.0167606	AZU1	cg02147126 ;; cg10752406 ;; cg14663914 ;; cg15610437 ;; cg20800600 ;; cg26175771
chr19:859330-859680	2.58009e-24	1.69557e-23	visit:response	-0.0290897	0.0114169	-2.54796	0.0108354	CFD	cg08091707 ;; cg08828286 ;; cg12505153 ;; cg13539395 ;; cg14273126 ;; cg22092521
chr20:10015660-10015783	0.000211988	0.000320016	visit:response	-0.0293014	0.012544	-2.33588	0.0194973	ANKRD5; RP5-839B4.7; RP5-839B4.8	cg01580613 ;; cg12928542 ;; cg23821074 ;; cg27204739
chr20:35169846-35169886	0.00011287	0.000174157	visit:response	-0.096673	0.0399295	-2.42109	0.0154739	MYL9; RP5-977B1.7	cg15371711 ;; cg22853588 ;; cg26287345
chr20:36974799-36975083	1.42722e-08	2.79703e-08	visit:response	0.0218958	0.0107433	2.0381	0.0415401	LBP ; ; NA	cg02379079 ;; cg08351331 ;; cg17485530 ;; cg22985033
chr20:39766765-39766794	4.72356e-07	8.49245e-07	visit:response	0.0346312	0.015212	2.27657	0.022812	PLCG1; RP1-1J6.2	cg06493829 ;; cg22642457 ;; cg24899577
chr20:60962296-60962318	0.000115309	0.000177831	visit:response	-0.0193578	0.00835544	-2.31679	0.0205154	RPS21	cg03035419 ;; cg05896117 ;; cg14759740
chr20:61148764-61148856	0.000720462	0.00103226	visit:response	-0.0247848	0.00997703	-2.48419	0.0129848	C20orf166; C20orf166-AS1	cg09750382 ;; cg19086599 ;; cg20156391 ;; cg27578726
chr21:47269822-47269877	9.51874e-09	1.88593e-08	visit:response	0.04686	0.0229119	2.04522	0.0408327	PCBP3	cg00681483 ;; cg21120609 ;; cg23272214
chr22:18267969-18268249	6.43513e-06	1.07685e-05	visit:response	-0.0160441	0.0081749	-1.96261	0.0496917	NA	cg11745885 ;; cg12460175 ;; cg14086922 ;; cg18370151 ;; cg21463605
chr22:29197712-29198005	3.39884e-18	1.26131e-17	visit:response	-0.0463907	0.0209766	-2.21154	0.0269983	CTA-292E10.6; XBP1	cg05616465 ;; cg18940763 ;; cg19333086 ;; cg21371498 ;; cg23816136
chr22:30643018-30643063	1.66103e-24	1.11061e-23	visit:response	-0.0441117	0.0180388	-2.44538	0.0144699	LIF; MTMR3	cg04013750 ;; cg04193415 ;; cg19131731
chr22:45072491-45073165	2.941e-30	3.3062e-29	visit:response	-0.0334608	0.0147999	-2.26087	0.0237671	PRR5	cg04607412 ;; cg06849477 ;; cg12716832 ;; cg16166559 ;; cg16623710 ;; cg17927246 ;; cg18002364 ;; cg20225593 ;; cg20255723 ;; cg20339720 ;; cg24054871
chr22:50746699-50747040	9.25191e-25	6.33797e-24	visit:response	-0.0293571	0.00919832	-3.19157	0.00141503	PLXNB2	cg15269226 ;; cg17939585 ;; cg19553402 ;; cg24546528
chr22:51066757-51066776	2.11104e-07	3.88416e-07	visit:response	-0.0134852	0.00675748	-1.99559	0.0459787	ARSA	cg07453718 ;; cg11297817 ;; cg19086455
