# Supplementary material for: Using blood methylomes to predict response to amisulpride in the first-episode psychosis in the OPTiMiSE cohort
Source: Transl Psychiatry. 2025 Oct 6;15:369. doi: 10.1038/s41398-025-03561-7 (PMC12501013; doi:10.1038/s41398-025-03561-7)
Supplement: Supplementary file 5 — Supplementary Table S4 [file 41398_2025_3561_MOESM5_ESM.xls]

## Sheet: Table S4
Table S4. Regions with methylation values significantly associated with the main effect of response (covarying with %PANSS improvement) for the response defined as % total PANSS improvement. The models included covariates (sex, age, tobacco use, drug abuse, leukocyte composition and technical variation). Ten regions significant for both the main effect of response and response x visit interaction…
Chrosome position (GRCh37)	Model p-value (LRT)	LRT p-value adjusted	Factor	Coefficient estimate	Coefficient standard error	Z value	P value	Gencode annotation	CpGs in the region
chr1:120261904-120261921	4.69392e-26	3.17796e-25	%PANSS improvement	-0.00313722	0.00131976	-2.37711	0.0174487	PHGDH	cg04139379 ;; cg05963849 ;; cg06930527
chr1:152196415-152196674	2.01373e-21	8.62083e-21	%PANSS improvement	-0.0033252	0.00143042	-2.32463	0.0200918	HRNR	cg00888758 ;; cg07252308 ;; cg11344574
chr1:153643479-153643822	2.85176e-39	4.82688e-38	%PANSS improvement	0.0034022	0.00151731	2.24226	0.0249446	ILF2	cg09366641 ;; cg09929564 ;; cg13209085 ;; cg16101101 ;; cg18227129 ;; cg22861691 ;; cg26037239
chr1:155828926-155829220	1.85445e-30	1.9261e-29	%PANSS improvement	0.00330729	0.00133655	2.47449	0.0133425	SYT11 ;; GON4L ; SYT11	cg03328526 ;; cg05150177 ;; cg06440960 ;; cg10231603 ;; cg11545364 ;; cg12427688 ;; cg24876118
chr1:171711780-171711860	2.43411e-22	1.14091e-21	%PANSS improvement	0.00378636	0.00158991	2.3815	0.0172422	VAMP4	cg01653110 ;; cg10025645 ;; cg10635212 ;; cg21444639
chr1:209979624-209979779	0.0299927	0.0354406	%PANSS improvement	0.00844543	0.00405801	2.08117	0.037418	IRF6	cg04352962 ;; cg09509183 ;; cg21951975 ;; cg22029157 ;; cg23283495
chr1:247095453-247095607	9.79792e-10	1.85218e-09	%PANSS improvement	0.00317552	0.00159531	1.99053	0.0465325	AHCTF1	cg09559572 ;; cg16987804 ;; cg20518750
chr1:43311978-43312095	4.90663e-20	1.86085e-19	%PANSS improvement	0.0032439	0.00119274	2.71971	0.00653394	ZNF691	cg07570677 ;; cg10040059 ;; cg10939981 ;; cg12686664 ;; cg15161772
chr1:55230576-55230770	6.97544e-29	6.28133e-28	%PANSS improvement	0.00438154	0.00161831	2.70749	0.00677942	PARS2	cg08168431 ;; cg11084629 ;; cg22389964
chr1:68962124-68962318	0.00090073	0.00123059	%PANSS improvement	0.0035072	0.00171206	2.04852	0.0405089	DEPDC1	cg14609721 ;; cg16598810 ;; cg22876643 ;; cg26064634
chr1:9908036-9908304	1.08649e-14	2.60987e-14	%PANSS improvement	0.00585938	0.00205448	2.852	0.00434457	RP11-84A14.5	cg01994208 ;; cg06216080 ;; cg06431967 ;; cg15416870
chr2:175548020-175548310	4.54189e-19	1.55188e-18	%PANSS improvement	0.00314358	0.00152524	2.06104	0.0392989	WIPF1	cg10171960 ;; cg13999188 ;; cg20455157 ;; cg21620778
chr2:180871849-180872164	4.69289e-22	2.14465e-21	%PANSS improvement	0.00347897	0.0017321	2.00852	0.044588	CWC22	cg00460911 ;; cg01881094 ;; cg04967250 ;; cg10458859 ;; cg12167790 ;; cg15975990 ;; cg18778932 ;; cg20057831
chr2:66664409-66664667	1.42937e-22	6.87255e-22	%PANSS improvement	0.00324415	0.00165255	1.96312	0.049632	MEIS1	cg07809589 ;; cg16927242 ;; cg18329218 ;; cg20774834
chr2:8815957-8816130	3.98354e-24	2.25446e-23	%PANSS improvement	-0.00470269	0.00180904	-2.59956	0.00933439	AC011747.7	cg00782839 ;; cg03703248 ;; cg18908335
chr3:161089327-161089447	4.47216e-13	9.67469e-13	%PANSS improvement	0.00482999	0.00181478	2.66147	0.00778007	SPTSSB	cg06054026 ;; cg07737236 ;; cg08600583
chr3:20226964-20227091	2.05021e-25	1.28349e-24	%PANSS improvement	0.00294133	0.00139334	2.11099	0.0347733	SGOL1	cg02921887 ;; cg04951797 ;; cg11494149 ;; cg14339353
chr3:57204141-57204229	3.81731e-13	8.26781e-13	%PANSS improvement	0.00333327	0.00165699	2.01165	0.044257	IL17RD	cg18076124 ;; cg18244601 ;; cg18925884
chr4:174448339-174448345	1.6392e-08	2.92052e-08	%PANSS improvement	0.0032335	0.00138982	2.32656	0.0199888	HAND2	cg10933003 ;; cg25493727 ;; cg27047075
chr4:174451251-174451455	9.28608e-19	3.09198e-18	%PANSS improvement	0.00256821	0.00130352	1.97022	0.0488134	HAND2	cg00443971 ;; cg02774439 ;; cg03676512 ;; cg07410872 ;; cg13935962 ;; cg21530280 ;; cg26650303
chr4:187985253-187985472	0.00272746	0.00361027	%PANSS improvement	0.00789626	0.00399802	1.97504	0.0482634	NA	cg02589233 ;; cg06826243 ;; cg18870085 ;; cg20237074
chr4:3521481-3521533	3.43385e-26	2.37768e-25	%PANSS improvement	-0.00355009	0.00162281	-2.18761	0.028698	LRPAP1	cg09535718 ;; cg19827599 ;; cg21321039
chr4:47916879-47917094	8.87723e-16	2.31492e-15	%PANSS improvement	0.00391543	0.00133038	2.9431	0.00324947	NFXL1	cg05421328 ;; cg06297145 ;; cg16107617 ;; cg19320263 ;; cg25492814
chr4:73434446-73434591	1.13402e-15	2.93624e-15	%PANSS improvement	0.00408509	0.00195011	2.0948	0.0361892	ADAMTS3	cg11841113 ;; cg15102770 ;; cg25889750
chr4:77227123-77227162	5.52417e-14	1.26385e-13	%PANSS improvement	0.00354441	0.00158436	2.23713	0.0252777	STBD1	cg02216881 ;; cg05629849 ;; cg05861031 ;; cg17010112
chr4:83955829-83956075	8.92368e-20	3.2756e-19	%PANSS improvement	0.00316658	0.00156461	2.02388	0.0429829	COPS4	cg00418511 ;; cg04397097 ;; cg04418771 ;; cg05527336 ;; cg10717612 ;; cg16479401
chr5:109026877-109027037	1.96875e-24	1.15719e-23	%PANSS improvement	0.00201715	0.00098952	2.03851	0.0414991	MAN2A1	cg04062682 ;; cg07210335 ;; cg11704780 ;; cg23249942
chr5:133450279-133450315	0.0052868	0.00685896	%PANSS improvement	0.00204699	0.00097286	2.1041	0.0353697	TCF7	cg05560165 ;; cg11999496 ;; cg18865127
chr5:159435973-159436106	1.19222e-18	3.92682e-18	%PANSS improvement	0.00266076	0.00118212	2.25084	0.0243955	TTC1	cg12364556 ;; cg15943396 ;; cg15946310 ;; cg19024957 ;; cg22641266 ;; cg22956315
chr5:180670944-180671419	2.22043e-25	1.38531e-24	%PANSS improvement	0.00285597	0.00125331	2.27873	0.0226831	GNB2L1	cg03639021 ;; cg04819149 ;; cg06900938 ;; cg06905762 ;; cg09661284 ;; cg14113010 ;; cg20273774 ;; cg20741844 ;; cg26530063 ;; cg27591053
chr5:43515194-43515529	2.52446e-30	2.60719e-29	%PANSS improvement	0.00220758	0.00112143	1.96853	0.0490065	C5orf34	cg06610098 ;; cg07939922 ;; cg09156140 ;; cg14116465 ;; cg21990494 ;; cg22719833 ;; cg23948124 ;; cg24043192 ;; cg25392187
chr5:75903397-75903700	2.03043e-06	3.28172e-06	%PANSS improvement	-0.00628468	0.00310265	-2.02559	0.0428071	IQGAP2 ;; CTD-2236F14.1	cg08604223 ;; cg15061656 ;; cg16245467 ;; cg20535450 ;; cg21627658 ;; cg27631597
chr5:95297900-95298142	1.89804e-15	4.82561e-15	%PANSS improvement	0.00352596	0.00179045	1.96931	0.0489174	ELL2	cg06931327 ;; cg11571761 ;; cg20415170 ;; cg21091679
chr6:30294032-30294179	4.77533e-14	1.10218e-13	%PANSS improvement	0.00386761	0.0014439	2.67859	0.00739328	HCG18 ; TRIM39	cg07068375 ;; cg09783905 ;; cg15213565 ;; cg24838581
chr6:31515391-31515404	1.28581e-34	1.80805e-33	%PANSS improvement	0.0029293	0.00128331	2.28261	0.0224531	ATP6V1G2 ; NFKBIL1	cg00002930 ;; cg02030913 ;; cg23154743
chr6:31691812-31692080	0.000597698	0.000832134	%PANSS improvement	0.00358415	0.00170171	2.1062	0.0351872	C6orf25	cg00718684 ;; cg01338864 ;; cg06132876 ;; cg12923268 ;; cg23895220
chr6:32807230-32807374	8.09233e-18	2.47785e-17	%PANSS improvement	-0.00310488	0.00144136	-2.15412	0.0312304	TAP2	cg05420994 ;; cg14493899 ;; cg16855458 ;; cg16951654 ;; cg20558646 ;; cg22798247 ;; cg23059310
chr6:37474771-37475039	1.5579e-30	1.62734e-29	%PANSS improvement	-0.00345526	0.00164484	-2.10067	0.0356701	RP1-153P14.8	cg15142279 ;; cg18478839 ;; cg20937531 ;; cg21472377
chr6:41528345-41528531	6.7092e-11	1.31311e-10	%PANSS improvement	0.00231463	0.00113715	2.03546	0.0418047	FOXP4	cg01916088 ;; cg03431741 ;; cg10571987 ;; cg18497508
chr6:656890-657150	0.00653043	0.00836555	%PANSS improvement	0.00917624	0.00365113	2.51326	0.0119622	EXOC2 ; HUS1B	cg02203922 ;; cg04946916 ;; cg06239170 ;; cg14409477 ;; cg20592360 ;; cg25808082
chr7:1093718-1093903	3.54395e-12	7.33673e-12	%PANSS improvement	-0.00387316	0.00184041	-2.1045	0.0353344	C7orf50	cg11116288 ;; cg13320257 ;; cg14764357 ;; cg26071556
chr7:117823506-117823668	1.2723e-27	9.98181e-27	%PANSS improvement	0.00374798	0.00177451	2.11213	0.0346757	NAA38	cg01769617 ;; cg15635341 ;; cg18132230
chr7:150725385-150725501	2.06758e-06	3.33881e-06	%PANSS improvement	0.00287203	0.00121747	2.35901	0.0183237	ABCB8	cg02615599 ;; cg05429359 ;; cg07222181 ;; cg15447715
chr7:155832831-155832992	0.0270326	0.0321716	%PANSS improvement	0.00713566	0.00299784	2.38027	0.0173001	NA	cg09544568 ;; cg20218073 ;; cg24859945
chr7:20833508-20833585	4.11628e-26	2.81819e-25	%PANSS improvement	0.00263069	0.00121476	2.1656	0.0303415	NA	cg02817030 ;; cg02986266 ;; cg24954668
chr7:29523394-29523410	1.49969e-05	2.33911e-05	%PANSS improvement	0.00808712	0.0041015	1.97175	0.0486383	CHN2	cg09964316 ;; cg13385408 ;; cg14159956
chr7:38350921-38351226	0.0055827	0.00721723	%PANSS improvement	-0.0120097	0.00436188	-2.75332	0.00589934	NA	cg00739278 ;; cg06132400 ;; cg07076816 ;; cg15181598 ;; cg25335841
chr7:5462583-5462667	7.45895e-05	0.000111854	%PANSS improvement	0.00310404	0.00156936	1.97791	0.0479389	TNRC18	cg05605135 ;; cg07810083 ;; cg12538880
chr7:55516724-55517045	1.12325e-06	1.84318e-06	%PANSS improvement	0.00381995	0.00185266	2.06187	0.0392199	VOPP1	cg03014829 ;; cg03357999 ;; cg24399349 ;; cg25966908
chr7:968493-968577	5.42634e-18	1.6841e-17	%PANSS improvement	0.00624942	0.0025563	2.44471	0.0144969	ADAP1	cg05904016 ;; cg10426163 ;; cg21842920
chr8:126444251-126444439	7.56984e-30	7.60312e-29	%PANSS improvement	0.00398166	0.00176274	2.25879	0.0238967	TRIB1	cg06668527 ;; cg06820765 ;; cg11059651 ;; cg20187720 ;; cg26133228
chr8:38323844-38324024	7.86378e-13	1.67541e-12	%PANSS improvement	0.00308226	0.00134236	2.29614	0.0216676	FGFR1	cg02639993 ;; cg07035164 ;; cg14489594
chr8:61821266-61821442	1.07551e-19	3.90086e-19	%PANSS improvement	0.00414624	0.00178174	2.32708	0.0199611	AC022182.1	cg02962508 ;; cg04173396 ;; cg23399863
chr8:67977352-67977447	1.22911e-19	4.42287e-19	%PANSS improvement	0.00233589	0.00113488	2.05827	0.0395642	CSPP1	cg01968483 ;; cg04283058 ;; cg06416985 ;; cg06602601 ;; cg13158409 ;; cg24982582
chr8:68864523-68864549	0.0219636	0.0264838	%PANSS improvement	0.00578505	0.00257206	2.24918	0.0245008	PREX2	cg15745900 ;; cg17147045 ;; cg17459204 ;; cg27467929
chr8:96145702-96145782	4.86834e-15	1.20751e-14	%PANSS improvement	0.0030787	0.00148385	2.07481	0.038004	PLEKHF2	cg05752085 ;; cg05797660 ;; cg09395605 ;; cg16080282 ;; cg18317951
chr8:99057193-99057617	1.19669e-22	5.83349e-22	%PANSS improvement	0.00343199	0.00161906	2.11974	0.0340281	RPL30	cg11401558 ;; cg11932387 ;; cg12115659 ;; cg17183723
chr9:129387040-129387303	5.88094e-17	1.67974e-16	%PANSS improvement	0.00347308	0.00162322	2.13962	0.0323856	LMX1B	cg12777520 ;; cg14204784 ;; cg24382823
chr9:86955743-86955777	1.94099e-26	1.38599e-25	%PANSS improvement	-0.00246071	0.00121447	-2.02616	0.0427485	SLC28A3	cg01365997 ;; cg03970188 ;; cg08933008
chr10:103892309-103892519	1.25427e-16	3.48981e-16	%PANSS improvement	0.00383508	0.00194072	1.97611	0.0481424	PPRC1	cg00088042 ;; cg10477754 ;; cg18761893 ;; cg19569081 ;; cg25365550
chr10:134161996-134162024	1.3169e-26	9.51501e-26	%PANSS improvement	-0.00293785	0.00140868	-2.08553	0.0370213	LRRC27	cg09685505 ;; cg13994897 ;; cg15659409
chr11:102979833-102980010	1.15274e-16	3.21712e-16	%PANSS improvement	0.00345727	0.00160637	2.15222	0.03138	DYNC2H1	cg01567084 ;; cg01870246 ;; cg16627319 ;; cg20942200 ;; cg26680922
chr11:10772297-10772434	1.77443e-13	3.93171e-13	%PANSS improvement	0.00403844	0.00168231	2.40053	0.0163713	CTR9	cg00901652 ;; cg08285739 ;; cg15309028 ;; cg23952952
chr11:125033189-125033441	1.71896e-18	5.57137e-18	%PANSS improvement	-0.00293054	0.0014044	-2.08669	0.0369161	PKNOX2	cg14670510 ;; cg16135180 ;; cg27288151
chr11:128812992-128813197	2.37768e-10	4.57998e-10	%PANSS improvement	-0.00238497	0.00101615	-2.34707	0.0189218	TP53AIP1	cg09615719 ;; cg09682051 ;; cg13962286 ;; cg24908198
chr11:17803369-17803421	4.58529e-13	9.896e-13	%PANSS improvement	-0.00376077	0.00176743	-2.12782	0.0333521	KCNC1	cg08129093 ;; cg08215774 ;; cg22872549
chr11:62495784-62495981	1.52716e-26	1.09477e-25	%PANSS improvement	0.00391345	0.00139116	2.81308	0.00490688	HNRNPUL2 ; TTC9C	cg04056542 ;; cg05059825 ;; cg10285953 ;; cg15670290 ;; cg17180607 ;; cg22395250 ;; cg24515202
chr11:65625941-65626142	9.43987e-27	6.90243e-26	%PANSS improvement	0.00425252	0.00147591	2.8813	0.00396042	CFL1	cg06443583 ;; cg08425745 ;; cg11042866 ;; cg12849795 ;; cg20909159 ;; cg22068741
chr12:104697126-104697631	0.0134346	0.0165711	%PANSS improvement	0.00558069	0.00204022	2.73534	0.00623167	EID3 ; TXNRD1	cg00588621 ;; cg01857475 ;; cg03817911 ;; cg05057777 ;; cg09477407 ;; cg09884423 ;; cg10572274 ;; cg18633684 ;; cg20923245 ;; cg21234561 ;; cg25274376 ;; cg26614816 ;; cg27205904
chr12:110841898-110842031	3.30789e-24	1.88374e-23	%PANSS improvement	0.00350631	0.00163017	2.15089	0.0314849	ANAPC7	cg05693740 ;; cg10194655 ;; cg10860002 ;; cg12223253
chr12:2950318-2950388	1.97801e-23	1.02722e-22	%PANSS improvement	-0.00305982	0.00141787	-2.15804	0.0309245	ITFG2	cg08189694 ;; cg11366422 ;; cg23372694
chr13:100547192-100547367	5.30958e-22	2.40842e-21	%PANSS improvement	0.00336581	0.0014208	2.36895	0.0178386	CLYBL	cg11195797 ;; cg14684709 ;; cg18958126 ;; cg20129210 ;; cg21781979
chr13:110802645-110802749	3.76475e-17	1.0976e-16	%PANSS improvement	-0.00356187	0.00176897	-2.01353	0.0440593	COL4A1	cg03291835 ;; cg12081643 ;; cg12213687 ;; cg23814223
chr13:93878969-93879042	4.84121e-19	1.64188e-18	%PANSS improvement	0.00282316	0.00122832	2.2984	0.0215393	GPC6	cg00191477 ;; cg07529657 ;; cg23246978 ;; cg25772299
chr14:105219230-105219364	0.0078093	0.00992726	%PANSS improvement	0.00234901	0.00119023	1.97358	0.0484297	SIVA1	cg03448439 ;; cg08648198 ;; cg09315921 ;; cg09857429 ;; cg14235723
chr14:21944716-21944967	2.36302e-36	3.59967e-35	%PANSS improvement	0.00243485	0.00122387	1.98947	0.0466491	RAB2B ; TOX4	cg02806093 ;; cg02889664 ;; cg03530172 ;; cg07587209 ;; cg10892375 ;; cg11080530 ;; cg13091707 ;; cg20263096 ;; cg27169539
chr14:98444417-98444533	1.18515e-15	3.05997e-15	%PANSS improvement	-0.00352423	0.00163402	-2.15678	0.0310225	C14orf64	cg00034769 ;; cg11798182 ;; cg16062483 ;; cg16278496
chr15:53093405-53093707	9.34298e-05	0.000138853	%PANSS improvement	0.0060637	0.00235859	2.5709	0.0101435	NA	cg00400532 ;; cg01988702 ;; cg25620430
chr15:91539701-91539729	1.73463e-23	9.1118e-23	%PANSS improvement	-0.00379105	0.00179032	-2.11753	0.0342153	PRC1	cg01809497 ;; cg12088747 ;; cg12385975
chr16:3243392-3243552	0.0173071	0.021148	%PANSS improvement	0.00464965	0.00220653	2.10723	0.035098	AJ003147.9	cg04946910 ;; cg05036635 ;; cg05595088
chr16:84336042-84336130	7.8578e-27	5.7687e-26	%PANSS improvement	-0.00268734	0.00136562	-1.96785	0.0490852	WFDC1	cg02138682 ;; cg05383931 ;; cg06878649
chr17:1492087-1492285	5.91128e-05	8.9157e-05	%PANSS improvement	0.0049581	0.00251568	1.97088	0.0487375	SLC43A2	cg04320476 ;; cg07943111 ;; cg12564034 ;; cg15090217
chr17:15846926-15847412	4.09313e-26	2.81287e-25	%PANSS improvement	-0.00264544	0.00126293	-2.09468	0.0361994	ADORA2B	cg07677850 ;; cg10235170 ;; cg16265442 ;; cg21935595
chr17:46655818-46656012	3.31495e-11	6.60102e-11	%PANSS improvement	0.00396189	0.00181355	2.1846	0.028918	HOXB4	cg12806763 ;; cg21460081 ;; cg24114154 ;; cg26327071
chr17:53342593-53342740	0.00153748	0.00207878	%PANSS improvement	0.00299954	0.00126499	2.3712	0.0177303	HLF	cg01392772 ;; cg04795713 ;; cg14399851 ;; cg25826457
chr17:6553994-6554201	7.34099e-15	1.79163e-14	%PANSS improvement	0.00362527	0.00165994	2.18397	0.0289645	C17orf100 ; MED31	cg12960657 ;; cg14096277 ;; cg20336631
chr17:77924582-77924774	4.04339e-05	6.14918e-05	%PANSS improvement	0.00507529	0.0024499	2.07163	0.0382996	TBC1D16	cg07618085 ;; cg17295878 ;; cg23651872 ;; cg25798632
chr18:12777786-12778029	0.0133375	0.0164624	%PANSS improvement	0.00613683	0.00224826	2.7296	0.00634119	NA	cg09945482 ;; cg23544223 ;; cg24737193
chr18:5297041-5297098	1.4807e-34	2.0662e-33	%PANSS improvement	0.00298027	0.00119692	2.48995	0.0127761	ZFP161	cg04517114 ;; cg09785391 ;; cg12177880 ;; cg16686194 ;; cg24322575
chr18:59560289-59560495	1.38303e-09	2.59567e-09	%PANSS improvement	0.00286055	0.00125961	2.27099	0.0231478	RNF152	cg01037637 ;; cg03004714 ;; cg07486895 ;; cg07980518 ;; cg14360865 ;; cg17020562
chr19:13044967-13045251	2.08526e-11	4.16596e-11	%PANSS improvement	-0.00333653	0.00128634	-2.59382	0.00949167	FARSA	cg02306493 ;; cg07023259 ;; cg18603801 ;; cg19406106
chr19:14550846-14550999	3.62562e-21	1.5201e-20	%PANSS improvement	0.00334363	0.00131077	2.55089	0.010745	PKN1	cg00880290 ;; cg03087897 ;; cg20468939
chr19:35605533-35605722	2.47071e-37	3.92736e-36	%PANSS improvement	0.00380179	0.00168178	2.26057	0.0237859	FXYD3	cg03322974 ;; cg12169218 ;; cg25969108
chr19:39894666-39894767	2.21233e-28	1.82169e-27	%PANSS improvement	0.00337279	0.00162088	2.08084	0.0374488	NA	cg06075789 ;; cg13393476 ;; cg14890578
chr19:40597047-40597336	4.59416e-29	4.22016e-28	%PANSS improvement	0.00406638	0.00171315	2.37362	0.0176145	ZNF780A	cg05082008 ;; cg07954497 ;; cg20938154 ;; cg25416313
chr19:46105466-46105602	1.63263e-21	7.05542e-21	%PANSS improvement	0.00309789	0.001374	2.25466	0.0241548	GPR4	cg08688822 ;; cg11923617 ;; cg12979120 ;; cg15488122 ;; cg22445256
chr19:571177-571416	8.52333e-28	6.74487e-27	%PANSS improvement	0.00294945	0.00122929	2.39931	0.0164262	BSG	cg02129274 ;; cg05622915 ;; cg13578393 ;; cg17522907 ;; cg25660646
chr22:30643018-30643063	1.80845e-25	1.13995e-24	%PANSS improvement	0.00309541	0.00122034	2.53651	0.0111963	LIF	cg04013750 ;; cg04193415 ;; cg19131731
chr22:38577578-38577768	1.68479e-29	1.62095e-28	%PANSS improvement	0.00298204	0.00143531	2.07763	0.0377436	PLA2G6	cg04044021 ;; cg10184886 ;; cg17128730
