# Supplementary material for: Using blood methylomes to predict response to amisulpride in the first-episode psychosis in the OPTiMiSE cohort
Source: Transl Psychiatry. 2025 Oct 6;15:369. doi: 10.1038/s41398-025-03561-7 (PMC12501013; doi:10.1038/s41398-025-03561-7)
Supplement: Supplementary file 6 — Supplementary Table S5 [file 41398_2025_3561_MOESM6_ESM.xls]

## Sheet: Table S5
Table S5. Regions with methylation values with significant response-specific treatment effects (visit x response interaction) with the response defined as % total PANSS improvement. The models included covariates (sex, age, tobacco use, drug abuse, leukocyte composition and technical variation). Ten regions significant for both the main effect of response and response x visit interaction are show…
Chrosome position (GRCh37)	Model p-value (LRT)	LRT p-value adjusted	Factor	Coefficient estimate	Coefficient standard error	Z value	P value	Gencode annotation	CpGs in the region
chr1:109584962-109585031	0.000189384	0.000273239	visit:%PANSS improvement	0.00184491	0.0007309	2.52417	0.0115972	WDR47	cg10595344 ;; cg14654822 ;; cg24853765 ;; cg26662007
chr1:116916409-116916465	0.00764725	0.0097348	visit:%PANSS improvement	0.0014725	0.00064432	2.28537	0.0222911	ATP1A1	cg09537830 ;; cg14169801 ;; cg14841875 ;; cg25062542
chr1:174128325-174128392	5.90897e-08	1.02482e-07	visit:%PANSS improvement	0.00124011	0.0005941	2.08737	0.0368544	RABGAP1L	cg04555228 ;; cg06833062 ;; cg07819919 ;; cg13153377 ;; cg15933028 ;; cg19440254 ;; cg25617120
chr1:179262436-179262564	1.36991e-13	3.0651e-13	visit:%PANSS improvement	0.0016995	0.00085641	1.98445	0.0472062	SOAT1	cg02081976 ;; cg02275294 ;; cg20837379 ;; cg24657337
chr1:1850733-1851135	0.00017823	0.000257961	visit:%PANSS improvement	0.00251718	0.00111551	2.25652	0.0240379	TMEM52	cg08134829 ;; cg08169659 ;; cg13680954 ;; cg14180718 ;; cg17091266 ;; cg17722231 ;; cg20881128 ;; cg22094750 ;; cg22865286 ;; cg25590392
chr1:201368914-201368948	1.06787e-05	1.67703e-05	visit:%PANSS improvement	-0.00225234	0.00113379	-1.98656	0.0469714	LAD1	cg23291161 ;; cg23715582 ;; cg25947945
chr1:232941530-232941775	0.011951	0.014906	visit:%PANSS improvement	0.0015241	0.00072518	2.1017	0.0355794	KIAA1383	cg00951395 ;; cg05460318 ;; cg06935979
chr1:23345643-23345725	0.000107878	0.000159033	visit:%PANSS improvement	0.00272669	0.00110478	2.46809	0.0135837	KDM1A	cg01718365 ;; cg04886391 ;; cg07118078 ;; cg10795579
chr1:27158375-27158491	5.21223e-41	9.07425e-40	visit:%PANSS improvement	0.00189821	0.00072211	2.62871	0.00857093	ZDHHC18	cg02805790 ;; cg11517350 ;; cg23108821
chr1:27961680-27962114	1.84799e-23	9.6518e-23	visit:%PANSS improvement	0.00264169	0.0008781	3.00842	0.00262608	FGR	cg00065048 ;; cg01891738 ;; cg05371135 ;; cg09370867 ;; cg13448978 ;; cg16922167 ;; cg21115433 ;; cg24809029
chr1:28918475-28918656	1.31962e-25	8.49392e-25	visit:%PANSS improvement	0.00205554	0.00091807	2.23897	0.0251577	RAB42	cg04896949 ;; cg09473424 ;; cg10069312 ;; cg21651269
chr1:31190863-31191003	3.49562e-28	2.83999e-27	visit:%PANSS improvement	0.00258529	0.00094804	2.72697	0.00639179	MATN1	cg00236406 ;; cg02966634 ;; cg03736085 ;; cg17234979
chr1:3568707-3568722	7.0197e-07	1.16443e-06	visit:%PANSS improvement	0.00147933	0.00059606	2.48183	0.0130711	TP73	cg02153614 ;; cg07901143 ;; cg16406833
chr1:36788387-36788436	4.21382e-12	8.68417e-12	visit:%PANSS improvement	0.00362664	0.00134308	2.70025	0.00692883	FAM176B	cg04010586 ;; cg13500072 ;; cg16394290
chr1:43311978-43312095	4.90663e-20	1.86085e-19	visit:%PANSS improvement	0.00157786	0.00068334	2.30905	0.0209411	ZNF691	cg07570677 ;; cg10040059 ;; cg10939981 ;; cg12686664 ;; cg15161772
chr1:59249834-59249883	0.0140483	0.0172932	visit:%PANSS improvement	0.00207992	0.00090102	2.30841	0.0209761	JUN	cg03256465 ;; cg07018071 ;; cg15096815
chr1:68962124-68962318	0.00090073	0.00123059	visit:%PANSS improvement	0.00195402	0.0007554	2.58675	0.00968867	DEPDC1	cg14609721 ;; cg16598810 ;; cg22876643 ;; cg26064634
chr1:9908036-9908304	1.08649e-14	2.60987e-14	visit:%PANSS improvement	0.001606	0.00066833	2.40302	0.0162603	RP11-84A14.5	cg01994208 ;; cg06216080 ;; cg06431967 ;; cg15416870
chr2:10470142-10470316	3.4001e-14	7.92777e-14	visit:%PANSS improvement	-0.00205759	0.00088863	-2.31546	0.020588	HPCAL1	cg06114320 ;; cg21272034 ;; cg25128949
chr2:106681338-106681411	8.24333e-26	5.49957e-25	visit:%PANSS improvement	0.00224905	0.00082909	2.71269	0.00667402	C2orf40	cg11024597 ;; cg17155007 ;; cg26313173
chr2:127822551-127822822	2.84376e-27	2.17506e-26	visit:%PANSS improvement	0.00150353	0.00060305	2.49321	0.0126594	BIN1	cg03665046 ;; cg06021088 ;; cg20973922 ;; cg23854395
chr2:128166045-128166279	4.54028e-09	8.30793e-09	visit:%PANSS improvement	0.00165707	0.0006439	2.57349	0.0100678	NA	cg00660140 ;; cg06202737 ;; cg13700939
chr2:172974630-172974960	1.81027e-08	3.20967e-08	visit:%PANSS improvement	0.00199984	0.00074594	2.68097	0.00734091	AC104801.1 ;; NA	cg00076325 ;; cg05714155 ;; cg25110943 ;; cg26471497
chr2:193256-193509	4.23874e-11	8.37667e-11	visit:%PANSS improvement	-0.00296231	0.00121709	-2.43393	0.0149358	NA	cg14384416 ;; cg18408209 ;; cg18672716
chr2:201626952-201626991	3.31708e-15	8.32916e-15	visit:%PANSS improvement	0.00147184	0.0007025	2.09513	0.0361593	AOX2P	cg08662475 ;; cg22380845 ;; cg26368022
chr2:211090281-211090349	9.82879e-12	2.00301e-11	visit:%PANSS improvement	0.00263025	0.00105556	2.4918	0.0127098	ACADL	cg06062084 ;; cg16316649 ;; cg19427188
chr2:219925246-219925330	0.00285116	0.00376584	visit:%PANSS improvement	0.00139795	0.00067659	2.06616	0.0388134	IHH	cg03292754 ;; cg07045816 ;; cg08261878 ;; cg08957652 ;; cg12565637 ;; cg17178336
chr2:242990263-242990445	2.21616e-05	3.4158e-05	visit:%PANSS improvement	0.00185335	0.00090982	2.03705	0.0416446	AC093642.6 ; AC131097.3	cg03563298 ;; cg06704002 ;; cg09879868 ;; cg23337009
chr2:42991343-42991559	2.96615e-22	1.37315e-21	visit:%PANSS improvement	0.00189443	0.00087628	2.16191	0.0306251	OXER1	cg13820899 ;; cg19507032 ;; cg23697630
chr2:46700-46752	0.0040989	0.00535199	visit:%PANSS improvement	0.0020358	0.00081178	2.50783	0.0121476	FAM110C	cg04252744 ;; cg12516752 ;; cg12937150 ;; cg13187130
chr3:122043799-122044172	1.0615e-46	1.96002e-45	visit:%PANSS improvement	0.00241839	0.00096146	2.51532	0.0118923	CSTA	cg14664412 ;; cg18618429 ;; cg21932814 ;; cg22834418 ;; cg26928972
chr3:127311038-127311169	4.08402e-28	3.30336e-27	visit:%PANSS improvement	0.00202943	0.00082186	2.46931	0.0135373	TPRA1	cg00686823 ;; cg02083676 ;; cg21187194
chr3:194826197-194826585	9.88676e-32	1.15852e-30	visit:%PANSS improvement	0.00293974	0.00089276	3.29285	0.00099176	XXYLT1	cg00295879 ;; cg03716353 ;; cg06706813 ;; cg08704934 ;; cg15912390
chr3:44754102-44754131	0.000324006	0.00045949	visit:%PANSS improvement	0.00253803	0.0012672	2.00287	0.0451909	ZNF502	cg10263370 ;; cg11003573 ;; cg15687855 ;; cg18722847
chr3:49459855-49460177	1.66699e-17	4.9549e-17	visit:%PANSS improvement	0.0011886	0.00059362	2.00228	0.0452543	AMT ; NICN1	cg00032956 ;; cg05924489 ;; cg14184400 ;; cg15246085 ;; cg17877071 ;; cg20191453 ;; cg21926782 ;; cg25021247
chr3:50359849-50359978	0.00192554	0.00257867	visit:%PANSS improvement	0.00229689	0.00113024	2.03221	0.0421327	HYAL2	cg05118960 ;; cg12150256 ;; cg13341668
chr3:9956506-9956823	3.35517e-15	8.41324e-15	visit:%PANSS improvement	0.00160567	0.00061193	2.62394	0.00869203	IL17RE	cg02968508 ;; cg04768501 ;; cg06619959
chr3:9988889-9989156	0.0373225	0.0436225	visit:%PANSS improvement	0.00244426	0.00118093	2.06977	0.0384743	PRRT3-AS1	cg05851542 ;; cg10160312 ;; cg11732190 ;; cg24065312
chr4:10686335-10686413	4.09761e-24	2.30475e-23	visit:%PANSS improvement	0.00171174	0.00082798	2.06738	0.0386987	CLNK	cg06837308 ;; cg12232903 ;; cg20391895
chr4:172734266-172734455	0.00169348	0.00228296	visit:%PANSS improvement	0.00255684	0.00095761	2.67002	0.0075847	GALNTL6	cg03304610 ;; cg05295006 ;; cg12548778 ;; cg15124215 ;; cg22153181 ;; cg26814276
chr4:185369108-185369164	2.28084e-16	6.24158e-16	visit:%PANSS improvement	0.00234693	0.00068737	3.41436	0.00063931	IRF2	cg10366876 ;; cg16669144 ;; cg19757535
chr4:1872199-1872235	0.0249627	0.0298834	visit:%PANSS improvement	0.00210108	0.00082534	2.54572	0.0109052	WHSC1	cg13728951 ;; cg17936460 ;; cg20906948
chr4:40197832-40198129	1.25345e-25	8.12518e-25	visit:%PANSS improvement	-0.00158596	0.00077275	-2.05235	0.0401355	RHOH	cg17958242 ;; cg20171453 ;; cg26163153 ;; cg27381993
chr4:80246713-80247088	2.88346e-07	4.88958e-07	visit:%PANSS improvement	-0.00202339	0.00097444	-2.07646	0.037851	NAA11	cg08586692 ;; cg08652808 ;; cg11574620 ;; cg25749724
chr5:158637265-158637684	2.14453e-45	3.88139e-44	visit:%PANSS improvement	0.00249393	0.00098113	2.5419	0.0110251	CTB-11I22.1 ; RNF145 ;; RNF145	cg06030535 ;; cg10054437 ;; cg20300486 ;; cg27421385
chr5:173043714-173043929	1.77656e-17	5.26347e-17	visit:%PANSS improvement	0.00139954	0.00071144	1.9672	0.0491597	BOD1	cg06701443 ;; cg11498079 ;; cg13688524 ;; cg18700664 ;; cg23003881 ;; cg23318564 ;; cg27020573
chr6:138820503-138820840	7.3256e-23	3.62905e-22	visit:%PANSS improvement	0.00261522	0.001012	2.58421	0.00976021	NHSL1	cg00257893 ;; cg06132620 ;; cg13916762
chr6:144675360-144675582	9.72338e-35	1.37786e-33	visit:%PANSS improvement	-0.0018253	0.00066216	-2.75657	0.00584105	UTRN	cg14910490 ;; cg14943792 ;; cg15103573
chr6:144981136-144981203	6.04489e-20	2.26436e-19	visit:%PANSS improvement	0.00151526	0.00076171	1.9893	0.0466679	UTRN	cg05290346 ;; cg09286671 ;; cg12648926 ;; cg16004006
chr6:15246082-15246140	6.69979e-18	2.0549e-17	visit:%PANSS improvement	0.00195981	0.00080888	2.42286	0.0153988	JARID2	cg05116182 ;; cg06763472 ;; cg25026140
chr6:154799632-154799716	2.24602e-31	2.56607e-30	visit:%PANSS improvement	0.00192461	0.00072971	2.6375	0.00835184	CNKSR3	cg20202753 ;; cg21802472 ;; cg23528791
chr6:166876535-166877038	1.12054e-24	6.67213e-24	visit:%PANSS improvement	0.00197069	0.00068017	2.89733	0.0037635	RPS6KA2-IT1	cg02287007 ;; cg02289903 ;; cg06702850 ;; cg07253384 ;; cg07404200 ;; cg11744817 ;; cg18676867
chr6:30002671-30002763	1.77189e-29	1.69582e-28	visit:%PANSS improvement	0.00252695	0.00086213	2.93105	0.00337822	ZNRD1-AS1	cg01044849 ;; cg20516460 ;; cg21852658
chr6:30459512-30459595	9.89101e-21	3.98255e-20	visit:%PANSS improvement	-0.00234828	0.00073692	-3.1866	0.00143955	HLA-E	cg21366673 ;; cg23235965 ;; cg27486585
chr6:31588053-31588234	4.93657e-05	7.48884e-05	visit:%PANSS improvement	0.00174055	0.00073255	2.376	0.0175013	PRRC2A	cg11028563 ;; cg11203714 ;; cg14801418 ;; cg15574924
chr6:33396096-33396247	0.0352801	0.041341	visit:%PANSS improvement	0.00157571	0.00079922	1.97157	0.0486589	SYNGAP1	cg00478874 ;; cg03505346 ;; cg06559364 ;; cg11901544 ;; cg15264710 ;; cg17235827 ;; cg23157971 ;; cg24852032
chr6:35419793-35420015	2.23728e-05	3.44544e-05	visit:%PANSS improvement	0.00176671	0.00085347	2.07004	0.0384489	FANCE	cg10242563 ;; cg17803089 ;; cg19335943 ;; cg27198948
chr6:41130917-41131011	3.30882e-34	4.51382e-33	visit:%PANSS improvement	0.00156149	0.00064532	2.41971	0.0155327	TREM2	cg01980222 ;; cg10725937 ;; cg23643501
chr6:41168801-41169049	8.95759e-15	2.1702e-14	visit:%PANSS improvement	0.00192217	0.00080774	2.3797	0.0173268	TREML2	cg08956463 ;; cg15658306 ;; cg18297196 ;; cg19005210 ;; cg25473438 ;; cg26928682
chr6:44095399-44095569	0.0207588	0.0251139	visit:%PANSS improvement	0.00174684	0.00086319	2.0237	0.043001	MRPL14 ; TMEM63B	cg03200801 ;; cg08877093 ;; cg10343854 ;; cg22652190
chr6:656890-657150	0.00653043	0.00836555	visit:%PANSS improvement	0.00169643	0.00069546	2.43928	0.0147167	EXOC2 ; HUS1B	cg02203922 ;; cg04946916 ;; cg06239170 ;; cg14409477 ;; cg20592360 ;; cg25808082
chr7:143582499-143582630	0.000736432	0.00101677	visit:%PANSS improvement	0.0013873	0.00070382	1.9711	0.0487119	FAM115A	cg05480894 ;; cg09716640 ;; cg09846875 ;; cg16807089 ;; cg19113906 ;; cg20860996
chr7:157406607-157406737	0.000322258	0.000457366	visit:%PANSS improvement	0.00122721	0.00060778	2.01919	0.0434679	AC005481.5	cg14091258 ;; cg19334350 ;; cg21705926
chr7:158263204-158263277	4.35336e-20	1.66833e-19	visit:%PANSS improvement	0.00237752	0.00085072	2.79472	0.00519444	PTPRN2	cg04007350 ;; cg17291423 ;; cg26208815
chr7:27205200-27205514	1.57271e-06	2.56003e-06	visit:%PANSS improvement	0.00201588	0.00078175	2.57867	0.00991826	HOXA9	cg03464573 ;; cg05065989 ;; cg12600174 ;; cg16104915 ;; cg18447772 ;; cg25999578 ;; cg26365299
chr7:29523006-29523160	2.48106e-12	5.17147e-12	visit:%PANSS improvement	0.00303391	0.00088519	3.42743	0.00060932	CHN2	cg06926818 ;; cg17822452 ;; cg23687322
chr7:38671001-38671157	9.86229e-05	0.000146096	visit:%PANSS improvement	0.00151741	0.00071436	2.12416	0.0336569	AMPH	cg11417985 ;; cg21537108 ;; cg26122980
chr7:73153162-73153374	0.00073961	0.00101979	visit:%PANSS improvement	0.00156619	0.00070037	2.23624	0.0253361	ABHD11	cg11216259 ;; cg11525834 ;; cg13186527 ;; cg15709462 ;; cg19714762 ;; cg27303983
chr7:968493-968577	5.42634e-18	1.6841e-17	visit:%PANSS improvement	0.00392796	0.00127349	3.08441	0.00203953	ADAP1	cg05904016 ;; cg10426163 ;; cg21842920
chr8:101315498-101315562	3.53026e-36	5.2896e-35	visit:%PANSS improvement	0.00168025	0.0007623	2.20418	0.0275119	RNF19A	cg01316909 ;; cg01596292 ;; cg07594831 ;; cg12962265 ;; cg13675051
chr8:101443197-101443345	9.10565e-36	1.34235e-34	visit:%PANSS improvement	-0.00166064	0.0007291	-2.27765	0.0227477	KB-173C10.1	cg05997203 ;; cg10518739 ;; cg14335901
chr8:103666665-103666913	0.0220065	0.026518	visit:%PANSS improvement	0.0012889	0.00061669	2.09005	0.0366136	KLF10	cg03439212 ;; cg03761226 ;; cg16090205 ;; cg22056558
chr8:124780351-124780424	0.000137963	0.000200634	visit:%PANSS improvement	0.00172983	0.00077135	2.24259	0.024923	FAM91A1	cg00189906 ;; cg15903931 ;; cg16734947
chr8:134783460-134783725	6.55354e-20	2.43989e-19	visit:%PANSS improvement	-0.00158997	0.00081004	-1.96284	0.0496648	CTD-2588J1.1	cg01860943 ;; cg02234529 ;; cg27034395 ;; cg27610794
chr8:144255650-144255688	2.57754e-05	3.9528e-05	visit:%PANSS improvement	-0.00145506	0.00062602	-2.32432	0.0201085	NA	cg08273169 ;; cg22398259 ;; cg22981104
chr8:22550273-22550284	0.000387994	0.000546842	visit:%PANSS improvement	0.00205363	0.00071026	2.89135	0.00383586	EGR3	cg10950848 ;; cg12543831 ;; cg21019896
chr8:38854048-38854090	6.9042e-05	0.000103705	visit:%PANSS improvement	0.00129581	0.00059827	2.16592	0.0303172	ADAM9 ; TM2D2	cg03913924 ;; cg06017059 ;; cg14938514 ;; cg18497394
chr8:74208178-74208354	3.98177e-16	1.06726e-15	visit:%PANSS improvement	0.00170614	0.00084725	2.01374	0.0440364	RDH10	cg08197579 ;; cg11513904 ;; cg17439584
chr9:125795691-125795935	7.4434e-38	1.19355e-36	visit:%PANSS improvement	0.00258012	0.00100201	2.57496	0.0100253	GPR21 ; RABGAP1	cg01568243 ;; cg08251386 ;; cg14115756 ;; cg15441686 ;; cg17790532 ;; cg27160485
chr9:131790695-131790894	0.00848737	0.0107517	visit:%PANSS improvement	0.00299593	0.00123674	2.42244	0.0154168	SH3GLB2	cg06479808 ;; cg11526405 ;; cg20548744 ;; cg25385201
chr9:131799192-131799210	1.5403e-11	3.10095e-11	visit:%PANSS improvement	0.00185297	0.00085152	2.17608	0.0295493	FAM73B	cg01241301 ;; cg07523904 ;; cg23059911
chr9:139796221-139796368	2.69455e-18	8.61126e-18	visit:%PANSS improvement	-0.00161833	0.00072563	-2.23023	0.025732	TRAF2	cg06909315 ;; cg20612593 ;; cg20951978
chr9:140499972-140500037	0.0234093	0.0280789	visit:%PANSS improvement	0.0018336	0.00092783	1.97624	0.048128	ARRDC1	cg00045967 ;; cg01146845 ;; cg10091935
chr9:34590286-34590314	3.10359e-13	6.76205e-13	visit:%PANSS improvement	0.00135105	0.00062968	2.14561	0.0319038	CNTFR	cg07917620 ;; cg09986151 ;; cg21429004
chr10:101380035-101380313	0.0129865	0.0160836	visit:%PANSS improvement	0.00189681	0.0008384	2.26241	0.0236719	SLC25A28	cg05287529 ;; cg08973675 ;; cg22034608 ;; cg26215887
chr10:103892309-103892519	1.25427e-16	3.48981e-16	visit:%PANSS improvement	0.00315575	0.00109117	2.89207	0.00382718	PPRC1	cg00088042 ;; cg10477754 ;; cg18761893 ;; cg19569081 ;; cg25365550
chr10:134399880-134400191	1.50381e-25	9.57827e-25	visit:%PANSS improvement	0.00184406	0.00077671	2.3742	0.017587	INPP5A	cg06760238 ;; cg10013455 ;; cg25394505
chr10:48354387-48354530	2.24796e-16	6.16083e-16	visit:%PANSS improvement	0.00225754	0.00098087	2.30156	0.0213599	ZNF488	cg08341667 ;; cg09778229 ;; cg22361050
chr10:49893423-49893549	8.29814e-28	6.59522e-27	visit:%PANSS improvement	0.00125222	0.00061756	2.02769	0.0425923	WDFY4	cg07345108 ;; cg09897604 ;; cg17967780 ;; cg26437842
chr11:102322056-102322128	1.07454e-17	3.24671e-17	visit:%PANSS improvement	0.00179495	0.00081858	2.19277	0.0283241	TMEM123	cg01237738 ;; cg11459681 ;; cg21819053
chr11:1854174-1854368	9.79159e-08	1.68382e-07	visit:%PANSS improvement	0.00138364	0.00062088	2.22849	0.0258477	SYT8	cg01265531 ;; cg01694451 ;; cg24720849 ;; cg27462791
chr11:2847258-2847778	1.53768e-33	1.952e-32	visit:%PANSS improvement	0.0014588	0.00068441	2.13146	0.0330512	KCNQ1	cg05472575 ;; cg06485603 ;; cg10151367 ;; cg11700071 ;; cg12141659
chr11:3177622-3178188	5.0933e-29	4.63211e-28	visit:%PANSS improvement	0.00209363	0.0007709	2.71584	0.00661085	OSBPL5	cg01683158 ;; cg03174521 ;; cg06005892 ;; cg10803034 ;; cg18415791 ;; cg25627263
chr11:504784-504937	6.43472e-24	3.53233e-23	visit:%PANSS improvement	0.00219266	0.00077662	2.82335	0.00475244	RNH1	cg01704474 ;; cg14468692 ;; cg20813589 ;; cg23687466 ;; cg23927970
chr11:62195225-62195515	9.63599e-22	4.23271e-21	visit:%PANSS improvement	0.00300255	0.00101088	2.97022	0.00297582	CTD-2531D15.4	cg17343725 ;; cg20389954 ;; cg20827174
chr11:62211990-62212195	4.78984e-06	7.6204e-06	visit:%PANSS improvement	0.00210249	0.00088394	2.37854	0.0173811	AHNAK	cg00685014 ;; cg06861841 ;; cg12857638 ;; cg25272143
chr11:63382047-63382095	1.76561e-09	3.2934e-09	visit:%PANSS improvement	0.00160308	0.00078926	2.0311	0.0422445	PLA2G16	cg03627015 ;; cg06102777 ;; cg06235847 ;; cg15219506 ;; cg16484943
chr11:65625941-65626142	9.43987e-27	6.90243e-26	visit:%PANSS improvement	0.00159027	0.00079596	1.99792	0.0457249	CFL1	cg06443583 ;; cg08425745 ;; cg11042866 ;; cg12849795 ;; cg20909159 ;; cg22068741
chr11:835074-835377	3.96026e-10	7.56464e-10	visit:%PANSS improvement	0.00167958	0.0006036	2.78262	0.00539223	CD151	cg07770855 ;; cg18000076 ;; cg23562381 ;; cg23754390
chr11:85522279-85522300	5.1256e-05	7.76915e-05	visit:%PANSS improvement	0.00185446	0.00069666	2.66194	0.0077692	SYTL2	cg02951344 ;; cg06177974 ;; cg26349554
chr12:116985788-116985988	6.6605e-31	7.29065e-30	visit:%PANSS improvement	0.00175201	0.00082937	2.11245	0.0346476	RP11-809C9.2	cg00565790 ;; cg06843218 ;; cg07306203
chr12:122444450-122444621	5.61561e-34	7.49295e-33	visit:%PANSS improvement	-0.00189395	0.00062374	-3.03644	0.00239389	NA	cg04716447 ;; cg08059719 ;; cg14480046
chr12:132303685-132303880	2.02787e-28	1.69267e-27	visit:%PANSS improvement	0.00249506	0.00108816	2.29292	0.0218525	NA	cg07920381 ;; cg09714135 ;; cg13415961
chr12:132413985-132414032	0.0051647	0.0067053	visit:%PANSS improvement	0.00160371	0.00070916	2.26144	0.0237322	PUS1	cg05501333 ;; cg05585129 ;; cg26547395
chr12:26111154-26111213	0.000205037	0.000295124	visit:%PANSS improvement	0.00310058	0.00145665	2.12856	0.0332903	RASSF8	cg01521154 ;; cg13826089 ;; cg22946876
chr12:2950318-2950388	1.97801e-23	1.02722e-22	visit:%PANSS improvement	0.00182018	0.00075303	2.41714	0.0156432	ITFG2	cg08189694 ;; cg11366422 ;; cg23372694
chr12:32638669-32638839	1.82658e-42	3.24173e-41	visit:%PANSS improvement	0.002971	0.00099147	2.99656	0.00273046	FGD4	cg02251680 ;; cg03418231 ;; cg07120158 ;; cg20470583
chr12:41221579-41221707	0.00109607	0.0014919	visit:%PANSS improvement	-0.00165853	0.00061597	-2.69256	0.00709057	CNTN1	cg01443755 ;; cg04776357 ;; cg10514886 ;; cg26359940
chr12:46122334-46122422	3.37215e-17	9.86286e-17	visit:%PANSS improvement	0.00282181	0.00126004	2.23945	0.0251265	ARID2	cg00035453 ;; cg14817975 ;; cg20877895
chr12:48166716-48166779	8.45634e-05	0.000126292	visit:%PANSS improvement	0.00241443	0.00113444	2.1283	0.0333121	SLC48A1	cg04560581 ;; cg06648948 ;; cg09818732 ;; cg15295332
chr12:50101354-50101564	1.25811e-10	2.43626e-10	visit:%PANSS improvement	0.00163954	0.00078686	2.08363	0.0371935	FMNL3	cg00172270 ;; cg02567981 ;; cg04262886 ;; cg10474546 ;; cg11586335 ;; cg26446275
chr12:54654040-54654090	2.54411e-14	5.98536e-14	visit:%PANSS improvement	0.00142295	0.00068052	2.09099	0.0365287	CBX5	cg03736807 ;; cg10151085 ;; cg22598048
chr12:54954337-54954400	0.0387001	0.045146	visit:%PANSS improvement	0.0026602	0.00098741	2.69412	0.00705749	PDE1B	cg00660843 ;; cg07681579 ;; cg08816590
chr12:56414442-56414882	1.11015e-36	1.73449e-35	visit:%PANSS improvement	0.00186729	0.00066277	2.81738	0.00484165	IKZF4	cg01565774 ;; cg13731383 ;; cg17331199 ;; cg20054248 ;; cg24414325
chr12:58087776-58087891	6.89011e-21	2.8072e-20	visit:%PANSS improvement	-0.00221061	0.00094447	-2.34059	0.0192535	OS9	cg08689322 ;; cg18357645 ;; cg27617256
chr12:58210661-58210878	3.44473e-36	5.2041e-35	visit:%PANSS improvement	0.00200845	0.00098335	2.04247	0.0411052	AVIL	cg04046364 ;; cg06317209 ;; cg26620147
chr13:114908785-114908901	1.2159e-20	4.85297e-20	visit:%PANSS improvement	-0.00160321	0.00065901	-2.43276	0.0149842	NA	cg12701674 ;; cg12938127 ;; cg24635112
chr13:43354674-43354782	2.08054e-43	3.72865e-42	visit:%PANSS improvement	0.00332946	0.00103598	3.21381	0.00130987	FAM216B	cg07409200 ;; cg22984446 ;; cg26529044
chr13:95364908-95364928	0.0310169	0.0366035	visit:%PANSS improvement	0.00169589	0.00082968	2.04402	0.0409515	SOX21	cg00800383 ;; cg18368297 ;; cg19063972 ;; cg19184934
chr14:23653041-23653110	3.56038e-10	6.80793e-10	visit:%PANSS improvement	0.00245449	0.00088701	2.76713	0.00565514	SLC7A8	cg17478313 ;; cg17552829 ;; cg27035169
chr14:25045607-25045677	3.74257e-11	7.43632e-11	visit:%PANSS improvement	0.00181198	0.00089736	2.01923	0.0434633	CTSG	cg01099512 ;; cg01932691 ;; cg11936825
chr15:101419011-101419296	1.2233e-09	2.29825e-09	visit:%PANSS improvement	0.00149912	0.00071818	2.08738	0.0368537	ALDH1A3	cg10336108 ;; cg11542394 ;; cg12354122 ;; cg12791065 ;; cg16086130 ;; cg19224278 ;; cg23191950 ;; cg26185340 ;; cg26509022
chr15:31689509-31689706	1.71946e-25	1.09138e-24	visit:%PANSS improvement	0.00170369	0.00075127	2.26773	0.0233455	KLF13	cg12426092 ;; cg20629587 ;; cg20900050
chr15:51058114-51058141	6.51778e-09	1.17965e-08	visit:%PANSS improvement	0.00271603	0.00118045	2.30085	0.0214001	SPPL2A	cg11007423 ;; cg14450821 ;; cg20167011
chr15:85197812-85198043	1.53929e-13	3.42732e-13	visit:%PANSS improvement	0.00164712	0.00066398	2.48066	0.013114	WDR73	cg05197690 ;; cg14842478 ;; cg16203863
chr15:91382831-91382972	1.57459e-18	5.13076e-18	visit:%PANSS improvement	0.00175583	0.00070929	2.47546	0.0133063	CTD-3094K11.1	cg06105546 ;; cg11358405 ;; cg17540118
chr15:99443213-99443339	5.90224e-19	1.98698e-18	visit:%PANSS improvement	0.00153014	0.00076243	2.00692	0.044758	IGF1R	cg10342963 ;; cg23990557 ;; cg26272088
chr16:30194776-30194888	1.35546e-05	2.12138e-05	visit:%PANSS improvement	0.00157807	0.00072629	2.17279	0.029796	CORO1A	cg05839201 ;; cg07532839 ;; cg10423428 ;; cg26926833
chr16:3074294-3074386	4.84942e-16	1.28474e-15	visit:%PANSS improvement	0.00134228	0.00062251	2.15623	0.0310655	HCFC1R1 ; THOC6	cg03607825 ;; cg05862135 ;; cg06373505 ;; cg09098905
chr16:31128310-31128414	9.24623e-06	1.45457e-05	visit:%PANSS improvement	0.00153279	0.00070448	2.17577	0.0295725	KAT8 ; RP11-196G11.4 ;; KAT8	cg02220965 ;; cg03418659 ;; cg06205614 ;; cg13205013
chr16:31366377-31366536	8.62317e-20	3.17806e-19	visit:%PANSS improvement	0.00146854	0.00072847	2.01591	0.0438089	ITGAX	cg01888869 ;; cg04742550 ;; cg11884546 ;; cg20851120 ;; cg26233914
chr16:3345075-3345186	0.0305185	0.0360386	visit:%PANSS improvement	0.00172872	0.0006491	2.66327	0.00773855	NA	cg04185862 ;; cg05652445 ;; cg06678572
chr16:4104310-4104522	8.97641e-34	1.15555e-32	visit:%PANSS improvement	0.00178233	0.00079235	2.24941	0.0244865	ADCY9	cg02644550 ;; cg09565754 ;; cg18924906 ;; cg25693439
chr16:47495746-47496047	1.01211e-28	8.81018e-28	visit:%PANSS improvement	0.00198842	0.00088334	2.25102	0.0243843	ITFG1 ; PHKB	cg02329002 ;; cg08358115 ;; cg14022620 ;; cg26801241
chr16:85074868-85075249	4.53743e-20	1.728e-19	visit:%PANSS improvement	0.0022058	0.00059526	3.70557	0.00021091	KIAA0513	cg04016660 ;; cg04967410 ;; cg06407371 ;; cg07308243 ;; cg26578983
chr16:87470083-87470234	7.62132e-15	1.85757e-14	visit:%PANSS improvement	-0.00140199	0.00070225	-1.99643	0.0458867	ZCCHC14	cg16497398 ;; cg16596945 ;; cg26474010
chr16:87866696-87866833	4.6792e-09	8.5365e-09	visit:%PANSS improvement	0.00144874	0.00067705	2.1398	0.0323709	SLC7A5	cg02203067 ;; cg07021906 ;; cg07558761
chr17:16283974-16284000	2.83186e-08	4.97277e-08	visit:%PANSS improvement	0.0029448	0.00134059	2.19664	0.0280462	UBB	cg06537829 ;; cg10262404 ;; cg23752691
chr17:19881916-19882043	1.37373e-05	2.14631e-05	visit:%PANSS improvement	0.00188758	0.00076	2.48368	0.0130034	AKAP10	cg12065943 ;; cg25907965 ;; cg26942963
chr17:37824456-37824468	0.00567964	0.00732701	visit:%PANSS improvement	0.00202212	0.0008096	2.49768	0.0125008	PNMT	cg01266707 ;; cg09133953 ;; cg21687478
chr17:38296474-38296698	2.15618e-08	3.8119e-08	visit:%PANSS improvement	0.0018206	0.00088324	2.06127	0.0392775	CASC3	cg00412273 ;; cg00443673 ;; cg06307169 ;; cg13823403
chr17:40264320-40264370	0.0116312	0.014543	visit:%PANSS improvement	0.0028833	0.00097313	2.9629	0.00304754	DHX58	cg01274824 ;; cg01355282 ;; cg01398856
chr17:46655818-46656012	3.31495e-11	6.60102e-11	visit:%PANSS improvement	0.00222063	0.00110769	2.00473	0.0449914	HOXB4	cg12806763 ;; cg21460081 ;; cg24114154 ;; cg26327071
chr17:76850052-76850277	5.07459e-42	8.91957e-41	visit:%PANSS improvement	0.00197671	0.00083518	2.36681	0.017942	TIMP2	cg01502428 ;; cg01761758 ;; cg14156706 ;; cg15010903 ;; cg16347361 ;; cg20761853
chr17:79005277-79005662	9.94226e-29	8.69591e-28	visit:%PANSS improvement	0.00158035	0.00059056	2.676	0.00745068	CTD-2561B21.9	cg07887517 ;; cg09138892 ;; cg10615580 ;; cg15820458 ;; cg19707375 ;; cg25142500
chr18:43408770-43408983	8.82693e-31	9.32695e-30	visit:%PANSS improvement	0.00286968	0.00088711	3.23485	0.00121706	SIGLEC15	cg00111657 ;; cg17805294 ;; cg25564556
chr18:60119693-60119756	7.26048e-26	4.87947e-25	visit:%PANSS improvement	0.00284475	0.00119987	2.37089	0.0177452	NA	cg07591518 ;; cg11722533 ;; cg14236062
chr18:9334488-9334792	0.000436509	0.000611915	visit:%PANSS improvement	0.00170921	0.00071421	2.39316	0.016704	TWSG1	cg02891332 ;; cg07358372 ;; cg10181554 ;; cg15248777 ;; cg16308700 ;; cg22067914 ;; cg24837411
chr19:13133343-13133365	9.6653e-18	2.94469e-17	visit:%PANSS improvement	0.00205772	0.0008561	2.4036	0.0162345	NFIX	cg11233113 ;; cg17478763 ;; cg23862562
chr19:33162885-33162957	4.8229e-31	5.40875e-30	visit:%PANSS improvement	0.00229477	0.00107183	2.14099	0.0322747	ANKRD27	cg01442620 ;; cg14754151 ;; cg16365747
chr19:35490470-35490624	3.60446e-27	2.70039e-26	visit:%PANSS improvement	0.00191907	0.00084211	2.27887	0.0226746	GRAMD1A	cg12150039 ;; cg14640584 ;; cg16475416 ;; cg22045942
chr19:3600539-3600595	5.19308e-07	8.66936e-07	visit:%PANSS improvement	-0.00141732	0.00070869	-1.99991	0.0455103	TBXA2R	cg10458392 ;; cg17103088 ;; cg27364916
chr19:42503207-42503412	3.33211e-07	5.62428e-07	visit:%PANSS improvement	-0.00246702	0.00124598	-1.97998	0.0477058	GRIK5	cg08955995 ;; cg14036830 ;; cg26746936
chr19:9473598-9473880	3.08239e-10	5.91871e-10	visit:%PANSS improvement	0.0014055	0.00071273	1.972	0.04861	ZNF177	cg05928342 ;; cg09643544 ;; cg12089570 ;; cg13703871 ;; cg17283453 ;; cg24189904
chr20:21105829-21106143	1.46598e-09	2.74571e-09	visit:%PANSS improvement	0.00160355	0.00081339	1.97144	0.0486733	PLK1S1	cg00329237 ;; cg20043466 ;; cg22477045 ;; cg23666170 ;; cg26827893
chr20:31037186-31037515	5.01316e-34	6.73827e-33	visit:%PANSS improvement	0.00163204	0.00063611	2.56565	0.0102981	RP5-1184F4.5	cg01608683 ;; cg05465821 ;; cg22575717
chr20:35090169-35090181	0.000111387	0.000163809	visit:%PANSS improvement	0.00212187	0.00102346	2.07324	0.0381504	DLGAP4	cg07764511 ;; cg09911810 ;; cg12831340 ;; cg15635480
chr20:35169846-35169886	9.23217e-05	0.000137318	visit:%PANSS improvement	0.00510846	0.00195937	2.6072	0.00912859	MYL9	cg15371711 ;; cg22853588 ;; cg26287345
chr20:48658164-48658258	6.89396e-28	5.52726e-27	visit:%PANSS improvement	0.00203898	0.00099624	2.04667	0.0406908	RP4-710H13.2	cg03396560 ;; cg04808349 ;; cg06373086 ;; cg14747228
chr20:57582581-57583195	1.76819e-38	2.91194e-37	visit:%PANSS improvement	0.00177151	0.00062736	2.82375	0.00474647	CTSZ	cg01623438 ;; cg02744249 ;; cg07631828 ;; cg08545593 ;; cg09315134 ;; cg12787553 ;; cg12831034 ;; cg13795831 ;; cg17398227 ;; cg17928895 ;; cg18245281 ;; cg21331324 ;; cg22145559 ;; cg23265096
chr22:30643018-30643063	1.80845e-25	1.13995e-24	visit:%PANSS improvement	0.00221813	0.00088112	2.51741	0.0118222	LIF	cg04013750 ;; cg04193415 ;; cg19131731
