# Supplementary material for: Using blood methylomes to predict response to amisulpride in the first-episode psychosis in the OPTiMiSE cohort
Source: Transl Psychiatry. 2025 Oct 6;15:369. doi: 10.1038/s41398-025-03561-7 (PMC12501013; doi:10.1038/s41398-025-03561-7)
Supplement: Supplementary file 7 — Supplementary Table S6 [file 41398_2025_3561_MOESM7_ESM.xls]

## Sheet: Table S6
Table S6. Biological processes enriched in regions significant for response or response x visit interaction. Response is defined either as a dichotomous (good/bad) or continuous variable (%PANSS improvement). Background comprises all tested regions. Raw enrichment results were analyzed using GOxploreR to identify the most informative terms (column “Prioritized”) and the prioritized terms were gro…
Region group	GO ID	Description	P-value	Gene IDs	Gene count	Domain	GO level	Prioritized	Cluster ID	Cluster representative term	Cluster representative term description
Binary response x visit	GO:0001819	positive regulation of cytokine production	0.000992854	G3BP1/CCR7/CLEC9A/HGF/HLA-E/IL12A/IRF4/IRF5/LBP/TREM2/AZU1/TYROBP/XBP1/HYAL2	14	BP	7	yes	1	GO:0001819	positive regulation of cytokine production
Binary response x visit	GO:1901522	positive regulation of transcription from RNA polymerase II promoter involved in cellular response to chemical stimulus	0.0010049	JUN/SMAD9/XBP1	3	BP	13	yes	1	GO:0001819	positive regulation of cytokine production
Binary response x visit	GO:0032675	regulation of interleukin-6 production	0.00383393	HGF/LBP/TREM2/TYROBP/XBP1/HYAL2	6	BP	7	yes	1	GO:0001819	positive regulation of cytokine production
Binary response x visit	GO:0032653	regulation of interleukin-10 production	0.00399991	HGF/IRF4/TREM2/TYROBP	4	BP	7	yes	1	GO:0001819	positive regulation of cytokine production
Binary response x visit	GO:0032680	regulation of tumor necrosis factor production	0.00608749	HLA-E/LBP/TREM2/AZU1/TYROBP/ZFP36	6	BP	8	yes	1	GO:0001819	positive regulation of cytokine production
Binary response x visit	GO:0045348	positive regulation of MHC class II biosynthetic process	0.00775911	AZU1/XBP1	2	BP	7	yes	1	GO:0001819	positive regulation of cytokine production
Binary response x visit	GO:0060463	lung lobe morphogenesis	0.00408767	LIF/GRHL2	2	BP	8	yes	2	GO:0060463	lung lobe morphogenesis
Binary response x visit	GO:0001889	liver development	0.00433204	CPT1A/HGF/JARID2/JUN/TGFBR3/XBP1	6	BP	6	yes	2	GO:0060463	lung lobe morphogenesis
Binary response x visit	GO:0001909	leukocyte mediated cytotoxicity	0.000893035	CTSG/HLA-E/IL12A/PRF1/AZU1/TYROBP	6	BP	4	yes	3	GO:0001909	leukocyte mediated cytotoxicity
Binary response x visit	GO:0031343	positive regulation of cell killing	0.0033981	HLA-E/IL12A/PRF1/TYROBP	4	BP	5	yes	3	GO:0001909	leukocyte mediated cytotoxicity
Binary response x visit	GO:0001938	positive regulation of endothelial cell proliferation	0.00352522	EGR3/JUN/PDPK1/PLCG1/RPTOR	5	BP	7	yes	4	GO:0001938	positive regulation of endothelial cell proliferation
Binary response x visit	GO:0002282	microglial cell activation involved in immune response	0.000981979	TREM2/TYROBP	2	BP	8	yes	5	GO:0002282	microglial cell activation involved in immune response
Binary response x visit	GO:0042117	monocyte activation	0.00878611	AZU1/HYAL2	2	BP	5	yes	5	GO:0002282	microglial cell activation involved in immune response
Binary response x visit	GO:0002376	immune system process	1.15601e-06	G3BP1/TRIB1/RAPGEF3/RAB32/CCR7/CTSG/CFD/EGR3/RAP1GAP2/FCHO1/TMEM176B/CFH/HLA-E/HOXA3/HOXA5/HOXB4/IL12A/IRF4/IRF5/JARID2/JUN/KCNQ1/LBP/LIF/MEOX1/MPO/NBL1/PDPK1/PLCG1/TREM2/LAX1/TESC/TMEM176A/PRF1/AZU1/WDFY4/SEMA4A/CIAO3/TGFBR3/TYROBP/NSD2/XBP1/ZFP36/SNX27/H4C1/MAD1L1/SKAP1/HYAL2/TNFSF13/IL32/CD151
Binary response x visit	GO:0002679	respiratory burst involved in defense response	0.000748928	LBP/MPO/TREM2	3	BP	4	yes	6	GO:0002376	immune system process
Binary response x visit	GO:0048298	positive regulation of isotype switching to IgA isotypes	0.00282632	NSD2/TNFSF13	2	BP	15	yes	6	GO:0002376	immune system process
Binary response x visit	GO:0006957	complement activation, alternative pathway	0.0046139	CFD/CFH	2	BP	8	yes	6	GO:0002376	immune system process
Binary response x visit	GO:0002444	myeloid leukocyte mediated immunity	0.00675032	CTSG/HLA-E/PDPK1/AZU1/TYROBP	5	BP	4	yes	6	GO:0002376	immune system process
Binary response x visit	GO:0032816	positive regulation of natural killer cell activation	0.00146002	HLA-E/IL12A/TYROBP	3	BP	8	yes	7	GO:0032816	positive regulation of natural killer cell activation
Binary response x visit	GO:0002885	positive regulation of hypersensitivity	0.00225005	CCR7/HLA-E	2	BP	10	yes	7	GO:0032816	positive regulation of natural killer cell activation
Binary response x visit	GO:0002579	positive regulation of antigen processing and presentation	0.00313472	CCR7/TREM2	2	BP	5	yes	7	GO:0032816	positive regulation of natural killer cell activation
Binary response x visit	GO:2000510	positive regulation of dendritic cell chemotaxis	0.00459564	CCR7/IL12A	2	BP	9	yes	7	GO:0032816	positive regulation of natural killer cell activation
Binary response x visit	GO:0050863	regulation of T cell activation	0.00743009	CCR7/CTSG/EGR3/FCHO1/HLA-E/IL12A/IRF4/LAX1/XBP1/MAD1L1	10	BP	7	yes	7	GO:0032816	positive regulation of natural killer cell activation
Binary response x visit	GO:0006968	cellular defense response	0.00948896	LBP/PRF1/TYROBP	3	BP	4	yes	8	GO:0006968	cellular defense response
Binary response x visit	GO:0007264	small GTPase mediated signal transduction	0.00939377	G3BP1/RAPGEF3/CHN2/RAB42/FGD4/RAP1GAP2/NKIRAS1/JUN/RAB33B/DOCK7/STARD13/CYTH2/ARHGEF17	13	BP	6	yes	9	GO:0007264	small GTPase mediated signal transduction
Binary response x visit	GO:2001199	negative regulation of dendritic cell differentiation	0.00156282	TMEM176B/TMEM176A	2	BP	10	yes	10	GO:2001199	negative regulation of dendritic cell differentiation
Binary response x visit	GO:0030854	positive regulation of granulocyte differentiation	0.00638229	TRIB1/TESC	2	BP	10	yes	10	GO:2001199	negative regulation of dendritic cell differentiation
Binary response x visit	GO:0060218	hematopoietic stem cell differentiation	0.00837106	HOXB4/MEOX1/ZFP36	3	BP	7	yes	10	GO:2001199	negative regulation of dendritic cell differentiation
Binary response x visit	GO:0031125	rRNA 3'-end processing	0.00452675	RPS21/ERI3	2	BP	10	yes	11	GO:0031125	rRNA 3'-end processing
Binary response x visit	GO:0071223	cellular response to lipoteichoic acid	0.00276464	LBP/TREM2	2	BP	8	yes	12	GO:0071223	cellular response to lipoteichoic acid
Binary response x visit	GO:0050829	defense response to Gram-negative bacterium	0.00416568	CTSG/LBP/TREM2/AZU1	4	BP	7	yes	12	GO:0071223	cellular response to lipoteichoic acid
Binary response x visit	GO:0032490	detection of molecule of bacterial origin	0.00569958	LBP/TREM2	2	BP	7	yes	12	GO:0071223	cellular response to lipoteichoic acid
Binary response x visit	GO:0034241	positive regulation of macrophage fusion	0.00156086	TREM2/TYROBP	2	BP	9	yes	13	GO:0034241	positive regulation of macrophage fusion
Binary response x visit	GO:0050428	3'-phosphoadenosine 5'-phosphosulfate biosynthetic process	0.00175335	SLC35B2/PAPSS2	2	BP	11	yes	14	GO:0050428	3'-phosphoadenosine 5'-phosphosulfate biosynthetic process
Binary response x visit	GO:0060638	mesenchymal-epithelial cell signaling	0.00210477	HGF/HOXA5	2	BP	4	yes	15	GO:0060638	mesenchymal-epithelial cell signaling
Binary response x visit	GO:0071310	cellular response to organic substance	0.00133255	TRIB1/ST3GAL6/RAPGEF3/EHD1/OS9/CCR7/IL17RE/CPT1A/CTSG/DDC/EGR3/TNS2/PELP1/NKIRAS1/HGF/IL12A/IRF5/JARID2/JUN/KCNQ1/LBP/LTBP1/SMAD9/ABCC1/NBL1/P2RY2/PAX9/PDPK1/PFKP/PLCG1/TREM2/TESC/AGTRAP/RPTOR/GRAMD1A/PTPRN2/TGFBR3/XBP1/YWHAG/ZFP36/HYAL2	41	BP	4	yes	16	GO:0071310	cellular response to organic substance
Binary response x visit	GO:1901698	response to nitrogen compound	0.00987515	RAPGEF3/OS9/CCR7/RFTN2/CPT1A/DDC/TNS2/IRF5/JUN/KCNQ1/ABCC1/P2RY2/PDPK1/TREM2/AGTRAP/RPTOR/TGFBR3/XBP1/YWHAG/TMEM259	20	BP	3	yes	16	GO:0071310	cellular response to organic substance
Binary response x visit	GO:0071694	maintenance of protein location in extracellular region	0.00505871	LTBP1/NBL1	2	BP	6	yes	17	GO:0071694	maintenance of protein location in extracellular region
Binary response x visit	GO:0120009	intermembrane lipid transfer	0.00891151	OSBPL5/PITPNC1/GRAMD1A	3	BP	6	yes	17	GO:0071694	maintenance of protein location in extracellular region
Binary response x visit	GO:0110089	regulation of hippocampal neuron apoptotic process	0.00250519	TREM2/TYROBP	2	BP	8	yes	18	GO:0110089	regulation of hippocampal neuron apoptotic process
Binary response x visit	GO:1903037	regulation of leukocyte cell-cell adhesion	0.00560321	CCR7/CTSG/EGR3/FCHO1/HLA-E/IL12A/LAX1/XBP1/MAD1L1/SKAP1	10	BP	6	yes	19	GO:1903037	regulation of leukocyte cell-cell adhesion
Binary response x visit	GO:0002520	immune system development	2.04321e-05	TRIB1/CCR7/EGR3/TMEM176B/HLA-E/HOXA3/HOXA5/HOXB4/IRF4/JARID2/JUN/KCNQ1/LIF/MEOX1/TREM2/TESC/TMEM176A/SEMA4A/CIAO3/TGFBR3/TYROBP/NSD2/XBP1/ZFP36/H4C1/MAD1L1/HYAL2/TNFSF13	28	BP	5	no
Binary response x visit	GO:0097028	dendritic cell differentiation	5.26004e-05	CCR7/TMEM176B/IRF4/TREM2/TMEM176A	5	BP	8	no
Binary response x visit	GO:0045321	leukocyte activation	8.41678e-05	CCR7/CTSG/EGR3/FCHO1/HLA-E/IL12A/IRF4/JUN/LBP/PDPK1/TREM2/LAX1/PRF1/AZU1/WDFY4/SEMA4A/TYROBP/NSD2/XBP1/SNX27/MAD1L1/HYAL2/TNFSF13/CD151	24	BP	3	no
Binary response x visit	GO:0048534	hematopoietic or lymphoid organ development	0.000139836	TRIB1/CCR7/EGR3/TMEM176B/HOXA3/HOXA5/HOXB4/IRF4/JARID2/JUN/KCNQ1/LIF/MEOX1/TREM2/TESC/TMEM176A/SEMA4A/CIAO3/TGFBR3/TYROBP/XBP1/ZFP36/H4C1/MAD1L1/HYAL2	25	BP	6	no
Binary response x visit	GO:0050778	positive regulation of immune response	0.00014598	CCR7/CTSG/CFD/FCHO1/CFH/HLA-E/IL12A/LBP/PLCG1/TREM2/LAX1/TYROBP/NSD2/XBP1/SKAP1/TNFSF13	16	BP	5	no
Binary response x visit	GO:0001775	cell activation	0.000228039	MYL9/CCR7/CTSG/EGR3/FCHO1/HLA-E/IL12A/IRF4/JUN/LBP/PDPK1/TREM2/LAX1/PRF1/AZU1/WDFY4/SEMA4A/TYROBP/NSD2/XBP1/SNX27/MAD1L1/HYAL2/TNFSF13/CD151	25	BP	2	no
Binary response x visit	GO:0002252	immune effector process	0.000312687	CTSG/CFD/CFH/HLA-E/IL12A/IRF4/LBP/MPO/PDPK1/TREM2/PRF1/AZU1/SEMA4A/TYROBP/NSD2/XBP1/TNFSF13	17	BP	2	no
Binary response x visit	GO:0002682	regulation of immune system process	0.000317639	TRIB1/CCR7/CTSG/CFD/EGR3/FCHO1/TMEM176B/CFH/HLA-E/HOXA5/IL12A/IRF4/LBP/LIF/NBL1/PDPK1/PLCG1/TREM2/LAX1/TESC/TMEM176A/TYROBP/NSD2/XBP1/ZFP36/H4C1/MAD1L1/SKAP1/TNFSF13	29	BP	3	no
Binary response x visit	GO:0002684	positive regulation of immune system process	0.00035321	TRIB1/CCR7/CTSG/CFD/EGR3/FCHO1/CFH/HLA-E/IL12A/LBP/LIF/PDPK1/PLCG1/TREM2/LAX1/TESC/TYROBP/NSD2/XBP1/SKAP1/TNFSF13	21	BP	4	no
Binary response x visit	GO:0060143	positive regulation of syncytium formation by plasma membrane fusion	0.000418067	RAPGEF3/EHD1/TREM2/TYROBP	4	BP	8	no
Binary response x visit	GO:0060142	regulation of syncytium formation by plasma membrane fusion	0.000653667	RAPGEF3/EHD1/TREM2/TYROBP	4	BP	7	no
Binary response x visit	GO:0002694	regulation of leukocyte activation	0.000770556	CCR7/CTSG/EGR3/FCHO1/HLA-E/IL12A/IRF4/LBP/PDPK1/TREM2/LAX1/TYROBP/NSD2/XBP1/MAD1L1/TNFSF13	16	BP	5	no
Binary response x visit	GO:0030097	hemopoiesis	0.000925871	TRIB1/CCR7/EGR3/TMEM176B/HOXA5/HOXB4/IRF4/JUN/KCNQ1/LIF/MEOX1/TREM2/TESC/TMEM176A/SEMA4A/CIAO3/TGFBR3/TYROBP/XBP1/ZFP36/H4C1/HYAL2	22	BP	5	no
Binary response x visit	GO:0001906	cell killing	0.000957792	CTSG/CFH/HLA-E/IL12A/PRF1/AZU1/TYROBP	7	BP	2	no
Binary response x visit	GO:0002274	myeloid leukocyte activation	0.00125035	CTSG/IRF4/JUN/LBP/PDPK1/TREM2/AZU1/TYROBP/HYAL2	9	BP	4	no
Binary response x visit	GO:0010033	response to organic substance	0.00129594	TRIB1/ST3GAL6/RAPGEF3/EHD1/OS9/CCR7/RFTN2/IL17RE/CPT1A/CTSG/DDC/EGR3/TNS2/PELP1/NKIRAS1/HGF/HOXA11/DNAJB1/IL12A/IRF5/JARID2/JUN/KCNMA1/KCNQ1/LBP/LTBP1/SMAD9/MPO/ABCC1/NBL1/P2RY2/PAX9/PDPK1/PFKP/PLCG1/TREM2/TESC/AGTRAP/RPTOR/GRAMD1A/PTPRN2/RPL15/TGFBR3/XBP1/YWHAG/ZFP36/HYAL2/TMEM259	48	BP	3	no
Binary response x visit	GO:0002281	macrophage activation involved in immune response	0.0013077	LBP/TREM2/TYROBP	3	BP	6	no
Binary response x visit	GO:0002699	positive regulation of immune effector process	0.00146742	HLA-E/IL12A/LBP/PDPK1/TREM2/TYROBP/NSD2/XBP1/TNFSF13	9	BP	5	no
Binary response x visit	GO:1903706	regulation of hemopoiesis	0.00148495	TRIB1/EGR3/TMEM176B/HOXA5/IRF4/LIF/TREM2/TESC/TMEM176A/TYROBP/XBP1/ZFP36/H4C1	13	BP	6	no
Binary response x visit	GO:0034239	regulation of macrophage fusion	0.00156086	TREM2/TYROBP	2	BP	8	no
Binary response x visit	GO:0002763	positive regulation of myeloid leukocyte differentiation	0.00170509	TRIB1/LIF/TREM2/TESC/TYROBP	5	BP	9	no
Binary response x visit	GO:0002697	regulation of immune effector process	0.00172778	CFH/HLA-E/IL12A/IRF4/LBP/PDPK1/TREM2/TYROBP/NSD2/XBP1/TNFSF13	11	BP	4	no
Binary response x visit	GO:0034036	purine ribonucleoside bisphosphate biosynthetic process	0.00175335	SLC35B2/PAPSS2	2	BP	10	no
Binary response x visit	GO:0002861	regulation of inflammatory response to antigenic stimulus	0.00175703	CCR7/HLA-E/PLCG1/TREM2	4	BP	7	no
Binary response x visit	GO:0002821	positive regulation of adaptive immune response	0.00180142	HLA-E/IL12A/TREM2/NSD2/SKAP1/TNFSF13	6	BP	6	no
Binary response x visit	GO:0030099	myeloid cell differentiation	0.00181039	TRIB1/CCR7/HOXA5/IRF4/JUN/KCNQ1/LIF/TREM2/TESC/TGFBR3/TYROBP/ZFP36/H4C1	13	BP	6	no
Binary response x visit	GO:0001774	microglial cell activation	0.00192781	JUN/TREM2/AZU1/TYROBP	4	BP	7	no
Binary response x visit	GO:0050865	regulation of cell activation	0.00194302	CCR7/CTSG/EGR3/FCHO1/HLA-E/IL12A/IRF4/LBP/PDPK1/TREM2/LAX1/TYROBP/NSD2/XBP1/MAD1L1/TNFSF13	16	BP	4	no
Binary response x visit	GO:0002639	positive regulation of immunoglobulin production	0.00198752	HLA-E/NSD2/XBP1/TNFSF13	4	BP	8	no
Binary response x visit	GO:0046649	lymphocyte activation	0.00208036	CCR7/CTSG/EGR3/FCHO1/HLA-E/IL12A/IRF4/LAX1/PRF1/WDFY4/SEMA4A/TYROBP/NSD2/XBP1/SNX27/MAD1L1/TNFSF13/CD151	18	BP	4	no
Binary response x visit	GO:0045639	positive regulation of myeloid cell differentiation	0.00211222	TRIB1/HOXA5/LIF/TREM2/TESC/TYROBP	6	BP	8	no
Binary response x visit	GO:0006955	immune response	0.00213438	G3BP1/RAPGEF3/CCR7/CTSG/CFD/RAP1GAP2/FCHO1/CFH/HLA-E/IL12A/IRF4/IRF5/LBP/LIF/PDPK1/PLCG1/TREM2/LAX1/PRF1/AZU1/SEMA4A/TGFBR3/TYROBP/NSD2/XBP1/SKAP1/TNFSF13/IL32	28	BP	2	no
Binary response x visit	GO:2001198	regulation of dendritic cell differentiation	0.00228252	TMEM176B/TMEM176A	2	BP	9	no
Binary response x visit	GO:0060326	cell chemotaxis	0.00233431	CCR7/CTSG/EGR3/HGF/IL12A/LBP/ABCC1/NBL1/AZU1	9	BP	5	no
Binary response x visit	GO:0002696	positive regulation of leukocyte activation	0.00241381	CCR7/EGR3/FCHO1/HLA-E/IL12A/LBP/TREM2/TYROBP/NSD2/XBP1/TNFSF13	11	BP	6	no
Binary response x visit	GO:0050776	regulation of immune response	0.00243674	CCR7/CTSG/CFD/FCHO1/CFH/HLA-E/IL12A/IRF4/LBP/PDPK1/PLCG1/TREM2/LAX1/TYROBP/NSD2/XBP1/SKAP1/TNFSF13	18	BP	4	no
Binary response x visit	GO:0034238	macrophage fusion	0.00249514	TREM2/TYROBP	2	BP	7	no
Binary response x visit	GO:0110088	hippocampal neuron apoptotic process	0.00250519	TREM2/TYROBP	2	BP	6	no
Binary response x visit	GO:1901700	response to oxygen-containing compound	0.00253255	TRIB1/RAPGEF3/CCR7/CPT1A/CTSG/TNS2/HGF/HOXA11/IL12A/IRF5/JUN/KCNMA1/KCNQ1/LBP/MPO/ABCC1/P2RY2/PDPK1/TREM2/TESC/AGTRAP/RPTOR/GRAMD1A/PTPRN2/RPL15/TGFBR3/XBP1/YWHAG/ZFP36/HYAL2	30	BP	3	no
Binary response x visit	GO:0002269	leukocyte activation involved in inflammatory response	0.00255581	JUN/TREM2/AZU1/TYROBP	4	BP	5	no
Binary response x visit	GO:0002714	positive regulation of B cell mediated immunity	0.00256881	HLA-E/TREM2/NSD2/TNFSF13	4	BP	8	no
Binary response x visit	GO:0002891	positive regulation of immunoglobulin mediated immune response	0.00256881	HLA-E/TREM2/NSD2/TNFSF13	4	BP	9	no
Binary response x visit	GO:0031341	regulation of cell killing	0.00274993	CFH/HLA-E/IL12A/PRF1/TYROBP	5	BP	4	no
Binary response x visit	GO:0070391	response to lipoteichoic acid	0.00276464	LBP/TREM2	2	BP	7	no
Binary response x visit	GO:0048296	regulation of isotype switching to IgA isotypes	0.00282632	NSD2/TNFSF13	2	BP	14	no
Binary response x visit	GO:0002250	adaptive immune response	0.0029105	RAPGEF3/RAP1GAP2/HLA-E/IL12A/IRF4/TREM2/LAX1/PRF1/SEMA4A/NSD2/SKAP1/TNFSF13	12	BP	3	no
Binary response x visit	GO:0050867	positive regulation of cell activation	0.00291416	CCR7/EGR3/FCHO1/HLA-E/IL12A/LBP/TREM2/TYROBP/NSD2/XBP1/TNFSF13	11	BP	5	no
Binary response x visit	GO:0051240	positive regulation of multicellular organismal process	0.00296246	G3BP1/TRIB1/RAPGEF3/CCR7/EGR3/PLXNB2/CLEC9A/HGF/HLA-E/HOXA11/IL12A/IRF4/IRF5/KCNQ1/LBP/LIF/P2RY2/PDPK1/PLCG1/TREM2/TESC/AZU1/MRTFB/SEMA4A/TGFBR3/TYROBP/NSD2/XBP1/HYAL2/TNFSF13	30	BP	4	no
Binary response x visit	GO:0045730	respiratory burst	0.00309367	LBP/MPO/TREM2	3	BP	2	no
Binary response x visit	GO:0002883	regulation of hypersensitivity	0.00319591	CCR7/HLA-E	2	BP	9	no
Binary response x visit	GO:0061900	glial cell activation	0.00333073	JUN/TREM2/AZU1/TYROBP	4	BP	6	no
Binary response x visit	GO:0051249	regulation of lymphocyte activation	0.003438	CCR7/CTSG/EGR3/FCHO1/HLA-E/IL12A/IRF4/LAX1/TYROBP/NSD2/XBP1/MAD1L1/TNFSF13	13	BP	6	no
Binary response x visit	GO:0050729	positive regulation of inflammatory response	0.00348734	CCR7/HLA-E/LBP/ABCC1/TREM2/HYAL2	6	BP	7	no
Binary response x visit	GO:0002866	positive regulation of acute inflammatory response to antigenic stimulus	0.003624	CCR7/HLA-E	2	BP	9	no
Binary response x visit	GO:0002705	positive regulation of leukocyte mediated immunity	0.00382538	HLA-E/IL12A/TREM2/TYROBP/NSD2/TNFSF13	6	BP	6	no
Binary response x visit	GO:0032635	interleukin-6 production	0.00383393	HGF/LBP/TREM2/TYROBP/XBP1/HYAL2	6	BP	6	no
Binary response x visit	GO:0032613	interleukin-10 production	0.00399991	HGF/IRF4/TREM2/TYROBP	4	BP	6	no
Binary response x visit	GO:0060462	lung lobe development	0.00408767	LIF/GRHL2	2	BP	7	no
Binary response x visit	GO:0002366	leukocyte activation involved in immune response	0.00420675	IRF4/LBP/PDPK1/TREM2/SEMA4A/TYROBP/NSD2/XBP1/TNFSF13	9	BP	4	no
Binary response x visit	GO:0048290	isotype switching to IgA isotypes	0.00431502	NSD2/TNFSF13	2	BP	13	no
Binary response x visit	GO:0001936	regulation of endothelial cell proliferation	0.0044922	EGR3/IL12A/JUN/PDPK1/PLCG1/RPTOR	6	BP	6	no
Binary response x visit	GO:2000508	regulation of dendritic cell chemotaxis	0.00459564	CCR7/IL12A	2	BP	8	no
Binary response x visit	GO:0006959	humoral immune response	0.00460077	CCR7/CTSG/CFD/CFH/HLA-E/TREM2/AZU1	7	BP	3	no
Binary response x visit	GO:0061008	hepaticobiliary system development	0.00471397	CPT1A/HGF/JARID2/JUN/TGFBR3/XBP1	6	BP	5	no
Binary response x visit	GO:0002263	cell activation involved in immune response	0.00476857	IRF4/LBP/PDPK1/TREM2/SEMA4A/TYROBP/NSD2/XBP1/TNFSF13	9	BP	3	no
Binary response x visit	GO:0050673	epithelial cell proliferation	0.00492994	EGR3/FABP7/HGF/HOXA5/IL12A/JUN/PDPK1/PLCG1/RPTOR/TGFBR3/XBP1/ZFP36	12	BP	3	no
Binary response x visit	GO:0002237	response to molecule of bacterial origin	0.00529307	TRIB1/CCR7/CTSG/IL12A/IRF5/LBP/MPO/TREM2/XBP1/ZFP36	10	BP	6	no
Binary response x visit	GO:0040017	positive regulation of locomotion	0.0056305	CCR7/GRB7/HGF/IL12A/JUN/LBP/PDPK1/PLCG1/TREM2/AZU1/SEMA4A/XBP1/DOCK7/CD151	14	BP	4	no
Binary response x visit	GO:1902105	regulation of leukocyte differentiation	0.00582927	TRIB1/EGR3/TMEM176B/IRF4/LIF/TREM2/TESC/TMEM176A/TYROBP/XBP1	10	BP	7	no
Binary response x visit	GO:0042110	T cell activation	0.00585003	CCR7/CTSG/EGR3/FCHO1/HLA-E/IL12A/IRF4/LAX1/WDFY4/SEMA4A/XBP1/MAD1L1/CD151	13	BP	5	no
Binary response x visit	GO:0045637	regulation of myeloid cell differentiation	0.00588063	TRIB1/HOXA5/LIF/TREM2/TESC/TYROBP/ZFP36/H4C1	8	BP	7	no
Binary response x visit	GO:0002573	myeloid leukocyte differentiation	0.00602802	TRIB1/CCR7/IRF4/JUN/LIF/TREM2/TESC/TYROBP	8	BP	7	no
Binary response x visit	GO:0032640	tumor necrosis factor production	0.00608749	HLA-E/LBP/TREM2/AZU1/TYROBP/ZFP36	6	BP	7	no
Binary response x visit	GO:0150076	neuroinflammatory response	0.00612366	JUN/TREM2/AZU1/TYROBP	4	BP	5	no
Binary response x visit	GO:0001817	regulation of cytokine production	0.00618944	G3BP1/CCR7/CLEC9A/HGF/HLA-E/IL12A/IRF4/IRF5/LBP/LTBP1/TREM2/AZU1/TYROBP/XBP1/ZFP36/HYAL2	16	BP	6	no
Binary response x visit	GO:0071706	tumor necrosis factor superfamily cytokine production	0.00654732	HLA-E/LBP/TREM2/AZU1/TYROBP/ZFP36	6	BP	6	no
Binary response x visit	GO:1903555	regulation of tumor necrosis factor superfamily cytokine production	0.00654732	HLA-E/LBP/TREM2/AZU1/TYROBP/ZFP36	6	BP	7	no
Binary response x visit	GO:0002437	inflammatory response to antigenic stimulus	0.00668524	CCR7/HLA-E/PLCG1/TREM2	4	BP	5	no
Binary response x visit	GO:0019835	cytolysis	0.0070442	LBP/PRF1	2	BP	2	no
Binary response x visit	GO:0002683	negative regulation of immune system process	0.00737991	TRIB1/CTSG/TMEM176B/HLA-E/NBL1/PLCG1/TREM2/LAX1/TMEM176A/TYROBP/MAD1L1	11	BP	4	no
Binary response x visit	GO:0001816	cytokine production	0.00766767	G3BP1/CCR7/CLEC9A/HGF/HLA-E/IL12A/IRF4/IRF5/LBP/LTBP1/TREM2/AZU1/TYROBP/XBP1/ZFP36/HYAL2	16	BP	5	no
Binary response x visit	GO:0030335	positive regulation of cell migration	0.00772446	CCR7/GRB7/HGF/IL12A/JUN/LBP/PDPK1/PLCG1/TREM2/SEMA4A/XBP1/DOCK7/CD151	13	BP	6	no
Binary response x visit	GO:0002824	positive regulation of adaptive immune response based on somatic recombination of immune receptors built from immunoglobulin superfamily domains	0.00773614	HLA-E/IL12A/TREM2/NSD2/TNFSF13	5	BP	7	no
Binary response x visit	GO:0050920	regulation of chemotaxis	0.00778386	CCR7/IL12A/LBP/NBL1/TREM2/AZU1/SEMA4A	7	BP	5	no
Binary response x visit	GO:0002637	regulation of immunoglobulin production	0.0081071	HLA-E/NSD2/XBP1/TNFSF13	4	BP	7	no
Binary response x visit	GO:0002864	regulation of acute inflammatory response to antigenic stimulus	0.00816616	CCR7/HLA-E	2	BP	8	no
Binary response x visit	GO:0000768	syncytium formation by plasma membrane fusion	0.00859915	RAPGEF3/EHD1/TREM2/TYROBP	4	BP	6	no
Binary response x visit	GO:0140253	cell-cell fusion	0.00859915	RAPGEF3/EHD1/TREM2/TYROBP	4	BP	2	no
Binary response x visit	GO:0002708	positive regulation of lymphocyte mediated immunity	0.0087679	HLA-E/IL12A/TREM2/NSD2/TNFSF13	5	BP	7	no
Binary response x visit	GO:0042116	macrophage activation	0.00882425	JUN/LBP/TREM2/AZU1/TYROBP	5	BP	5	no
Binary response x visit	GO:0002443	leukocyte mediated immunity	0.0088391	CTSG/HLA-E/IL12A/PDPK1/TREM2/PRF1/AZU1/TYROBP/NSD2/TNFSF13	10	BP	3	no
Binary response x visit	GO:0002253	activation of immune response	0.00896081	CCR7/CFD/FCHO1/CFH/PLCG1/TREM2/LAX1/TYROBP/SKAP1	9	BP	6	no
Binary response x visit	GO:0002524	hypersensitivity	0.00940456	CCR7/HLA-E	2	BP	7	no
Binary response x visit	GO:0048513	animal organ development	0.00946516	TRIB1/CCR7/CPT1A/KRT72/CTNND1/PRICKLE2/DNASE1L2/EGR3/TTLL5/TNS2/PLXNB2/NKIRAS1/TMEM176B/HGF/HOXA3/HOXA5/HOXA11/HOXB4/DNAJB1/IRF4/JARID2/JUN/KCNQ1/LIF/MEOX1/NBL1/PAX9/FZR1/PDPK1/TREM2/TESC/TMEM176A/VANGL2/MRTFB/ALOXE3/SALL2/SEMA4A/CIAO3/TGFBR3/TYROBP/UBB/NSD2/XBP1/SF1/ZFP36/GRHL2/RAB33B/H4C1/MAD1L1/CNFN/DOCK7/HYAL2/PAPSS2	53	BP	3	no
Binary response x visit	GO:0031349	positive regulation of defense response	0.00955945	CCR7/HLA-E/IL12A/LBP/ABCC1/TREM2/TYROBP/HYAL2	8	BP	6	no
Binary response x visit	GO:0050678	regulation of epithelial cell proliferation	0.00967272	EGR3/HOXA5/IL12A/JUN/PDPK1/PLCG1/RPTOR/TGFBR3/XBP1/ZFP36	10	BP	5	no
Binary response x visit	GO:0070887	cellular response to chemical stimulus	0.00975194	TRIB1/ST3GAL6/RAPGEF3/EHD1/OS9/CCR7/IL17RE/CPT1A/CTSG/DDC/EGR3/TNS2/PELP1/NKIRAS1/HGF/IL12A/IRF5/JARID2/JUN/KCNQ1/LBP/LTBP1/SMAD9/MPO/ABCC1/MSRA/NBL1/P2RY2/PAX9/PDPK1/PFKP/PLCG1/TREM2/TESC/AZU1/AGTRAP/RPTOR/GRAMD1A/PTPRN2/TGFBR3/XBP1/YWHAG/ZFP36/HYAL2	44	BP	3	no
Binary response x visit	GO:0051251	positive regulation of lymphocyte activation	0.00979821	CCR7/EGR3/FCHO1/HLA-E/IL12A/TYROBP/NSD2/XBP1/TNFSF13	9	BP	7	no
Binary response x visit	GO:1902107	positive regulation of leukocyte differentiation	0.00981232	TRIB1/EGR3/LIF/TREM2/TESC/TYROBP/XBP1	7	BP	8	no
Binary response x visit	GO:1903708	positive regulation of hemopoiesis	0.00981232	TRIB1/EGR3/LIF/TREM2/TESC/TYROBP/XBP1	7	BP	7	no
Binary response	GO:0007416	synapse assembly	0.00396585	SHANK2/GABRG2/MDGA1/SYNDIG1	4	BP	6	yes	1	GO:0007416	synapse assembly
Binary response	GO:0009952	anterior/posterior pattern specification	0.00535608	HOXA3/HOXA5/HOXA6/HOXA7/WT1	5	BP	6	yes	2	GO:0009952	anterior/posterior pattern specification
Binary response	GO:0035801	adrenal cortex development	0.00106202	WT1/ARMC5	2	BP	7	yes	3	GO:0035801	adrenal cortex development
Binary response	GO:0030878	thyroid gland development	0.00804372	HOXA3/HOXA5	2	BP	6	yes	3	GO:0035801	adrenal cortex development
Binary response	GO:0048645	animal organ formation	0.00508952	HOXA3/WT1/HAND2	3	BP	5	yes	4	GO:0048645	animal organ formation
Binary response	GO:0048706	embryonic skeletal system development	0.00125094	HOXA3/HOXA5/HOXA6/HOXA7/HAND2	5	BP	7	yes	5	GO:0048706	embryonic skeletal system development
Binary response	GO:0060536	cartilage morphogenesis	0.00193056	HOXA5/HAND2	2	BP	7	yes	5	GO:0048706	embryonic skeletal system development
Binary response	GO:0050803	regulation of synapse structure or activity	0.0027423	CTNNA2/SHANK2/SLC17A8/MDGA1/SYNDIG1	5	BP	3	yes	6	GO:0050803	regulation of synapse structure or activity
Binary response	GO:0060292	long-term synaptic depression	0.00763521	SHANK2/SORCS2	2	BP	10	yes	6	GO:0050803	regulation of synapse structure or activity
Binary response	GO:0061032	visceral serous pericardium development	0.000417523	WT1/HAND2	2	BP	8	yes	7	GO:0061032	visceral serous pericardium development
Binary response	GO:0035270	endocrine system development	0.00227002	HOXA3/HOXA5/WT1/ARMC5	4	BP	5	no
Binary response	GO:0050805	negative regulation of synaptic transmission	0.00387146	SHANK2/HTR2A/SORCS2	3	BP	9	no
Binary response	GO:0007389	pattern specification process	0.00408087	HOXA3/HOXA5/HOXA6/HOXA7/WT1/ZIC1/HAND2	7	BP	4	no
Binary response	GO:0030534	adult behavior	0.00500356	SHANK2/GABRG2/HTR2A/ZIC1	4	BP	3	no
Binary response	GO:0060039	pericardium development	0.00536278	WT1/HAND2	2	BP	7	no
Binary response	GO:0050808	synapse organization	0.00843959	CTNNA2/SHANK2/GABRG2/MDGA1/SYNDIG1/CNTNAP1	6	BP	5	no
%PANSS reduction x visit	GO:0070327	thyroid hormone transport	0.00246339	SLC7A8/SLC7A5	2	BP	5	yes	1	GO:0070327	thyroid hormone transport
%PANSS reduction x visit	GO:0002003	angiotensin maturation	0.00247943	CTSG/CTSZ	2	BP	12	yes	1	GO:0070327	thyroid hormone transport
%PANSS reduction x visit	GO:0002138	retinoic acid biosynthetic process	0.00464609	RDH10/ALDH1A3	2	BP	10	yes	1	GO:0070327	thyroid hormone transport
%PANSS reduction x visit	GO:0090030	regulation of steroid hormone biosynthetic process	0.00892535	IGF1R/ATP1A1	2	BP	8	yes	1	GO:0070327	thyroid hormone transport
%PANSS reduction x visit	GO:0002028	regulation of sodium ion transport	0.00142747	CNTN1/CNKSR3/KCNQ1/ATP1A1/UTRN	5	BP	8	yes	2	GO:0002028	regulation of sodium ion transport
%PANSS reduction x visit	GO:0002376	immune system process	0.000405495	CORO1A/CLNK/CTSG/EGR3/ARID2/FGR/SIGLEC15/HLA-E/HOXA9/HOXB4/IGF1R/IHH/IRF2/JARID2/JUN/KCNQ1/LIF/RHOH/PDE1B/KLF13/TREM2/ITFG2/TWSG1/WDFY4/KLF10/TRAF2/NSD2/DHX58/TREML2/SLC7A5/KAT8/ZDHHC18/SPPL2A/HYAL2/ADAM9/CD151	36	BP	1	yes	3	GO:0002376	immune system process
%PANSS reduction x visit	GO:0042117	monocyte activation	0.00536572	HYAL2/ADAM9	2	BP	5	yes	3	GO:0002376	immune system process
%PANSS reduction x visit	GO:0032815	negative regulation of natural killer cell activation	0.00886575	CLNK/FGR	2	BP	8	yes	3	GO:0002376	immune system process
%PANSS reduction x visit	GO:0002729	positive regulation of natural killer cell cytokine production	0.00608011	CLNK/HLA-E	2	BP	10	yes	4	GO:0002729	positive regulation of natural killer cell cytokine production
%PANSS reduction x visit	GO:0002861	regulation of inflammatory response to antigenic stimulus	0.00777328	FGR/HLA-E/TREM2	3	BP	7	yes	4	GO:0002729	positive regulation of natural killer cell cytokine production
%PANSS reduction x visit	GO:0034241	positive regulation of macrophage fusion	0.00105869	TREM2/ADAM9	2	BP	9	yes	5	GO:0034241	positive regulation of macrophage fusion
%PANSS reduction x visit	GO:0003413	chondrocyte differentiation involved in endochondral bone morphogenesis	0.00349269	IHH/MATN1	2	BP	10	yes	5	GO:0034241	positive regulation of macrophage fusion
%PANSS reduction x visit	GO:0031293	membrane protein intracellular domain proteolysis	0.00391235	SPPL2A/ADAM9	2	BP	7	yes	6	GO:0031293	membrane protein intracellular domain proteolysis
%PANSS reduction x visit	GO:0006509	membrane protein ectodomain proteolysis	0.00865147	TIMP2/SPPL2A/ADAM9	3	BP	7	yes	6	GO:0031293	membrane protein intracellular domain proteolysis
%PANSS reduction x visit	GO:0006621	protein retention in ER lumen	0.000240825	OS9/GRIK5	2	BP	9	yes	7	GO:0006621	protein retention in ER lumen
%PANSS reduction x visit	GO:0015829	valine transport	0.000379836	SLC7A8/SLC7A5	2	BP	9	yes	8	GO:0015829	valine transport
%PANSS reduction x visit	GO:0015827	tryptophan transport	0.000993866	SLC7A8/SLC7A5	2	BP	9	yes	8	GO:0015829	valine transport
%PANSS reduction x visit	GO:1903801	L-leucine import across plasma membrane	0.00378773	SLC7A8/SLC7A5	2	BP	11	yes	8	GO:0015829	valine transport
%PANSS reduction x visit	GO:0048711	positive regulation of astrocyte differentiation	0.00402649	BIN1/LIF	2	BP	11	yes	9	GO:0048711	positive regulation of astrocyte differentiation
%PANSS reduction x visit	GO:0033089	positive regulation of T cell differentiation in thymus	0.00493879	EGR3/IHH	2	BP	12	yes	9	GO:0048711	positive regulation of astrocyte differentiation
%PANSS reduction x visit	GO:0030099	myeloid cell differentiation	0.00614183	SIGLEC15/HOXA9/JUN/KCNQ1/LIF/PDE1B/KLF13/TREM2/KLF10/KAT8	10	BP	6	yes	9	GO:0048711	positive regulation of astrocyte differentiation
%PANSS reduction x visit	GO:0031339	negative regulation of vesicle fusion	0.000254296	CORO1A/ANKRD27	2	BP	9	yes	10	GO:0031339	negative regulation of vesicle fusion
%PANSS reduction x visit	GO:0043652	engulfment of apoptotic cell	0.00847744	RHOH/TREM2	2	BP	8	yes	10	GO:0031339	negative regulation of vesicle fusion
%PANSS reduction x visit	GO:0036006	cellular response to macrophage colony-stimulating factor stimulus	0.00381942	PDE1B/TREM2	2	BP	6	yes	11	GO:0036006	cellular response to macrophage colony-stimulating factor stimulus
%PANSS reduction x visit	GO:0033574	response to testosterone	0.00709219	HOXA9/IGF1R/TBXA2R	3	BP	5	yes	11	GO:0036006	cellular response to macrophage colony-stimulating factor stimulus
%PANSS reduction x visit	GO:0034351	negative regulation of glial cell apoptotic process	0.00807685	TREM2/TRAF2	2	BP	8	yes	12	GO:0034351	negative regulation of glial cell apoptotic process
%PANSS reduction x visit	GO:0034968	histone lysine methylation	0.00770945	KDM1A/JARID2/NSD2/KAT8/BOD1	5	BP	9	yes	13	GO:0034968	histone lysine methylation
%PANSS reduction x visit	GO:0045793	positive regulation of cell size	0.00672673	TMEM123/KDM1A	2	BP	6	yes	14	GO:0045793	positive regulation of cell size
%PANSS reduction x visit	GO:0045989	positive regulation of striated muscle contraction	0.00891761	KCNQ1/ATP1A1	2	BP	8	yes	15	GO:0045989	positive regulation of striated muscle contraction
%PANSS reduction x visit	GO:0051014	actin filament severing	0.00814247	AVIL/CFL1	2	BP	3	yes	16	GO:0051014	actin filament severing
%PANSS reduction x visit	GO:0051702	biological process involved in interaction with symbiont	0.00764738	CFL1/CTSG/JUN/ZNF502	4	BP	3	yes	17	GO:0051702	biological process involved in interaction with symbiont
%PANSS reduction x visit	GO:0097062	dendritic spine maintenance	0.00740874	IGF1R/TREM2	2	BP	8	yes	18	GO:0097062	dendritic spine maintenance
%PANSS reduction x visit	GO:0051240	positive regulation of multicellular organismal process	0.000225308	CFL1/CLNK/ZNF488/EGR3/ARID2/FGR/KDM1A/BIN1/GPR21/HLA-E/ACADL/IGF1R/IHH/ITGAX/KCNQ1/LIF/RHOH/ATP1A1/TREM2/TBXA2R/KLF10/TP73/TRAF2/NSD2/DHX58/SLC7A5/ANKRD27/HYAL2	28	BP	4	no
%PANSS reduction x visit	GO:0001775	cell activation	0.000258282	MYL9/CORO1A/CLNK/CTSG/EGR3/ARID2/FGR/HLA-E/HOXA9/IHH/JUN/RHOH/TREM2/ITFG2/TWSG1/WDFY4/NSD2/TREML2/HYAL2/ADAM9/CD151	21	BP	2	no
%PANSS reduction x visit	GO:0014013	regulation of gliogenesis	0.000283576	ZNF488/BIN1/LIF/TREM2/TP73/SLC7A5	6	BP	8	no
%PANSS reduction x visit	GO:0014015	positive regulation of gliogenesis	0.000295963	ZNF488/BIN1/LIF/TP73/SLC7A5	5	BP	9	no
%PANSS reduction x visit	GO:0045685	regulation of glial cell differentiation	0.000334858	ZNF488/BIN1/LIF/TREM2/TP73	5	BP	9	no
%PANSS reduction x visit	GO:0002520	immune system development	0.000355275	EGR3/ARID2/SIGLEC15/HLA-E/HOXA9/HOXB4/IHH/JARID2/JUN/KCNQ1/LIF/RHOH/PDE1B/KLF13/TREM2/ITFG2/TWSG1/KLF10/NSD2/KAT8/HYAL2	21	BP	5	no
%PANSS reduction x visit	GO:0045321	leukocyte activation	0.00037826	CORO1A/CLNK/CTSG/EGR3/ARID2/FGR/HLA-E/IHH/JUN/RHOH/TREM2/ITFG2/TWSG1/WDFY4/NSD2/TREML2/HYAL2/ADAM9/CD151	19	BP	3	no
%PANSS reduction x visit	GO:0045687	positive regulation of glial cell differentiation	0.000462426	ZNF488/BIN1/LIF/TP73	4	BP	10	no
%PANSS reduction x visit	GO:0035437	maintenance of protein localization in endoplasmic reticulum	0.000646306	OS9/GRIK5	2	BP	8	no
%PANSS reduction x visit	GO:0031338	regulation of vesicle fusion	0.000695467	CORO1A/GRIK5/ANKRD27	3	BP	8	no
%PANSS reduction x visit	GO:0002274	myeloid leukocyte activation	0.00103214	CLNK/CTSG/FGR/JUN/RHOH/TREM2/HYAL2/ADAM9	8	BP	4	no
%PANSS reduction x visit	GO:0034239	regulation of macrophage fusion	0.00105869	TREM2/ADAM9	2	BP	8	no
%PANSS reduction x visit	GO:0048534	hematopoietic or lymphoid organ development	0.0011117	EGR3/ARID2/SIGLEC15/HOXA9/HOXB4/IHH/JARID2/JUN/KCNQ1/LIF/RHOH/PDE1B/KLF13/TREM2/ITFG2/TWSG1/KLF10/KAT8/HYAL2	19	BP	6	no
%PANSS reduction x visit	GO:0051239	regulation of multicellular organismal process	0.00115369	MYL9/CFL1/CLNK/ZNF488/EGR3/ARID2/FGR/DLGAP4/KDM1A/BIN1/SIGLEC15/GPR21/HLA-E/HOXA9/ACADL/IGF1R/IHH/ITGAX/JARID2/JUN/KCNQ1/LIF/RHOH/MATN1/ATP1A1/KLF13/TREM2/TWSG1/RNH1/TBXA2R/KLF10/TP73/TRAF2/NSD2/DHX58/SLC7A5/ANKRD27/HYAL2/ADAM9/SYNGAP1	40	BP	3	no
%PANSS reduction x visit	GO:0002699	positive regulation of immune effector process	0.00122412	CLNK/FGR/HLA-E/TREM2/TRAF2/NSD2/DHX58/SLC7A5	8	BP	5	no
%PANSS reduction x visit	GO:0030097	hemopoiesis	0.00146788	EGR3/ARID2/SIGLEC15/HOXA9/HOXB4/IHH/JUN/KCNQ1/LIF/RHOH/PDE1B/KLF13/TREM2/ITFG2/TWSG1/KLF10/KAT8/HYAL2	18	BP	5	no
%PANSS reduction x visit	GO:0034238	macrophage fusion	0.0016987	TREM2/ADAM9	2	BP	7	no
%PANSS reduction x visit	GO:0048710	regulation of astrocyte differentiation	0.00187524	BIN1/LIF/TREM2	3	BP	10	no
%PANSS reduction x visit	GO:0002684	positive regulation of immune system process	0.0022709	CORO1A/CLNK/CTSG/EGR3/ARID2/FGR/HLA-E/IHH/LIF/RHOH/TREM2/KLF10/TRAF2/NSD2/DHX58/SLC7A5	16	BP	4	no
%PANSS reduction x visit	GO:1902107	positive regulation of leukocyte differentiation	0.00242687	EGR3/ARID2/IHH/LIF/RHOH/TREM2/KLF10	7	BP	8	no
%PANSS reduction x visit	GO:1903708	positive regulation of hemopoiesis	0.00242687	EGR3/ARID2/IHH/LIF/RHOH/TREM2/KLF10	7	BP	7	no
%PANSS reduction x visit	GO:0002002	regulation of angiotensin levels in blood	0.00247943	CTSG/CTSZ	2	BP	11	no
%PANSS reduction x visit	GO:0046649	lymphocyte activation	0.00251279	CORO1A/CLNK/CTSG/EGR3/ARID2/FGR/HLA-E/IHH/RHOH/ITFG2/TWSG1/WDFY4/NSD2/TREML2/CD151	15	BP	4	no
%PANSS reduction x visit	GO:0002708	positive regulation of lymphocyte mediated immunity	0.00326869	CLNK/HLA-E/TREM2/TRAF2/NSD2	5	BP	7	no
%PANSS reduction x visit	GO:0010817	regulation of hormone levels	0.00333126	CTSG/CTSZ/RDH10/ALDH1A3/SLC7A8/IGF1R/KCNQ1/LIF/ATP1A1/PTPRN2/SLC7A5	11	BP	3	no
%PANSS reduction x visit	GO:0098713	leucine import across plasma membrane	0.00378773	SLC7A8/SLC7A5	2	BP	10	no
%PANSS reduction x visit	GO:0051249	regulation of lymphocyte activation	0.0038118	CORO1A/CLNK/CTSG/EGR3/ARID2/FGR/HLA-E/IHH/RHOH/TWSG1/NSD2	11	BP	6	no
%PANSS reduction x visit	GO:0002696	positive regulation of leukocyte activation	0.00434151	CORO1A/EGR3/ARID2/FGR/HLA-E/IHH/RHOH/TREM2/NSD2	9	BP	6	no
%PANSS reduction x visit	GO:0016102	diterpenoid biosynthetic process	0.00464609	RDH10/ALDH1A3	2	BP	8	no
%PANSS reduction x visit	GO:0002694	regulation of leukocyte activation	0.00482253	CORO1A/CLNK/CTSG/EGR3/ARID2/FGR/HLA-E/IHH/RHOH/TREM2/TWSG1/NSD2	12	BP	5	no
%PANSS reduction x visit	GO:0050867	positive regulation of cell activation	0.00512584	CORO1A/EGR3/ARID2/FGR/HLA-E/IHH/RHOH/TREM2/NSD2	9	BP	5	no
%PANSS reduction x visit	GO:0015820	leucine transport	0.00517532	SLC7A8/SLC7A5	2	BP	9	no
%PANSS reduction x visit	GO:0002682	regulation of immune system process	0.00529601	CORO1A/CLNK/CTSG/EGR3/ARID2/FGR/HLA-E/HOXA9/IHH/LIF/RHOH/KLF13/TREM2/TWSG1/KLF10/TRAF2/NSD2/DHX58/SLC7A5/ZDHHC18/SPPL2A	21	BP	3	no
%PANSS reduction x visit	GO:0042110	T cell activation	0.00583915	CORO1A/CTSG/EGR3/ARID2/HLA-E/IHH/RHOH/TWSG1/WDFY4/TREML2/CD151	11	BP	5	no
%PANSS reduction x visit	GO:0002702	positive regulation of production of molecular mediator of immune response	0.00586524	CLNK/HLA-E/TRAF2/NSD2/SLC7A5	5	BP	7	no
%PANSS reduction x visit	GO:0050769	positive regulation of neurogenesis	0.00590003	ZNF488/KDM1A/BIN1/LIF/TP73/SLC7A5/ANKRD27	7	BP	8	no
%PANSS reduction x visit	GO:0002370	natural killer cell cytokine production	0.00608011	CLNK/HLA-E	2	BP	8	no
%PANSS reduction x visit	GO:0002727	regulation of natural killer cell cytokine production	0.00608011	CLNK/HLA-E	2	BP	9	no
%PANSS reduction x visit	GO:0002720	positive regulation of cytokine production involved in immune response	0.00608853	CLNK/HLA-E/TRAF2/SLC7A5	4	BP	8	no
%PANSS reduction x visit	GO:0015803	branched-chain amino acid transport	0.00614744	SLC7A8/SLC7A5	2	BP	8	no
%PANSS reduction x visit	GO:0030101	natural killer cell activation	0.00616305	CORO1A/CLNK/FGR/HLA-E	4	BP	5	no
%PANSS reduction x visit	GO:0042445	hormone metabolic process	0.00617016	CTSG/CTSZ/RDH10/ALDH1A3/IGF1R/ATP1A1	6	BP	4	no
%PANSS reduction x visit	GO:0032814	regulation of natural killer cell activation	0.0062337	CLNK/FGR/HLA-E	3	BP	7	no
%PANSS reduction x visit	GO:0002705	positive regulation of leukocyte mediated immunity	0.00647214	CLNK/HLA-E/TREM2/TRAF2/NSD2	5	BP	6	no
%PANSS reduction x visit	GO:0044419	biological process involved in interspecies interaction between organisms	0.00778282	CFL1/PLAAT3/CORO1A/CLNK/CTSG/FGR/HLA-E/IRF2/ITGAX/JUN/TREM2/EXOC2/WDFY4/TBXA2R/DHX58/THOC6/SLC7A5/ZDHHC18/HYAL2/ADAM9/ZNF502	21	BP	1	no
%PANSS reduction x visit	GO:0032350	regulation of hormone metabolic process	0.00805609	RDH10/IGF1R/ATP1A1	3	BP	5	no
%PANSS reduction x visit	GO:2000026	regulation of multicellular organismal development	0.00851064	CFL1/ZNF488/EGR3/ARID2/KDM1A/BIN1/HOXA9/IHH/ITGAX/JARID2/LIF/RHOH/MATN1/KLF13/TREM2/RNH1/TBXA2R/KLF10/TP73/SLC7A5/ANKRD27/SYNGAP1	22	BP	4	no
%PANSS reduction x visit	GO:0015801	aromatic amino acid transport	0.00907964	SLC7A8/SLC7A5	2	BP	8	no
%PANSS reduction x visit	GO:0050793	regulation of developmental process	0.00943659	CFL1/PLAAT3/CORO1A/ZNF488/FGD4/EGR3/ARID2/FGR/KDM1A/BIN1/SIGLEC15/GPR21/HOXA9/HOXB4/IGF1R/IHH/ITGAX/JARID2/LIF/RHOH/MATN1/KLF13/TREM2/TWSG1/RNH1/TBXA2R/KLF10/TP73/NSD2/SLC7A5/ANKRD27/ADAM9/SYNGAP1/FMNL3	34	BP	3	no
%PANSS reduction x visit	GO:0050865	regulation of cell activation	0.00946688	CORO1A/CLNK/CTSG/EGR3/ARID2/FGR/HLA-E/IHH/RHOH/TREM2/TWSG1/NSD2	12	BP	4	no
%PANSS reduction x visit	GO:0045088	regulation of innate immune response	0.00962005	CLNK/FGR/HLA-E/TREM2/DHX58/ZDHHC18	6	BP	7	no
%PANSS reduction x visit	GO:0061024	membrane organization	0.00963569	PLAAT3/CORO1A/OSBPL5/BIN1/GRIK5/RHOH/TREM2/EXOC2/SH3GLB2/GRAMD1A/AHNAK/ANKRD27/HYAL2	13	BP	4	no
%PANSS reduction x visit	GO:0010959	regulation of metal ion transport	0.00977763	CORO1A/CNTN1/CNKSR3/BIN1/KCNQ1/ATP1A1/TREM2/UTRN/AHNAK	9	BP	7	no
%PANSS reduction x visit	GO:0018022	peptidyl-lysine methylation	0.00987332	KDM1A/JARID2/NSD2/KAT8/BOD1	5	BP	8	no
%PANSS reduction x visit	GO:0016114	terpenoid biosynthetic process	0.00995398	RDH10/ALDH1A3	2	BP	7	no
%PANSS reduction	GO:0000910	cytokinesis	0.00318713	CFL1/AHCTF1/EXOC2/CSPP1/PRC1	5	BP	4	yes	1	GO:0000910	cytokinesis
%PANSS reduction	GO:0006354	DNA-templated transcription elongation	0.00959896	ELL2/PPRC1/MED31/GON4L/CTR9	5	BP	10	yes	2	GO:0006354	DNA-templated transcription elongation
%PANSS reduction	GO:0031665	negative regulation of lipopolysaccharide-mediated signaling pathway	0.000606023	TRIB1/NFKBIL1	2	BP	11	yes	3	GO:0031665	negative regulation of lipopolysaccharide-mediated signaling pathway
%PANSS reduction	GO:1904262	negative regulation of TORC1 signaling	0.00957272	RNF152/ITFG2	2	BP	9	yes	3	GO:0031665	negative regulation of lipopolysaccharide-mediated signaling pathway
%PANSS reduction	GO:0045651	positive regulation of macrophage differentiation	0.0088085	TRIB1/LIF	2	BP	10	yes	4	GO:0045651	positive regulation of macrophage differentiation
%PANSS reduction	GO:0040019	positive regulation of embryonic development	0.00917705	RACK1/CFL1	2	BP	6	yes	4	GO:0045651	positive regulation of macrophage differentiation
%PANSS reduction	GO:0050765	negative regulation of phagocytosis	0.0055268	RACK1/SYT11	2	BP	7	yes	5	GO:0050765	negative regulation of phagocytosis
%PANSS reduction	GO:0060135	maternal process involved in female pregnancy	0.00779486	LIF/BSG/PLA2G6	3	BP	5	yes	6	GO:0060135	maternal process involved in female pregnancy
%PANSS reduction	GO:0060976	coronary vasculature development	0.00305464	ZBTB14/DYNC2H1/HAND2	3	BP	8	yes	7	GO:0060976	coronary vasculature development
%PANSS reduction	GO:0051301	cell division	0.00897085	RACK1/CFL1/SGO1/AHCTF1/HOXB4/ANAPC7/EXOC2/CSPP1/PRC1	9	BP	2	no
