# Supplementary material for: Using blood methylomes to predict response to amisulpride in the first-episode psychosis in the OPTiMiSE cohort
Source: Transl Psychiatry. 2025 Oct 6;15:369. doi: 10.1038/s41398-025-03561-7 (PMC12501013; doi:10.1038/s41398-025-03561-7)
Supplement: Supplementary file 8 — Supplementary Table S7 [file 41398_2025_3561_MOESM8_ESM.xls]

## Sheet: Table S7
Table S7. Genes in the enriched GO BP terms for which we found evidence of association with schizophrenia, other psychiatric diseases or neurodevelopemental and neurodegenerative disorders in ClinVar, MedGen, Omim or GWAS database or in the NCBI gene summaries. We filtered the hits using case insensitive search for “scz” (schizophrenia), “depres|bipol|obsess| mani|affectiv” (other psychiatric dis…
Gene	Binary response main effect	Binary response x visit interaction	PANSS improvement main effect	PANSS improvement x visit interaction	Clinvar	Medgen	Omim	GWAS disease	NCBI gene summary
ABCC1		GO:0010033; GO:0031349; GO:0050729; GO:0060326; GO:0070887; GO:0071310; GO:1901698; GO:1901700			Autism; Schizophrenia; Autism with high cognitive abilities
ACADL				GO:0051239; GO:0051240	Neurodevelopmental disorder
ADAM9				GO:0001775; GO:0002274; GO:0002376; GO:0006509; GO:0031293; GO:0034238; GO:0034239; GO:0034241; GO:0042117; GO:0044419; GO:0045321; GO:0050793; GO:0051239
AGTRAP		GO:0010033; GO:0070887; GO:0071310; GO:1901698; GO:1901700
AHCTF1			GO:0000910; GO:0051301
AHNAK				GO:0010959; GO:0061024
ALDH1A3				GO:0002138; GO:0010817; GO:0016102; GO:0016114; GO:0042445	Autism; Neurodevelopmental disorder; Neurodevelopmental delay
ALOXE3		GO:0048513
ANAPC7			GO:0051301		Ferguson-Bonni neurodevelopmental syndrome	Ferguson-Bonni neurodevelopmental syndrome	FERGUSON-BONNI NEURODEVELOPMENTAL SYNDROME; FERBON (619699)	bipolar disorder
ANKRD27				GO:0031338; GO:0031339; GO:0050769; GO:0050793; GO:0051239; GO:0051240; GO:0061024; GO:2000026				unipolar depression
ARHGEF17		GO:0007264
ARID2				GO:0001775; GO:0002376; GO:0002520; GO:0002682; GO:0002684; GO:0002694; GO:0002696; GO:0030097; GO:0042110; GO:0045321; GO:0046649; GO:0048534; GO:0050793; GO:0050865; GO:0050867; GO:0051239; GO:0051240; GO:0051249; GO:1902107; GO:1903708; GO:2000026	Neurodevelopmental abnormality; Neurodevelopmental disorder; Neurodevelopmental delay; Autism spectrum disorder
ARMC5	GO:0035270; GO:0035801
ATP1A1				GO:0002028; GO:0010817; GO:0010959; GO:0032350; GO:0042445; GO:0045989; GO:0051239; GO:0051240; GO:0090030	Neurodevelopmental delay
AVIL				GO:0051014
AZU1		GO:0001774; GO:0001775; GO:0001816; GO:0001817; GO:0001819; GO:0001906; GO:0001909; GO:0002252; GO:0002269; GO:0002274; GO:0002376; GO:0002443; GO:0002444; GO:0006955; GO:0006959; GO:0032640; GO:0032680; GO:0040017; GO:0042116; GO:0042117; GO:0045321; GO:0045348; GO:0050829; GO:0050920; GO:0051240; GO:0060326; GO:0061900; GO:0070887; GO:0071706; GO:0150076; GO:1903555
BIN1				GO:0010959; GO:0014013; GO:0014015; GO:0045685; GO:0045687; GO:0048710; GO:0048711; GO:0050769; GO:0050793; GO:0051239; GO:0051240; GO:0061024; GO:2000026				Alzheimer disease; Alzheimer disease, psychotic symptoms
BOD1				GO:0018022; GO:0034968
BSG			GO:0060135
CCR7		GO:0001775; GO:0001816; GO:0001817; GO:0001819; GO:0002237; GO:0002253; GO:0002376; GO:0002437; GO:0002520; GO:0002524; GO:0002573; GO:0002579; GO:0002682; GO:0002684; GO:0002694; GO:0002696; GO:0002861; GO:0002864; GO:0002866; GO:0002883; GO:0002885; GO:0006955; GO:0006959; GO:0010033; GO:0030097; GO:0030099; GO:0030335; GO:0031349; GO:0040017; GO:0042110; GO:0045321; GO:0046649; GO:0048513; GO:…
CD151		GO:0001775; GO:0002376; GO:0030335; GO:0040017; GO:0042110; GO:0045321; GO:0046649		GO:0001775; GO:0002376; GO:0042110; GO:0045321; GO:0046649
CFD		GO:0002252; GO:0002253; GO:0002376; GO:0002682; GO:0002684; GO:0006955; GO:0006957; GO:0006959; GO:0050776; GO:0050778
CFH		GO:0001906; GO:0002252; GO:0002253; GO:0002376; GO:0002682; GO:0002684; GO:0002697; GO:0006955; GO:0006957; GO:0006959; GO:0031341; GO:0050776; GO:0050778
CFL1			GO:0000910; GO:0040019; GO:0051301	GO:0044419; GO:0050793; GO:0051014; GO:0051239; GO:0051240; GO:0051702; GO:2000026
CHN2		GO:0007264			Schizophrenia				This gene encodes a guanosine triphosphate (GTP)-metabolizing protein that contains a phorbol-ester/diacylglycerol (DAG)-type zinc finger, a Rho-GAP domain, and an SH2 domain. The encoded protein translocates from the cytosol to the Golgi apparatus membrane upon binding by diacylglycerol (DAG). Activity of this protein is important in cell proliferation and migration, and expression changes in th…
CIAO3		GO:0002376; GO:0002520; GO:0030097; GO:0048513; GO:0048534
CLEC9A		GO:0001816; GO:0001817; GO:0001819; GO:0051240
CLNK				GO:0001775; GO:0002274; GO:0002370; GO:0002376; GO:0002682; GO:0002684; GO:0002694; GO:0002699; GO:0002702; GO:0002705; GO:0002708; GO:0002720; GO:0002727; GO:0002729; GO:0030101; GO:0032814; GO:0032815; GO:0044419; GO:0045088; GO:0045321; GO:0046649; GO:0050865; GO:0051239; GO:0051240; GO:0051249	Neurodevelopmental disorder
CNFN		GO:0048513			Schizophrenia
CNKSR3				GO:0002028; GO:0010959				Parkinson disease
CNTN1				GO:0002028; GO:0010959
CNTNAP1	GO:0050808
CORO1A				GO:0001775; GO:0002376; GO:0002682; GO:0002684; GO:0002694; GO:0002696; GO:0010959; GO:0030101; GO:0031338; GO:0031339; GO:0042110; GO:0044419; GO:0045321; GO:0046649; GO:0050793; GO:0050865; GO:0050867; GO:0051249; GO:0061024	Autism spectrum disorder; Autism; Schizophrenia
CPT1A		GO:0001889; GO:0010033; GO:0048513; GO:0061008; GO:0070887; GO:0071310; GO:1901698; GO:1901700
CSPP1			GO:0000910; GO:0051301
CTNNA2	GO:0050803; GO:0050808							Alzheimer disease; bipolar disorder
CTNND1		GO:0048513
CTR9			GO:0006354		CTR9-related neurodevelopmental disorder
CTSG		GO:0001775; GO:0001906; GO:0001909; GO:0002237; GO:0002252; GO:0002274; GO:0002376; GO:0002443; GO:0002444; GO:0002682; GO:0002683; GO:0002684; GO:0002694; GO:0006955; GO:0006959; GO:0010033; GO:0042110; GO:0045321; GO:0046649; GO:0050776; GO:0050778; GO:0050829; GO:0050863; GO:0050865; GO:0051249; GO:0060326; GO:0070887; GO:0071310; GO:1901700; GO:1903037		GO:0001775; GO:0002002; GO:0002003; GO:0002274; GO:0002376; GO:0002682; GO:0002684; GO:0002694; GO:0010817; GO:0042110; GO:0042445; GO:0044419; GO:0045321; GO:0046649; GO:0050865; GO:0051249; GO:0051702
CTSZ				GO:0002002; GO:0002003; GO:0010817; GO:0042445
CYTH2		GO:0007264
DDC		GO:0010033; GO:0070887; GO:0071310; GO:1901698
DHX58				GO:0002376; GO:0002682; GO:0002684; GO:0002699; GO:0044419; GO:0045088; GO:0051239; GO:0051240	DHX58-associated Neurodevelopmental disorder
DLGAP4				GO:0051239
DNAJB1		GO:0010033; GO:0048513
DNASE1L2		GO:0048513
DOCK7		GO:0007264; GO:0030335; GO:0040017; GO:0048513
DYNC2H1			GO:0060976
EGR3		GO:0001775; GO:0001936; GO:0001938; GO:0002376; GO:0002520; GO:0002682; GO:0002684; GO:0002694; GO:0002696; GO:0010033; GO:0030097; GO:0042110; GO:0045321; GO:0046649; GO:0048513; GO:0048534; GO:0050673; GO:0050678; GO:0050863; GO:0050865; GO:0050867; GO:0051240; GO:0051249; GO:0051251; GO:0060326; GO:0070887; GO:0071310; GO:1902105; GO:1902107; GO:1903037; GO:1903706; GO:1903708		GO:0001775; GO:0002376; GO:0002520; GO:0002682; GO:0002684; GO:0002694; GO:0002696; GO:0030097; GO:0033089; GO:0042110; GO:0045321; GO:0046649; GO:0048534; GO:0050793; GO:0050865; GO:0050867; GO:0051239; GO:0051240; GO:0051249; GO:1902107; GO:1903708; GO:2000026	Autism; Neurodevelopmental delay; Neurodevelopmental disorder
EHD1		GO:0000768; GO:0010033; GO:0060142; GO:0060143; GO:0070887; GO:0071310; GO:0140253
ELL2			GO:0006354		Neurodevelopmental disorder
ERI3		GO:0031125
EXOC2			GO:0000910; GO:0051301	GO:0044419; GO:0061024	Neurodevelopmental disorder with dysmorphic facies and cerebellar hypoplasia	Neurodevelopmental disorder with dysmorphic facies and cerebellar hypoplasia	NEURODEVELOPMENTAL DISORDER WITH DYSMORPHIC FACIES AND CEREBELLAR HYPOPLASIA; NEDFACH (619306)	schizophrenia
FABP7		GO:0050673
FCHO1		GO:0001775; GO:0002253; GO:0002376; GO:0002682; GO:0002684; GO:0002694; GO:0002696; GO:0006955; GO:0042110; GO:0045321; GO:0046649; GO:0050776; GO:0050778; GO:0050863; GO:0050865; GO:0050867; GO:0051249; GO:0051251; GO:1903037
FGD4		GO:0007264		GO:0050793				Parkinson disease
FGR				GO:0001775; GO:0002274; GO:0002376; GO:0002682; GO:0002684; GO:0002694; GO:0002696; GO:0002699; GO:0002861; GO:0030101; GO:0032814; GO:0032815; GO:0044419; GO:0045088; GO:0045321; GO:0046649; GO:0050793; GO:0050865; GO:0050867; GO:0051239; GO:0051240; GO:0051249
FMNL3				GO:0050793
FZR1		GO:0048513			Neurodevelopmental disorder; Autism
G3BP1		GO:0001816; GO:0001817; GO:0001819; GO:0002376; GO:0006955; GO:0007264; GO:0051240
GABRG2	GO:0007416; GO:0030534; GO:0050808
GON4L			GO:0006354
GPR21				GO:0050793; GO:0051239; GO:0051240
GRAMD1A		GO:0010033; GO:0070887; GO:0071310; GO:0120009; GO:1901700		GO:0061024
GRB7		GO:0030335; GO:0040017
GRHL2		GO:0048513; GO:0060462; GO:0060463
GRIK5				GO:0006621; GO:0031338; GO:0035437; GO:0061024	Schizophrenia
H4C1		GO:0002376; GO:0002520; GO:0002682; GO:0030097; GO:0030099; GO:0045637; GO:0048513; GO:0048534; GO:1903706
HAND2	GO:0007389; GO:0048645; GO:0048706; GO:0060039; GO:0060536; GO:0061032		GO:0060976		Neurodevelopmental disorder
HGF		GO:0001816; GO:0001817; GO:0001819; GO:0001889; GO:0010033; GO:0030335; GO:0032613; GO:0032635; GO:0032653; GO:0032675; GO:0040017; GO:0048513; GO:0050673; GO:0051240; GO:0060326; GO:0060638; GO:0061008; GO:0070887; GO:0071310; GO:1901700			Schizophrenia
HLA-E		GO:0001775; GO:0001816; GO:0001817; GO:0001819; GO:0001906; GO:0001909; GO:0002250; GO:0002252; GO:0002376; GO:0002437; GO:0002443; GO:0002444; GO:0002520; GO:0002524; GO:0002637; GO:0002639; GO:0002682; GO:0002683; GO:0002684; GO:0002694; GO:0002696; GO:0002697; GO:0002699; GO:0002705; GO:0002708; GO:0002714; GO:0002821; GO:0002824; GO:0002861; GO:0002864; GO:0002866; GO:0002883; GO:0002885; GO:…		GO:0001775; GO:0002370; GO:0002376; GO:0002520; GO:0002682; GO:0002684; GO:0002694; GO:0002696; GO:0002699; GO:0002702; GO:0002705; GO:0002708; GO:0002720; GO:0002727; GO:0002729; GO:0002861; GO:0030101; GO:0032814; GO:0042110; GO:0044419; GO:0045088; GO:0045321; GO:0046649; GO:0050865; GO:0050867; GO:0051239; GO:0051240; GO:0051249
HOXA11		GO:0010033; GO:0048513; GO:0051240; GO:1901700
HOXA3	GO:0007389; GO:0009952; GO:0030878; GO:0035270; GO:0048645; GO:0048706	GO:0002376; GO:0002520; GO:0048513; GO:0048534
HOXA5	GO:0007389; GO:0009952; GO:0030878; GO:0035270; GO:0048706; GO:0060536	GO:0002376; GO:0002520; GO:0002682; GO:0030097; GO:0030099; GO:0045637; GO:0045639; GO:0048513; GO:0048534; GO:0050673; GO:0050678; GO:0060638; GO:1903706
HOXA6	GO:0007389; GO:0009952; GO:0048706
HOXA7	GO:0007389; GO:0009952; GO:0048706
HOXA9				GO:0001775; GO:0002376; GO:0002520; GO:0002682; GO:0030097; GO:0030099; GO:0033574; GO:0048534; GO:0050793; GO:0051239; GO:2000026
HOXB4		GO:0002376; GO:0002520; GO:0030097; GO:0048513; GO:0048534; GO:0060218	GO:0051301	GO:0002376; GO:0002520; GO:0030097; GO:0048534; GO:0050793
HTR2A	GO:0030534; GO:0050805					Obsessive-compulsive disorder; Schizophrenia; Major depressive disorder	OBSESSIVE-COMPULSIVE DISORDER; OCD (164230); SCHIZOPHRENIA; SCZD;;SCHIZOPHRENIA WITH OR WITHOUT AN AFFECTIVE DISORDER (181500); MAJOR DEPRESSIVE DISORDER; MDD;;UNIPOLAR DEPRESSION SEASONAL AFFECTIVE DISORDER, INCLUDED; SAD, INCLUDED (608516)		This gene encodes one of the receptors for serotonin, a neurotransmitter with many roles. Mutations in this gene are associated with susceptibility to schizophrenia and obsessive-compulsive disorder, and are also associated with response to the antidepressant citalopram in patients with major depressive disorder (MDD). MDD patients who also have a mutation in intron 2 of this gene show a signific…
HYAL2		GO:0001775; GO:0001816; GO:0001817; GO:0001819; GO:0002274; GO:0002376; GO:0002520; GO:0010033; GO:0030097; GO:0031349; GO:0032635; GO:0032675; GO:0042117; GO:0045321; GO:0048513; GO:0048534; GO:0050729; GO:0051240; GO:0070887; GO:0071310; GO:1901700		GO:0001775; GO:0002274; GO:0002376; GO:0002520; GO:0030097; GO:0042117; GO:0044419; GO:0045321; GO:0048534; GO:0051239; GO:0051240; GO:0061024				schizophrenia
IGF1R				GO:0002376; GO:0010817; GO:0032350; GO:0033574; GO:0042445; GO:0050793; GO:0051239; GO:0051240; GO:0090030; GO:0097062	Neurodevelopmental disorder
IHH				GO:0001775; GO:0002376; GO:0002520; GO:0002682; GO:0002684; GO:0002694; GO:0002696; GO:0003413; GO:0030097; GO:0033089; GO:0042110; GO:0045321; GO:0046649; GO:0048534; GO:0050793; GO:0050865; GO:0050867; GO:0051239; GO:0051240; GO:0051249; GO:1902107; GO:1903708; GO:2000026	Neurodevelopmental disorder
IL12A		GO:0001775; GO:0001816; GO:0001817; GO:0001819; GO:0001906; GO:0001909; GO:0001936; GO:0002237; GO:0002250; GO:0002252; GO:0002376; GO:0002443; GO:0002682; GO:0002684; GO:0002694; GO:0002696; GO:0002697; GO:0002699; GO:0002705; GO:0002708; GO:0002821; GO:0002824; GO:0006955; GO:0010033; GO:0030335; GO:0031341; GO:0031343; GO:0031349; GO:0032816; GO:0040017; GO:0042110; GO:0045321; GO:0046649; GO:…
IL17RE		GO:0010033; GO:0070887; GO:0071310			Neurodevelopmental disorder
IL32		GO:0002376; GO:0006955
IRF2				GO:0002376; GO:0044419
IRF4		GO:0001775; GO:0001816; GO:0001817; GO:0001819; GO:0002250; GO:0002252; GO:0002263; GO:0002274; GO:0002366; GO:0002376; GO:0002520; GO:0002573; GO:0002682; GO:0002694; GO:0002697; GO:0006955; GO:0030097; GO:0030099; GO:0032613; GO:0032653; GO:0042110; GO:0045321; GO:0046649; GO:0048513; GO:0048534; GO:0050776; GO:0050863; GO:0050865; GO:0051240; GO:0051249; GO:0097028; GO:1902105; GO:1903706						schizophrenia
IRF5		GO:0001816; GO:0001817; GO:0001819; GO:0002237; GO:0002376; GO:0006955; GO:0010033; GO:0051240; GO:0070887; GO:0071310; GO:1901698; GO:1901700
ITFG2			GO:1904262	GO:0001775; GO:0002376; GO:0002520; GO:0030097; GO:0045321; GO:0046649; GO:0048534
ITGAX				GO:0044419; GO:0050793; GO:0051239; GO:0051240; GO:2000026
JARID2		GO:0001889; GO:0002376; GO:0002520; GO:0010033; GO:0048513; GO:0048534; GO:0061008; GO:0070887; GO:0071310		GO:0002376; GO:0002520; GO:0018022; GO:0034968; GO:0048534; GO:0050793; GO:0051239; GO:2000026	Neurodevelopmental disorder; JARID2-associated Neurodevelopmental disorder; JARID2-related Neurodevelopmental Disorder; JARID2-related Neurodevelopmental syndrome; Autism
JUN		GO:0001774; GO:0001775; GO:0001889; GO:0001936; GO:0001938; GO:0002269; GO:0002274; GO:0002376; GO:0002520; GO:0002573; GO:0007264; GO:0010033; GO:0030097; GO:0030099; GO:0030335; GO:0040017; GO:0042116; GO:0045321; GO:0048513; GO:0048534; GO:0050673; GO:0050678; GO:0061008; GO:0061900; GO:0070887; GO:0071310; GO:0150076; GO:1901522; GO:1901698; GO:1901700		GO:0001775; GO:0002274; GO:0002376; GO:0002520; GO:0030097; GO:0030099; GO:0044419; GO:0045321; GO:0048534; GO:0051239; GO:0051702
KAT8				GO:0002376; GO:0002520; GO:0018022; GO:0030097; GO:0030099; GO:0034968; GO:0048534
KCNMA1		GO:0010033; GO:1901700			Autism spectrum disorder
KCNQ1		GO:0002376; GO:0002520; GO:0010033; GO:0030097; GO:0030099; GO:0048513; GO:0048534; GO:0051240; GO:0070887; GO:0071310; GO:1901698; GO:1901700		GO:0002028; GO:0002376; GO:0002520; GO:0010817; GO:0010959; GO:0030097; GO:0030099; GO:0045989; GO:0048534; GO:0051239; GO:0051240
KDM1A				GO:0018022; GO:0034968; GO:0045793; GO:0050769; GO:0050793; GO:0051239; GO:0051240; GO:2000026	Neurodevelopmental delay
KLF10				GO:0002376; GO:0002520; GO:0002682; GO:0002684; GO:0030097; GO:0030099; GO:0048534; GO:0050793; GO:0051239; GO:0051240; GO:1902107; GO:1903708; GO:2000026				schizophrenia
KLF13				GO:0002376; GO:0002520; GO:0002682; GO:0030097; GO:0030099; GO:0048534; GO:0050793; GO:0051239; GO:2000026	Autism spectrum disorder; Autism; Schizophrenia; Neurodevelopmental disorder
KRT72		GO:0048513
LAX1		GO:0001775; GO:0002250; GO:0002253; GO:0002376; GO:0002682; GO:0002683; GO:0002684; GO:0002694; GO:0006955; GO:0042110; GO:0045321; GO:0046649; GO:0050776; GO:0050778; GO:0050863; GO:0050865; GO:0051249; GO:1903037
LBP		GO:0001775; GO:0001816; GO:0001817; GO:0001819; GO:0002237; GO:0002252; GO:0002263; GO:0002274; GO:0002281; GO:0002366; GO:0002376; GO:0002679; GO:0002682; GO:0002684; GO:0002694; GO:0002696; GO:0002697; GO:0002699; GO:0006955; GO:0006968; GO:0010033; GO:0019835; GO:0030335; GO:0031349; GO:0032490; GO:0032635; GO:0032640; GO:0032675; GO:0032680; GO:0040017; GO:0042116; GO:0045321; GO:0045730; GO:…
LIF		GO:0002376; GO:0002520; GO:0002573; GO:0002682; GO:0002684; GO:0002763; GO:0006955; GO:0030097; GO:0030099; GO:0045637; GO:0045639; GO:0048513; GO:0048534; GO:0051240; GO:0060462; GO:0060463; GO:1902105; GO:1902107; GO:1903706; GO:1903708	GO:0045651; GO:0060135	GO:0002376; GO:0002520; GO:0002682; GO:0002684; GO:0010817; GO:0014013; GO:0014015; GO:0030097; GO:0030099; GO:0045685; GO:0045687; GO:0048534; GO:0048710; GO:0048711; GO:0050769; GO:0050793; GO:0051239; GO:0051240; GO:1902107; GO:1903708; GO:2000026
LTBP1		GO:0001816; GO:0001817; GO:0010033; GO:0070887; GO:0071310; GO:0071694
MAD1L1		GO:0001775; GO:0002376; GO:0002520; GO:0002682; GO:0002683; GO:0002694; GO:0042110; GO:0045321; GO:0046649; GO:0048513; GO:0048534; GO:0050863; GO:0050865; GO:0051249; GO:1903037						attention deficit hyperactivity disorder, unipolar depression, bipolar disorder, autism spectrum disorder, schizophrenia; autism spectrum disorder, schizophrenia; bipolar I disorder; schizophrenia; unipolar depression; unipolar depression, mood disorder
MATN1				GO:0003413; GO:0050793; GO:0051239; GO:2000026
MDGA1	GO:0007416; GO:0050803; GO:0050808								This gene encodes a glycosylphosphatidylinositol (GPI)-anchored cell surface glycoprotein that is expressed predominantly in the developing nervous system. In addition to possessing several cell adhesion molecule-like domains, the mature protein has six Ig-like domains, a single fibronectin type III domain, a MAM domain and a C-terminal GPI-anchoring site. Studies in other mammals suggest this pr…
MED31			GO:0006354
MEOX1		GO:0002376; GO:0002520; GO:0030097; GO:0048513; GO:0048534; GO:0060218
MPO		GO:0002237; GO:0002252; GO:0002376; GO:0002679; GO:0010033; GO:0045730; GO:0070887; GO:1901700			Alzheimer disease type 1; Alzheimer disease, susceptibility to; Alzheimer disease; Neurodevelopmental delay	Alzheimer disease type 1	ALZHEIMER DISEASE, FAMILIAL, 1; AD1;;PRESENILE AND SENILE DEMENTIA ALZHEIMER DISEASE, INCLUDED; AD, INCLUDED;;ALZHEIMER DISEASE, EARLY-ONSET, WITH CEREBRAL AMYLOID ANGIOPATHY, INCLUDED;;ALZHEIMER DISEASE, PROTECTION AGAINST, INCLUDED (104300)
MRTFB		GO:0048513; GO:0051240
MSRA		GO:0070887			Schizophrenia; Autism; Neurodevelopmental disorder; Neurodevelopmental delay			bipolar disorder; bipolar disorder, schizophrenia; schizophrenia
MYL9		GO:0001775		GO:0001775; GO:0051239
NBL1		GO:0002376; GO:0002682; GO:0002683; GO:0010033; GO:0048513; GO:0050920; GO:0060326; GO:0070887; GO:0071310; GO:0071694			Autosomal recessive early-onset Parkinson disease 6
NFKBIL1			GO:0031665
NKIRAS1		GO:0007264; GO:0010033; GO:0048513; GO:0070887; GO:0071310
NSD2		GO:0001775; GO:0002250; GO:0002252; GO:0002263; GO:0002366; GO:0002376; GO:0002443; GO:0002520; GO:0002637; GO:0002639; GO:0002682; GO:0002684; GO:0002694; GO:0002696; GO:0002697; GO:0002699; GO:0002705; GO:0002708; GO:0002714; GO:0002821; GO:0002824; GO:0002891; GO:0006955; GO:0045321; GO:0046649; GO:0048290; GO:0048296; GO:0048298; GO:0048513; GO:0050776; GO:0050778; GO:0050865; GO:0050867; GO:…		GO:0001775; GO:0002376; GO:0002520; GO:0002682; GO:0002684; GO:0002694; GO:0002696; GO:0002699; GO:0002702; GO:0002705; GO:0002708; GO:0018022; GO:0034968; GO:0045321; GO:0046649; GO:0050793; GO:0050865; GO:0050867; GO:0051239; GO:0051240; GO:0051249	Neurodevelopmental delay; NSD2-related neurodevelopmental disorder; Neurodevelopmental disorder
OS9		GO:0010033; GO:0070887; GO:0071310; GO:1901698		GO:0006621; GO:0035437
OSBPL5		GO:0120009		GO:0061024
P2RY2		GO:0010033; GO:0051240; GO:0070887; GO:0071310; GO:1901698; GO:1901700
PAPSS2		GO:0034036; GO:0048513; GO:0050428
PAX9		GO:0010033; GO:0048513; GO:0070887; GO:0071310
PDE1B				GO:0002376; GO:0002520; GO:0030097; GO:0030099; GO:0036006; GO:0048534
PDPK1		GO:0001775; GO:0001936; GO:0001938; GO:0002252; GO:0002263; GO:0002274; GO:0002366; GO:0002376; GO:0002443; GO:0002444; GO:0002682; GO:0002684; GO:0002694; GO:0002697; GO:0002699; GO:0006955; GO:0010033; GO:0030335; GO:0040017; GO:0045321; GO:0048513; GO:0050673; GO:0050678; GO:0050776; GO:0050865; GO:0051240; GO:0070887; GO:0071310; GO:1901698; GO:1901700
PELP1		GO:0010033; GO:0070887; GO:0071310
PFKP		GO:0010033; GO:0070887; GO:0071310			Schizophrenia
PITPNC1		GO:0120009
PLA2G6			GO:0060135		PLA2G6-associated neurodegeneration; Autism; Neurodegeneration with brain iron accumulation 2B; Autosomal recessive Parkinson disease 14; Neurodegeneration with brain iron accumulation	Neurodegeneration with brain iron accumulation 2B; Autosomal recessive Parkinson disease 14	NEURODEGENERATION WITH BRAIN IRON ACCUMULATION 2A; NBIA2A;;NEURODEGENERATION, PLA2G6-ASSOCIATED; PLAN;;NEUROAXONAL DYSTROPHY, INFANTILE; INAD; INAD1;;SEITELBERGER DISEASE (256600); NEURODEGENERATION WITH BRAIN IRON ACCUMULATION 2B; NBIA2B;;NEURODEGENERATION WITH BRAIN IRON ACCUMULATION, PLA2G6-RELATED;;NEUROAXONAL DYSTROPHY, ATYPICAL KARAK SYNDROME, INCLUDED (610217); PARKINSON DISEASE 14, AUTOSO…
PLAAT3				GO:0044419; GO:0050793; GO:0061024
PLCG1		GO:0001936; GO:0001938; GO:0002253; GO:0002376; GO:0002437; GO:0002682; GO:0002683; GO:0002684; GO:0002861; GO:0006955; GO:0010033; GO:0030335; GO:0040017; GO:0050673; GO:0050678; GO:0050776; GO:0050778; GO:0051240; GO:0070887; GO:0071310
PLXNB2		GO:0048513; GO:0051240			Autism spectrum disorder
PPRC1			GO:0006354
PRC1			GO:0000910; GO:0051301
PRF1		GO:0001775; GO:0001906; GO:0001909; GO:0002250; GO:0002252; GO:0002376; GO:0002443; GO:0006955; GO:0006968; GO:0019835; GO:0031341; GO:0031343; GO:0045321; GO:0046649
PRICKLE2		GO:0048513
PTPRN2		GO:0010033; GO:0070887; GO:0071310; GO:1901700		GO:0010817	Autism; Neurodevelopmental disorder
RAB32		GO:0002376
RAB33B		GO:0007264; GO:0048513
RAB42		GO:0007264
RACK1			GO:0040019; GO:0050765; GO:0051301
RAP1GAP2		GO:0002250; GO:0002376; GO:0006955; GO:0007264
RAPGEF3		GO:0000768; GO:0002250; GO:0002376; GO:0006955; GO:0007264; GO:0010033; GO:0051240; GO:0060142; GO:0060143; GO:0070887; GO:0071310; GO:0140253; GO:1901698; GO:1901700
RDH10				GO:0002138; GO:0010817; GO:0016102; GO:0016114; GO:0032350; GO:0042445
RFTN2		GO:0010033; GO:1901698			Neurodevelopmental disorder
RHOH				GO:0001775; GO:0002274; GO:0002376; GO:0002520; GO:0002682; GO:0002684; GO:0002694; GO:0002696; GO:0030097; GO:0042110; GO:0043652; GO:0045321; GO:0046649; GO:0048534; GO:0050793; GO:0050865; GO:0050867; GO:0051239; GO:0051240; GO:0051249; GO:0061024; GO:1902107; GO:1903708; GO:2000026	Neurodevelopmental disorder
RNF152			GO:1904262
RNH1				GO:0050793; GO:0051239; GO:2000026
RPL15		GO:0010033; GO:1901700
RPS21		GO:0031125
RPTOR		GO:0001936; GO:0001938; GO:0010033; GO:0050673; GO:0050678; GO:0070887; GO:0071310; GO:1901698; GO:1901700						bipolar disorder
SALL2		GO:0048513			Intellectual developmental disorder with autism and macrocephaly
SEMA4A		GO:0001775; GO:0002250; GO:0002252; GO:0002263; GO:0002366; GO:0002376; GO:0002520; GO:0006955; GO:0030097; GO:0030335; GO:0040017; GO:0042110; GO:0045321; GO:0046649; GO:0048513; GO:0048534; GO:0050920; GO:0051240						Parkinson disease
SF1		GO:0048513			Neurodevelopmental disorder
SGO1			GO:0051301
SH3GLB2				GO:0061024
SHANK2	GO:0007416; GO:0030534; GO:0050803; GO:0050805; GO:0050808; GO:0060292				Autism, susceptibility to, 17; Autism spectrum disorder; Autism; Schizophrenia; Rare disease with autism; SHANK2-related Complex neurodevelopmental disorder; Neurodevelopmental disorder	Autism spectrum disorder; Autism, susceptibility to, 17	AUTISM, SUSCEPTIBILITY TO, 17; AUTS17 (613436)	bipolar disorder	This gene encodes a protein that is a member of the Shank family of synaptic proteins that may function as molecular scaffolds in the postsynaptic density of excitatory synapses. Shank proteins contain multiple domains for protein-protein interaction, including ankyrin repeats, and an SH3 domain. This particular family member contains a PDZ domain, a consensus sequence for cortactin SH3 domain-bi…
SIGLEC15				GO:0002376; GO:0002520; GO:0030097; GO:0030099; GO:0048534; GO:0050793; GO:0051239
SKAP1		GO:0002250; GO:0002253; GO:0002376; GO:0002682; GO:0002684; GO:0002821; GO:0006955; GO:0050776; GO:0050778; GO:1903037
SLC17A8	GO:0050803
SLC35B2		GO:0034036; GO:0050428
SLC7A5				GO:0002376; GO:0002682; GO:0002684; GO:0002699; GO:0002702; GO:0002720; GO:0010817; GO:0014013; GO:0014015; GO:0015801; GO:0015803; GO:0015820; GO:0015827; GO:0015829; GO:0044419; GO:0050769; GO:0050793; GO:0051239; GO:0051240; GO:0070327; GO:0098713; GO:1903801; GO:2000026	Autism spectrum disorder
SLC7A8				GO:0010817; GO:0015801; GO:0015803; GO:0015820; GO:0015827; GO:0015829; GO:0070327; GO:0098713; GO:1903801
SMAD9		GO:0010033; GO:0070887; GO:0071310; GO:1901522
SNX27		GO:0001775; GO:0002376; GO:0045321; GO:0046649
SORCS2	GO:0050805; GO:0060292				Neurodevelopmental disorder
SPPL2A				GO:0002376; GO:0002682; GO:0006509; GO:0031293				Alzheimer disease
ST3GAL6		GO:0010033; GO:0070887; GO:0071310
STARD13		GO:0007264
SYNDIG1	GO:0007416; GO:0050803; GO:0050808
SYNGAP1				GO:0050793; GO:0051239; GO:2000026	Neurodevelopmental delay; Neurodevelopmental disorder; Complex neurodevelopmental disorder			autism spectrum disorder, schizophrenia	This gene encodes a Ras GTPase activating protein that is a member of the N-methyl-D-aspartate receptor complex. The N-terminal domain of the protein contains a Ras-GAP domain, a pleckstrin homology domain, and a C2 domain that may be involved in binding of calcium and phospholipids. The C-terminal domain consists of a ten histidine repeat region, serine and tyrosine phosphorylation sites, and a …
SYT11			GO:0050765
TBXA2R				GO:0033574; GO:0044419; GO:0050793; GO:0051239; GO:0051240; GO:2000026	Neurodevelopmental disorder
TESC		GO:0002376; GO:0002520; GO:0002573; GO:0002682; GO:0002684; GO:0002763; GO:0010033; GO:0030097; GO:0030099; GO:0030854; GO:0045637; GO:0045639; GO:0048513; GO:0048534; GO:0051240; GO:0070887; GO:0071310; GO:1901700; GO:1902105; GO:1902107; GO:1903706; GO:1903708			Neurodevelopmental disorder with nonspecific brain abnormalities and with or without seizures
TGFBR3		GO:0001889; GO:0002376; GO:0002520; GO:0006955; GO:0010033; GO:0030097; GO:0030099; GO:0048513; GO:0048534; GO:0050673; GO:0050678; GO:0051240; GO:0061008; GO:0070887; GO:0071310; GO:1901698; GO:1901700
THOC6				GO:0044419					This gene encodes a subunit of the multi-protein THO complex, which is involved in coordination between transcription and mRNA processing. The THO complex is a component of the TREX (transcription/export) complex, which is involved in transcription and export of mRNAs. A missense mutation in this gene is associated with a neurodevelopmental disorder called Beaulieu-Boycott-Innes syndrome. [provid…
TIMP2				GO:0006509
TMEM123				GO:0045793
TMEM176A		GO:0002376; GO:0002520; GO:0002682; GO:0002683; GO:0030097; GO:0048513; GO:0048534; GO:0097028; GO:1902105; GO:1903706; GO:2001198; GO:2001199			Neurodevelopmental disorder
TMEM176B		GO:0002376; GO:0002520; GO:0002682; GO:0002683; GO:0030097; GO:0048513; GO:0048534; GO:0097028; GO:1902105; GO:1903706; GO:2001198; GO:2001199			Neurodevelopmental disorder
TMEM259		GO:0010033; GO:1901698
TNFSF13		GO:0001775; GO:0002250; GO:0002252; GO:0002263; GO:0002366; GO:0002376; GO:0002443; GO:0002520; GO:0002637; GO:0002639; GO:0002682; GO:0002684; GO:0002694; GO:0002696; GO:0002697; GO:0002699; GO:0002705; GO:0002708; GO:0002714; GO:0002821; GO:0002824; GO:0002891; GO:0006955; GO:0045321; GO:0046649; GO:0048290; GO:0048296; GO:0048298; GO:0050776; GO:0050778; GO:0050865; GO:0050867; GO:0051240; GO:…
TNS2		GO:0010033; GO:0048513; GO:0070887; GO:0071310; GO:1901698; GO:1901700
TP73				GO:0014013; GO:0014015; GO:0045685; GO:0045687; GO:0050769; GO:0050793; GO:0051239; GO:0051240; GO:2000026	Neurodevelopmental disorder
TRAF2				GO:0002376; GO:0002682; GO:0002684; GO:0002699; GO:0002702; GO:0002705; GO:0002708; GO:0002720; GO:0034351; GO:0051239; GO:0051240
TREM2		GO:0000768; GO:0001774; GO:0001775; GO:0001816; GO:0001817; GO:0001819; GO:0002237; GO:0002250; GO:0002252; GO:0002253; GO:0002263; GO:0002269; GO:0002274; GO:0002281; GO:0002282; GO:0002366; GO:0002376; GO:0002437; GO:0002443; GO:0002520; GO:0002573; GO:0002579; GO:0002679; GO:0002682; GO:0002683; GO:0002684; GO:0002694; GO:0002696; GO:0002697; GO:0002699; GO:0002705; GO:0002708; GO:0002714; GO:…		GO:0001775; GO:0002274; GO:0002376; GO:0002520; GO:0002682; GO:0002684; GO:0002694; GO:0002696; GO:0002699; GO:0002705; GO:0002708; GO:0002861; GO:0010959; GO:0014013; GO:0030097; GO:0030099; GO:0034238; GO:0034239; GO:0034241; GO:0034351; GO:0036006; GO:0043652; GO:0044419; GO:0045088; GO:0045321; GO:0045685; GO:0048534; GO:0048710; GO:0050793; GO:0050865; GO:0050867; GO:0051239; GO:0051240; GO:…	Frontotemporal dementia			Alzheimer disease
TREML2				GO:0001775; GO:0002376; GO:0042110; GO:0045321; GO:0046649				Alzheimer disease
TRIB1		GO:0002237; GO:0002376; GO:0002520; GO:0002573; GO:0002682; GO:0002683; GO:0002684; GO:0002763; GO:0010033; GO:0030097; GO:0030099; GO:0030854; GO:0045637; GO:0045639; GO:0048513; GO:0048534; GO:0051240; GO:0070887; GO:0071310; GO:1901700; GO:1902105; GO:1902107; GO:1903706; GO:1903708	GO:0031665; GO:0045651		Neurodevelopmental disorder
TTLL5		GO:0048513
TWSG1				GO:0001775; GO:0002376; GO:0002520; GO:0002682; GO:0002694; GO:0030097; GO:0042110; GO:0045321; GO:0046649; GO:0048534; GO:0050793; GO:0050865; GO:0051239; GO:0051249
TYROBP		GO:0000768; GO:0001774; GO:0001775; GO:0001816; GO:0001817; GO:0001819; GO:0001906; GO:0001909; GO:0002252; GO:0002253; GO:0002263; GO:0002269; GO:0002274; GO:0002281; GO:0002282; GO:0002366; GO:0002376; GO:0002443; GO:0002444; GO:0002520; GO:0002573; GO:0002682; GO:0002683; GO:0002684; GO:0002694; GO:0002696; GO:0002697; GO:0002699; GO:0002705; GO:0002763; GO:0006955; GO:0006968; GO:0030097; GO:…			Parkinsonism; Dementia		POLYCYSTIC LIPOMEMBRANOUS OSTEODYSPLASIA WITH SCLEROSING LEUKOENCEPHALOPATHY 1; PLOSL1;;PLOSL;;NASU-HAKOLA DISEASE; NHD;;PRESENILE DEMENTIA WITH BONE CYSTS;;DEMENTIA, PREFRONTAL, WITH BONE CYSTS;;DEMENTIA, PROGRESSIVE, WITH LIPOMEMBRANOUS POLYCYSTIC /.../DYSPLASIA;;BRAIN-BONE-FAT DISEASE (221770)
UBB		GO:0048513							This gene encodes ubiquitin, one of the most conserved proteins known. Ubiquitin has a major role in targeting cellular proteins for degradation by the 26S proteosome. It is also involved in the maintenance of chromatin structure, the regulation of gene expression, and the stress response. Ubiquitin is synthesized as a precursor protein consisting of either polyubiquitin chains or a single ubiqui…
UTRN				GO:0002028; GO:0010959
VANGL2		GO:0048513
WDFY4		GO:0001775; GO:0002376; GO:0042110; GO:0045321; GO:0046649		GO:0001775; GO:0002376; GO:0042110; GO:0044419; GO:0045321; GO:0046649	Schizophrenia			response to bupropion, antidepressant-induced side effect, response to antidepressant
WT1	GO:0007389; GO:0009952; GO:0035270; GO:0035801; GO:0048645; GO:0060039; GO:0061032
XBP1		GO:0001775; GO:0001816; GO:0001817; GO:0001819; GO:0001889; GO:0002237; GO:0002252; GO:0002263; GO:0002366; GO:0002376; GO:0002520; GO:0002637; GO:0002639; GO:0002682; GO:0002684; GO:0002694; GO:0002696; GO:0002697; GO:0002699; GO:0006955; GO:0010033; GO:0030097; GO:0030335; GO:0032635; GO:0032675; GO:0040017; GO:0042110; GO:0045321; GO:0045348; GO:0046649; GO:0048513; GO:0048534; GO:0050673; GO:…			Major affective disorder 7, susceptibility to; Major affective disorder 7	Major affective disorder 7	MAJOR AFFECTIVE DISORDER 7; MAFD7;;BIPOLAR AFFECTIVE DISORDER (612371)
YWHAG		GO:0010033; GO:0070887; GO:0071310; GO:1901698; GO:1901700
ZBTB14			GO:0060976
ZDHHC18				GO:0002376; GO:0002682; GO:0044419; GO:0045088
ZFP36		GO:0001816; GO:0001817; GO:0002237; GO:0002376; GO:0002520; GO:0002682; GO:0010033; GO:0030097; GO:0030099; GO:0032640; GO:0032680; GO:0045637; GO:0048513; GO:0048534; GO:0050673; GO:0050678; GO:0060218; GO:0070887; GO:0071310; GO:0071706; GO:1901700; GO:1903555; GO:1903706
ZIC1	GO:0007389; GO:0030534
ZNF488				GO:0014013; GO:0014015; GO:0045685; GO:0045687; GO:0050769; GO:0050793; GO:0051239; GO:0051240; GO:2000026	Schizophrenia
ZNF502				GO:0044419; GO:0051702
