# Supplementary material for: Using blood methylomes to predict response to amisulpride in the first-episode psychosis in the OPTiMiSE cohort
Source: Transl Psychiatry. 2025 Oct 6;15:369. doi: 10.1038/s41398-025-03561-7 (PMC12501013; doi:10.1038/s41398-025-03561-7)
Supplement: Supplementary file 9 — Supplementary Table S8 [file 41398_2025_3561_MOESM9_ESM.xls]

## Sheet: Table S8
Table S8. Significant cis (<500kb distance) correlations between gene expression and methylation of the regions associated with response variation (either of the region as a whole or of the individual CpGs within). For the whole regions, correlations were calculated either as rrcor, accounting for the variability of the individual CpGs in the region or as Spearman’s rho, for a simple mean region …
						Spearman’s rho									rrcor
						Both visits			Baseline		Follow-up				Both visits			Baseline			Follow-up
Co-methylated region	CpG within region or whole region	Brain-blood methylation correlation	Brain-blood methylation correlation p value	Expressed gene HGNC	Expressed gene Ensemble ID (2018)	cor	%2.5 CI	%97.5 CI	cor	%2.5 CI	%97.5 CI	cor	%2.5 CI	%97.5 CI	cor	%2.5 CI	%97.5 CI	cor	%2.5 CI	%97.5 CI	cor	%2.5 CI	%97.5 CI
chr1:1549615-1549818	cg07147033	0.294805	0.193991	ACAP3	ENSG00000131584
chr1:1549615-1549818	cg13897348	0.603896	0.00447179	ACAP3	ENSG00000131584
chr1:1549615-1549818	chr1:1549615-1549818			ACAP3	ENSG00000131584										0.1007	0.0575	0.1593
chr1:1549615-1549818	cg19246761	0.403896	0.0705137	ACAP3	ENSG00000131584
chr1:1549615-1549818	cg01229567	0.535065	0.0136618	ACAP3	ENSG00000131584
chr1:1549615-1549818	cg07147033	0.294805	0.193991	ATAD3B	ENSG00000160072	0.243	0.0981	0.3873				0.284	0.087	0.4829
chr1:1549615-1549818	cg13897348	0.603896	0.00447179	ATAD3B	ENSG00000160072							0.232	0.0592	0.4234
chr1:1549615-1549818	chr1:1549615-1549818			ATAD3B	ENSG00000160072	0.22	0.1023	0.3551				0.28	0.0929	0.4638	0.1931	0.114	0.2462	0.1664	0.1018	0.2577	0.2187	0.1145	0.3352
chr1:1549615-1549818	cg19246761	0.403896	0.0705137	ATAD3B	ENSG00000160072
chr1:1549615-1549818	cg01229567	0.535065	0.0136618	ATAD3B	ENSG00000160072
chr1:1549615-1549818	cg07147033	0.294805	0.193991	B3GALT6	ENSG00000176022							0.259	0.0903	0.4299
chr1:1549615-1549818	cg13897348	0.603896	0.00447179	B3GALT6	ENSG00000176022
chr1:1549615-1549818	chr1:1549615-1549818			B3GALT6	ENSG00000176022							0.265	0.0846	0.4694	0.1394	0.0783	0.207				0.1823	0.1036	0.258
chr1:1549615-1549818	cg19246761	0.403896	0.0705137	B3GALT6	ENSG00000176022
chr1:1549615-1549818	cg01229567	0.535065	0.0136618	B3GALT6	ENSG00000176022
chr1:1549615-1549818	cg07147033	0.294805	0.193991	C1orf159	ENSG00000131591				0.3	0.1129	0.4929
chr1:1549615-1549818	cg13897348	0.603896	0.00447179	C1orf159	ENSG00000131591	0.212	0.0831	0.3646	0.379	0.2215	0.575
chr1:1549615-1549818	chr1:1549615-1549818			C1orf159	ENSG00000131591	0.189	0.0553	0.3209	0.362	0.1976	0.55				0.1619	0.099	0.2274	0.2769	0.198	0.3491
chr1:1549615-1549818	cg19246761	0.403896	0.0705137	C1orf159	ENSG00000131591				0.276	0.081	0.4584
chr1:1549615-1549818	cg01229567	0.535065	0.0136618	C1orf159	ENSG00000131591
chr1:1549615-1549818	cg13897348	0.603896	0.00447179	C1orf233	ENSG00000228594							0.238	0.0582	0.4133
chr1:1549615-1549818	cg07147033	0.294805	0.193991	CCNL2	ENSG00000221978	0.181	0.0554	0.3012
chr1:1549615-1549818	cg13897348	0.603896	0.00447179	CCNL2	ENSG00000221978
chr1:1549615-1549818	chr1:1549615-1549818			CCNL2	ENSG00000221978	0.182	0.0634	0.3239				0.241	0.0777	0.4288	0.1629	0.0924	0.2309				0.1886	0.0887	0.265
chr1:1549615-1549818	cg19246761	0.403896	0.0705137	CCNL2	ENSG00000221978
chr1:1549615-1549818	cg01229567	0.535065	0.0136618	CCNL2	ENSG00000221978
chr1:1549615-1549818	cg07147033	0.294805	0.193991	DVL1	ENSG00000107404
chr1:1549615-1549818	cg13897348	0.603896	0.00447179	DVL1	ENSG00000107404
chr1:1549615-1549818	chr1:1549615-1549818			DVL1	ENSG00000107404										0.1255	0.0554	0.1854				0.1354	0.054	0.2185
chr1:1549615-1549818	cg19246761	0.403896	0.0705137	DVL1	ENSG00000107404
chr1:1549615-1549818	cg01229567	0.535065	0.0136618	DVL1	ENSG00000107404
chr1:1549615-1549818	cg07147033	0.294805	0.193991	GNB1	ENSG00000078369
chr1:1549615-1549818	cg13897348	0.603896	0.00447179	GNB1	ENSG00000078369	-0.239	-0.3768	-0.0996	-0.311	-0.5215	-0.1346
chr1:1549615-1549818	chr1:1549615-1549818			GNB1	ENSG00000078369	-0.207	-0.3432	-0.0762	-0.265	-0.4501	-0.0918				-0.1439	-0.2009	-0.0929	-0.1902	-0.302	-0.1324
chr1:1549615-1549818	cg19246761	0.403896	0.0705137	GNB1	ENSG00000078369	-0.195	-0.3225	-0.0672
chr1:1549615-1549818	cg01229567	0.535065	0.0136618	GNB1	ENSG00000078369
chr1:1549615-1549818	cg07147033	0.294805	0.193991	MRPL20	ENSG00000242485							0.269	0.0681	0.4663
chr1:1549615-1549818	cg13897348	0.603896	0.00447179	MRPL20	ENSG00000242485							0.268	0.0655	0.4644
chr1:1549615-1549818	chr1:1549615-1549818			MRPL20	ENSG00000242485							0.281	0.0726	0.48							0.2188	0.1212	0.3139
chr1:1549615-1549818	cg19246761	0.403896	0.0705137	MRPL20	ENSG00000242485
chr1:1549615-1549818	cg01229567	0.535065	0.0136618	MRPL20	ENSG00000242485
chr1:1549615-1549818	cg07147033	0.294805	0.193991	MXRA8	ENSG00000162576	0.204	0.058	0.3307
chr1:1549615-1549818	cg13897348	0.603896	0.00447179	MXRA8	ENSG00000162576	0.25	0.1084	0.4008	0.262	0.0866	0.4673	0.241	0.0675	0.4395
chr1:1549615-1549818	chr1:1549615-1549818			MXRA8	ENSG00000162576	0.243	0.1097	0.3846	0.235	0.0512	0.4559	0.261	0.0825	0.4572	0.1456	0.0717	0.2183	0.2	0.1111	0.2821
chr1:1549615-1549818	cg19246761	0.403896	0.0705137	MXRA8	ENSG00000162576	0.228	0.0939	0.3597	0.233	0.0508	0.4466	0.23	0.0875	0.41
chr1:1549615-1549818	cg01229567	0.535065	0.0136618	MXRA8	ENSG00000162576
chr1:1549615-1549818	cg07147033	0.294805	0.193991	NADK	ENSG00000008130	-0.243	-0.3565	-0.1195	-0.243	-0.4386	-0.0771	-0.252	-0.4458	-0.0842
chr1:1549615-1549818	cg13897348	0.603896	0.00447179	NADK	ENSG00000008130	-0.297	-0.4395	-0.1778	-0.336	-0.5271	-0.174	-0.262	-0.432	-0.0875
chr1:1549615-1549818	chr1:1549615-1549818			NADK	ENSG00000008130	-0.285	-0.4168	-0.1545	-0.299	-0.4708	-0.1507	-0.265	-0.432	-0.0898	-0.2153	-0.2718	-0.1744	-0.233	-0.2948	-0.1421	-0.1981	-0.282	-0.1243
chr1:1549615-1549818	cg19246761	0.403896	0.0705137	NADK	ENSG00000008130	-0.245	-0.3814	-0.1186	-0.26	-0.4326	-0.0655	-0.239	-0.4445	-0.0617
chr1:1549615-1549818	cg01229567	0.535065	0.0136618	NADK	ENSG00000008130	-0.19	-0.3181	-0.053
chr1:1549615-1549818	cg07147033	0.294805	0.193991	PUSL1	ENSG00000169972
chr1:1549615-1549818	cg13897348	0.603896	0.00447179	PUSL1	ENSG00000169972
chr1:1549615-1549818	chr1:1549615-1549818			PUSL1	ENSG00000169972																0.1192	0.0526	0.192
chr1:1549615-1549818	cg19246761	0.403896	0.0705137	PUSL1	ENSG00000169972
chr1:1549615-1549818	cg01229567	0.535065	0.0136618	PUSL1	ENSG00000169972
chr1:1549615-1549818	cg07147033	0.294805	0.193991	SCNN1D	ENSG00000162572
chr1:1549615-1549818	cg13897348	0.603896	0.00447179	SCNN1D	ENSG00000162572	0.239	0.1073	0.3829				0.258	0.0899	0.4392
chr1:1549615-1549818	chr1:1549615-1549818			SCNN1D	ENSG00000162572	0.204	0.076	0.3347							0.1964	0.129	0.2664	0.1956	0.0942	0.3203	0.1978	0.1079	0.2807
chr1:1549615-1549818	cg19246761	0.403896	0.0705137	SCNN1D	ENSG00000162572
chr1:1549615-1549818	cg01229567	0.535065	0.0136618	SCNN1D	ENSG00000162572
chr1:1549615-1549818	cg07147033	0.294805	0.193991	SLC35E2	ENSG00000215790
chr1:1549615-1549818	cg13897348	0.603896	0.00447179	SLC35E2	ENSG00000215790	0.188	0.0603	0.3245
chr1:1549615-1549818	chr1:1549615-1549818			SLC35E2	ENSG00000215790										0.1658	0.0957	0.243	0.1699	0.0656	0.2689	0.1624	0.0668	0.2552
chr1:1549615-1549818	cg19246761	0.403896	0.0705137	SLC35E2	ENSG00000215790
chr1:1549615-1549818	cg01229567	0.535065	0.0136618	SLC35E2	ENSG00000215790
chr1:1549615-1549818	cg07147033	0.294805	0.193991	TAS1R3	ENSG00000169962
chr1:1549615-1549818	cg13897348	0.603896	0.00447179	TAS1R3	ENSG00000169962							0.236	0.0647	0.4385
chr1:1549615-1549818	chr1:1549615-1549818			TAS1R3	ENSG00000169962							0.29	0.1147	0.4882	0.1561	0.1034	0.2219				0.2103	0.125	0.2952
chr1:1549615-1549818	cg19246761	0.403896	0.0705137	TAS1R3	ENSG00000169962
chr1:1549615-1549818	cg01229567	0.535065	0.0136618	TAS1R3	ENSG00000169962
chr1:1549615-1549818	cg19246761	0.403896	0.0705137	TTLL10	ENSG00000162571							0.228	0.0615	0.4105
chr1:1850733-1851135	cg22865286	0.522078	0.0164886	ANKRD65	ENSG00000235098
chr1:1850733-1851135	cg17091266	0.11039	0.632817	ANKRD65	ENSG00000235098
chr1:1850733-1851135	cg13680954	0.319481	0.157933	ANKRD65	ENSG00000235098
chr1:1850733-1851135	cg14180718	0.254545	0.2643	ANKRD65	ENSG00000235098
chr1:1850733-1851135	chr1:1850733-1851135			ANKRD65	ENSG00000235098										-0.1084	-0.1474	-0.0569	-0.1547	-0.2238	-0.0955
chr1:1850733-1851135	cg22094750	-0.253247	0.266812	ANKRD65	ENSG00000235098
chr1:1850733-1851135	cg08134829	0.255844	0.261804	ANKRD65	ENSG00000235098
chr1:1850733-1851135	cg22865286	0.522078	0.0164886	C1orf222	ENSG00000142609	0.199	0.0595	0.3226
chr1:1850733-1851135	cg13680954	0.319481	0.157933	C1orf222	ENSG00000142609				0.261	0.0935	0.4265
chr1:1850733-1851135	cg22865286	0.522078	0.0164886	GNB1	ENSG00000078369
chr1:1850733-1851135	cg17091266	0.11039	0.632817	GNB1	ENSG00000078369
chr1:1850733-1851135	cg13680954	0.319481	0.157933	GNB1	ENSG00000078369
chr1:1850733-1851135	cg14180718	0.254545	0.2643	GNB1	ENSG00000078369
chr1:1850733-1851135	cg20881128	0.396104	0.0765117	GNB1	ENSG00000078369
chr1:1850733-1851135	cg08169659	0.542857	0.0121655	GNB1	ENSG00000078369
chr1:1850733-1851135	chr1:1850733-1851135			GNB1	ENSG00000078369										0.099	0.0547	0.143	0.1132	0.0586	0.1753
chr1:1850733-1851135	cg17722231	0.24026	0.292776	GNB1	ENSG00000078369
chr1:1850733-1851135	cg22094750	-0.253247	0.266812	GNB1	ENSG00000078369
chr1:1850733-1851135	cg08134829	0.255844	0.261804	GNB1	ENSG00000078369
chr1:1850733-1851135	cg25590392	0.219481	0.33752	GNB1	ENSG00000078369
chr1:1850733-1851135	cg22865286	0.522078	0.0164886	MIB2	ENSG00000197530							0.214	0.0526	0.3946
chr1:1850733-1851135	cg22865286	0.522078	0.0164886	NADK	ENSG00000008130							0.238	0.0605	0.452
chr1:2046702-2047101	cg00981070	0.238961	0.295457	CDK11A	ENSG00000008128
chr1:2046702-2047101	cg09179248			CDK11A	ENSG00000008128
chr1:2046702-2047101	cg17426766	0.433766	0.0508039	CDK11A	ENSG00000008128
chr1:2046702-2047101	chr1:2046702-2047101			CDK11A	ENSG00000008128													0.1433	0.0598	0.2329
chr1:2046702-2047101	cg26910870	0.306494	0.176264	CDK11A	ENSG00000008128
chr1:2046702-2047101	cg19255464	0.132468	0.565667	CDK11A	ENSG00000008128
chr1:2046702-2047101	cg09179248			CDK11B	ENSG00000248333	0.201	0.0889	0.3402				0.23	0.0526	0.4029
chr1:2046702-2047101	cg00981070	0.238961	0.295457	GNB1	ENSG00000078369	0.271	0.1462	0.4104				0.308	0.1367	0.5064
chr1:2046702-2047101	cg09179248			GNB1	ENSG00000078369	0.332	0.2283	0.4513	0.286	0.1364	0.4626	0.377	0.2299	0.5574
chr1:2046702-2047101	cg17426766	0.433766	0.0508039	GNB1	ENSG00000078369
chr1:2046702-2047101	chr1:2046702-2047101			GNB1	ENSG00000078369	0.24	0.1152	0.3478				0.288	0.1217	0.444	0.172	0.1168	0.224	0.1365	0.0574	0.2089	0.2115	0.1303	0.2775
chr1:2046702-2047101	cg26910870	0.306494	0.176264	GNB1	ENSG00000078369
chr1:2046702-2047101	cg19255464	0.132468	0.565667	GNB1	ENSG00000078369	0.216	0.096	0.3462	0.257	0.0727	0.4412
chr1:2046702-2047101	cg00981070	0.238961	0.295457	NADK	ENSG00000008130	0.293	0.1817	0.4165	0.247	0.0832	0.4363	0.343	0.1883	0.5443
chr1:2046702-2047101	cg09179248			NADK	ENSG00000008130	0.331	0.2229	0.4459	0.248	0.0904	0.4183	0.42	0.2568	0.5787
chr1:2046702-2047101	cg17426766	0.433766	0.0508039	NADK	ENSG00000008130							0.264	0.086	0.4583
chr1:2046702-2047101	chr1:2046702-2047101			NADK	ENSG00000008130	0.267	0.1398	0.4201				0.327	0.1699	0.4929	0.1896	0.1334	0.2387				0.2405	0.1722	0.3017
chr1:2046702-2047101	cg26910870	0.306494	0.176264	NADK	ENSG00000008130
chr1:2046702-2047101	cg19255464	0.132468	0.565667	NADK	ENSG00000008130	0.244	0.1212	0.3796	0.296	0.1266	0.5005
chr1:2046702-2047101	chr1:2046702-2047101			PEX10	ENSG00000157911																-0.1581	-0.2449	-0.0699
chr1:2046702-2047101	cg26910870	0.306494	0.176264	PEX10	ENSG00000157911
chr1:2046702-2047101	cg19255464	0.132468	0.565667	PEX10	ENSG00000157911
chr1:2046702-2047101	cg00981070	0.238961	0.295457	PLCH2	ENSG00000149527
chr1:2046702-2047101	cg00981070	0.238961	0.295457	RER1	ENSG00000157916	0.195	0.0625	0.3248
chr1:2046702-2047101	cg09179248			RER1	ENSG00000157916	0.287	0.1755	0.4032	0.29	0.1538	0.466	0.274	0.0831	0.4654
chr1:2046702-2047101	cg19255464	0.132468	0.565667	RER1	ENSG00000157916				0.233	0.0677	0.4237
chr1:2046702-2047101	cg00981070	0.238961	0.295457	SKI	ENSG00000157933	0.182	0.0614	0.3181
chr1:2046702-2047101	cg09179248			SKI	ENSG00000157933
chr1:2046702-2047101	cg17426766	0.433766	0.0508039	SKI	ENSG00000157933
chr1:2046702-2047101	chr1:2046702-2047101			SKI	ENSG00000157933	0.203	0.0744	0.3485							0.1521	0.0879	0.2053	0.1452	0.0857	0.2054	0.1601	0.0803	0.2519
chr1:2046702-2047101	cg26910870	0.306494	0.176264	SKI	ENSG00000157933
chr1:2046702-2047101	cg19255464	0.132468	0.565667	SKI	ENSG00000157933	0.177	0.059	0.3263
chr1:9908036-9908304	cg06431967	0.14026	0.542764	CLSTN1	ENSG00000171603
chr1:9908036-9908304	chr1:9908036-9908304			CLSTN1	ENSG00000171603	0.236	0.1009	0.3845	0.312	0.1405	0.5149				0.1866	0.1257	0.2488	0.2476	0.1381	0.3165
chr1:9908036-9908304	cg01994208	0.220779	0.334609	CLSTN1	ENSG00000171603	0.216	0.0917	0.3607	0.29	0.0954	0.5045
chr1:9908036-9908304	cg06216080	0.363636	0.105771	CLSTN1	ENSG00000171603	0.209	0.0831	0.3495	0.25	0.0706	0.4498
chr1:9908036-9908304	cg15416870	0.242857	0.28746	CLSTN1	ENSG00000171603	0.223	0.0819	0.3689	0.344	0.1842	0.5486
chr1:9908036-9908304	cg06431967	0.14026	0.542764	KIF1B	ENSG00000054523	-0.197	-0.3341	-0.069
chr1:9908036-9908304	chr1:9908036-9908304			KIF1B	ENSG00000054523	-0.366	-0.4913	-0.2617	-0.275	-0.4589	-0.1125	-0.471	-0.6351	-0.3319	-0.3413	-0.3863	-0.2723	-0.27	-0.3402	-0.1882	-0.407	-0.5053	-0.3055
chr1:9908036-9908304	cg01994208	0.220779	0.334609	KIF1B	ENSG00000054523	-0.428	-0.5398	-0.3209	-0.312	-0.4794	-0.146	-0.557	-0.6992	-0.4383
chr1:9908036-9908304	cg06216080	0.363636	0.105771	KIF1B	ENSG00000054523	-0.283	-0.4159	-0.1599				-0.368	-0.5619	-0.1965
chr1:9908036-9908304	cg15416870	0.242857	0.28746	KIF1B	ENSG00000054523	-0.308	-0.4594	-0.188				-0.405	-0.5728	-0.2444
chr1:9908036-9908304	chr1:9908036-9908304			NMNAT1	ENSG00000173614	-0.26	-0.3975	-0.1484	-0.348	-0.5369	-0.1846				-0.2527	-0.3155	-0.1985	-0.2986	-0.3787	-0.2229	-0.2022	-0.2876	-0.0909
chr1:9908036-9908304	cg01994208	0.220779	0.334609	NMNAT1	ENSG00000173614	-0.276	-0.4252	-0.1438	-0.341	-0.5287	-0.1898
chr1:9908036-9908304	cg06216080	0.363636	0.105771	NMNAT1	ENSG00000173614	-0.187	-0.3382	-0.0557	-0.253	-0.4714	-0.0681
chr1:9908036-9908304	cg15416870	0.242857	0.28746	NMNAT1	ENSG00000173614	-0.322	-0.4417	-0.2098	-0.399	-0.555	-0.2311	-0.255	-0.4458	-0.0709
chr1:9908036-9908304	cg06431967	0.14026	0.542764	RBP7	ENSG00000162444
chr1:9908036-9908304	chr1:9908036-9908304			RBP7	ENSG00000162444	-0.412	-0.5415	-0.2955	-0.483	-0.6625	-0.3388	-0.333	-0.5163	-0.1599	-0.3227	-0.389	-0.2803	-0.36	-0.4411	-0.2773	-0.2813	-0.3627	-0.1972
chr1:9908036-9908304	cg01994208	0.220779	0.334609	RBP7	ENSG00000162444	-0.395	-0.5168	-0.288	-0.444	-0.6447	-0.2839	-0.337	-0.513	-0.1587
chr1:9908036-9908304	cg06216080	0.363636	0.105771	RBP7	ENSG00000162444	-0.343	-0.4712	-0.2231	-0.397	-0.5649	-0.2644	-0.282	-0.4788	-0.103
chr1:9908036-9908304	cg15416870	0.242857	0.28746	RBP7	ENSG00000162444	-0.41	-0.5281	-0.3012	-0.506	-0.695	-0.3653	-0.294	-0.4948	-0.0936
chr1:9908036-9908304	cg06431967	0.14026	0.542764	SLC25A33	ENSG00000171612							0.23	0.062	0.4281
chr1:9908036-9908304	cg06431967	0.14026	0.542764	UBE4B	ENSG00000130939
chr1:9908036-9908304	cg01994208	0.220779	0.334609	UBE4B	ENSG00000130939	-0.232	-0.3536	-0.1174				-0.397	-0.5904	-0.2297
chr1:11795746-11795976	cg04444949	0.087013	0.707155	AGTRAP	ENSG00000177674	-0.328	-0.4541	-0.2126	-0.317	-0.5061	-0.1429	-0.344	-0.5129	-0.1751
chr1:11795746-11795976	chr1:11795746-11795976			AGTRAP	ENSG00000177674	-0.336	-0.4729	-0.2045	-0.282	-0.483	-0.0978	-0.404	-0.5824	-0.2307	-0.2911	-0.3419	-0.2352	-0.2524	-0.3241	-0.1833	-0.3322	-0.4053	-0.2585
chr1:11795746-11795976	cg08425760	-0.0753247	0.745389	AGTRAP	ENSG00000177674	-0.345	-0.4648	-0.2341	-0.301	-0.4839	-0.1235	-0.404	-0.5897	-0.2409
chr1:11795746-11795976	cg08945450	0.12987	0.573397	AGTRAP	ENSG00000177674	-0.309	-0.4527	-0.1798	-0.274	-0.4842	-0.0945	-0.362	-0.5548	-0.2012
chr1:11795746-11795976	cg21826784	0.0519481	0.823572	AGTRAP	ENSG00000177674	-0.3	-0.436	-0.1674	-0.227	-0.4289	-0.0519	-0.392	-0.5673	-0.2419
chr1:11795746-11795976	cg15527643	0.128571	0.577279	AGTRAP	ENSG00000177674	-0.31	-0.4361	-0.1773	-0.268	-0.4458	-0.0626	-0.37	-0.5745	-0.2023
chr1:11795746-11795976	cg25467652	0.212987	0.352307	AGTRAP	ENSG00000177674	-0.251	-0.3863	-0.1323				-0.297	-0.47	-0.1246
chr1:11795746-11795976	chr1:11795746-11795976			CLCN6	ENSG00000011021													0.1268	0.051	0.2072
chr1:11795746-11795976	cg08425760	-0.0753247	0.745389	CLCN6	ENSG00000011021
chr1:11795746-11795976	cg08945450	0.12987	0.573397	CLCN6	ENSG00000011021
chr1:11795746-11795976	cg21826784	0.0519481	0.823572	CLCN6	ENSG00000011021
chr1:11795746-11795976	cg15527643	0.128571	0.577279	CLCN6	ENSG00000011021
chr1:11795746-11795976	cg25467652	0.212987	0.352307	CLCN6	ENSG00000011021
chr1:11795746-11795976	cg04444949	0.087013	0.707155	FBXO2	ENSG00000116661
chr1:11795746-11795976	chr1:11795746-11795976			FBXO2	ENSG00000116661	0.228	0.1069	0.3775	0.285	0.0885	0.4929				0.2287	0.1837	0.2767	0.2879	0.2414	0.3673	0.1647	0.0901	0.2291
chr1:11795746-11795976	cg08425760	-0.0753247	0.745389	FBXO2	ENSG00000116661	0.226	0.0981	0.362	0.29	0.1044	0.4924
chr1:11795746-11795976	cg08945450	0.12987	0.573397	FBXO2	ENSG00000116661	0.21	0.0845	0.3452	0.274	0.0867	0.4909
chr1:11795746-11795976	cg21826784	0.0519481	0.823572	FBXO2	ENSG00000116661	0.213	0.0821	0.3474	0.306	0.1201	0.5213
chr1:11795746-11795976	cg15527643	0.128571	0.577279	FBXO2	ENSG00000116661	0.24	0.1052	0.3706	0.269	0.0979	0.4706
chr1:11795746-11795976	cg25467652	0.212987	0.352307	FBXO2	ENSG00000116661	0.226	0.0867	0.376
chr1:11795746-11795976	cg04444949	0.087013	0.707155	FBXO44	ENSG00000132879	0.212	0.0887	0.3598	0.316	0.1526	0.475
chr1:11795746-11795976	chr1:11795746-11795976			FBXO44	ENSG00000132879	0.289	0.1711	0.428	0.383	0.2307	0.5686				0.2859	0.2549	0.3299	0.3531	0.2959	0.4033	0.201	0.1375	0.267
chr1:11795746-11795976	cg08425760	-0.0753247	0.745389	FBXO44	ENSG00000132879	0.294	0.1717	0.4184	0.384	0.2413	0.5686
chr1:11795746-11795976	cg08945450	0.12987	0.573397	FBXO44	ENSG00000132879	0.301	0.1786	0.4423	0.346	0.1917	0.5273
chr1:11795746-11795976	cg21826784	0.0519481	0.823572	FBXO44	ENSG00000132879	0.269	0.1535	0.4098	0.395	0.2434	0.5742
chr1:11795746-11795976	cg15527643	0.128571	0.577279	FBXO44	ENSG00000132879	0.271	0.1436	0.395	0.352	0.1954	0.5221
chr1:11795746-11795976	cg25467652	0.212987	0.352307	FBXO44	ENSG00000132879	0.277	0.149	0.41	0.343	0.1745	0.5431
chr1:11795746-11795976	cg04444949	0.087013	0.707155	FBXO6	ENSG00000116663
chr1:11795746-11795976	chr1:11795746-11795976			FBXO6	ENSG00000116663										-0.1093	-0.1708	-0.0549	-0.1146	-0.1968	-0.0501
chr1:11795746-11795976	cg08425760	-0.0753247	0.745389	FBXO6	ENSG00000116663
chr1:11795746-11795976	cg08945450	0.12987	0.573397	FBXO6	ENSG00000116663
chr1:11795746-11795976	cg15527643	0.128571	0.577279	FBXO6	ENSG00000116663
chr1:11795746-11795976	cg04444949	0.087013	0.707155	KIAA2013	ENSG00000116685
chr1:11795746-11795976	chr1:11795746-11795976			KIAA2013	ENSG00000116685	-0.195	-0.3446	-0.0547							-0.1334	-0.1876	-0.0748				-0.1445	-0.2308	-0.0603
chr1:11795746-11795976	cg08425760	-0.0753247	0.745389	KIAA2013	ENSG00000116685	-0.212	-0.3413	-0.0813				-0.246	-0.4645	-0.0679
chr1:11795746-11795976	cg08945450	0.12987	0.573397	KIAA2013	ENSG00000116685
chr1:11795746-11795976	cg21826784	0.0519481	0.823572	KIAA2013	ENSG00000116685	-0.174	-0.307	-0.0543				-0.245	-0.4331	-0.0566
chr1:11795746-11795976	cg15527643	0.128571	0.577279	KIAA2013	ENSG00000116685	-0.183	-0.3256	-0.0555
chr1:11795746-11795976	cg25467652	0.212987	0.352307	KIAA2013	ENSG00000116685
chr1:11795746-11795976	cg04444949	0.087013	0.707155	MFN2	ENSG00000116688
chr1:11795746-11795976	chr1:11795746-11795976			MFN2	ENSG00000116688	-0.218	-0.3586	-0.078				-0.242	-0.4558	-0.0551	-0.2104	-0.2712	-0.1539	-0.1936	-0.2762	-0.1134	-0.2313	-0.3187	-0.135
chr1:11795746-11795976	cg08425760	-0.0753247	0.745389	MFN2	ENSG00000116688
chr1:11795746-11795976	cg08945450	0.12987	0.573397	MFN2	ENSG00000116688
chr1:11795746-11795976	cg21826784	0.0519481	0.823572	MFN2	ENSG00000116688	-0.237	-0.3813	-0.1077				-0.288	-0.5019	-0.0995
chr1:11795746-11795976	cg15527643	0.128571	0.577279	MFN2	ENSG00000116688	-0.233	-0.374	-0.0914				-0.264	-0.4583	-0.093
chr1:11795746-11795976	cg25467652	0.212987	0.352307	MFN2	ENSG00000116688
chr1:11795746-11795976	cg04444949	0.087013	0.707155	MTOR	ENSG00000198793
chr1:11795746-11795976	chr1:11795746-11795976			MTOR	ENSG00000198793										0.1389	0.0931	0.1883	0.192	0.137	0.2573
chr1:11795746-11795976	cg08425760	-0.0753247	0.745389	MTOR	ENSG00000198793				0.253	0.0687	0.4397
chr1:11795746-11795976	cg08945450	0.12987	0.573397	MTOR	ENSG00000198793
chr1:11795746-11795976	cg21826784	0.0519481	0.823572	MTOR	ENSG00000198793
chr1:11795746-11795976	cg15527643	0.128571	0.577279	MTOR	ENSG00000198793				0.255	0.0849	0.4218
chr1:11795746-11795976	cg25467652	0.212987	0.352307	MTOR	ENSG00000198793
chr1:11795746-11795976	cg04444949	0.087013	0.707155	PLOD1	ENSG00000083444	-0.252	-0.3842	-0.1082				-0.279	-0.4463	-0.1065
chr1:11795746-11795976	chr1:11795746-11795976			PLOD1	ENSG00000083444	-0.237	-0.3655	-0.09				-0.288	-0.4624	-0.09	-0.1904	-0.2565	-0.1287	-0.1607	-0.2402	-0.0806	-0.2245	-0.3042	-0.148
chr1:11795746-11795976	cg08425760	-0.0753247	0.745389	PLOD1	ENSG00000083444	-0.238	-0.3946	-0.1132				-0.262	-0.4662	-0.0709
chr1:11795746-11795976	cg08945450	0.12987	0.573397	PLOD1	ENSG00000083444	-0.211	-0.3537	-0.0826				-0.263	-0.4593	-0.1027
chr1:11795746-11795976	cg21826784	0.0519481	0.823572	PLOD1	ENSG00000083444	-0.221	-0.3506	-0.0938				-0.304	-0.498	-0.1225
chr1:11795746-11795976	cg15527643	0.128571	0.577279	PLOD1	ENSG00000083444	-0.22	-0.3767	-0.0946				-0.269	-0.4642	-0.1029
chr1:11795746-11795976	cg25467652	0.212987	0.352307	PLOD1	ENSG00000083444
chr1:11795746-11795976	cg04444949	0.087013	0.707155	PTCHD2	ENSG00000204624
chr1:11795746-11795976	chr1:11795746-11795976			PTCHD2	ENSG00000204624										0.1499	0.0971	0.198	0.1361	0.0775	0.1897	0.1652	0.0798	0.2382
chr1:11795746-11795976	cg08425760	-0.0753247	0.745389	PTCHD2	ENSG00000204624
chr1:11795746-11795976	cg08945450	0.12987	0.573397	PTCHD2	ENSG00000204624
chr1:11795746-11795976	cg21826784	0.0519481	0.823572	PTCHD2	ENSG00000204624
chr1:11795746-11795976	cg15527643	0.128571	0.577279	PTCHD2	ENSG00000204624
chr1:11795746-11795976	cg25467652	0.212987	0.352307	PTCHD2	ENSG00000204624	0.198	0.0591	0.3371
chr1:11795746-11795976	cg04444949	0.087013	0.707155	TNFRSF1B	ENSG00000028137	-0.275	-0.4064	-0.17	-0.258	-0.4519	-0.0588	-0.297	-0.4802	-0.1191
chr1:11795746-11795976	chr1:11795746-11795976			TNFRSF1B	ENSG00000028137	-0.251	-0.3885	-0.1164				-0.31	-0.527	-0.1161	-0.1951	-0.2434	-0.142	-0.1582	-0.2403	-0.0542	-0.2379	-0.3235	-0.1469
chr1:11795746-11795976	cg08425760	-0.0753247	0.745389	TNFRSF1B	ENSG00000028137	-0.254	-0.3959	-0.1278				-0.304	-0.5037	-0.095
chr1:11795746-11795976	cg08945450	0.12987	0.573397	TNFRSF1B	ENSG00000028137	-0.23	-0.3662	-0.0996				-0.264	-0.4645	-0.0538
chr1:11795746-11795976	cg21826784	0.0519481	0.823572	TNFRSF1B	ENSG00000028137	-0.214	-0.3425	-0.0894				-0.311	-0.5174	-0.1294
chr1:11795746-11795976	cg15527643	0.128571	0.577279	TNFRSF1B	ENSG00000028137	-0.223	-0.3461	-0.0827				-0.285	-0.4893	-0.0808
chr1:11795746-11795976	cg25467652	0.212987	0.352307	TNFRSF1B	ENSG00000028137
chr1:11795746-11795976	cg04444949	0.087013	0.707155	TNFRSF8	ENSG00000120949	-0.283	-0.4172	-0.1573				-0.358	-0.5295	-0.1906
chr1:11795746-11795976	chr1:11795746-11795976			TNFRSF8	ENSG00000120949	-0.248	-0.3674	-0.1131				-0.343	-0.5568	-0.168	-0.1834	-0.2471	-0.1333				-0.2568	-0.3265	-0.1851
chr1:11795746-11795976	cg08425760	-0.0753247	0.745389	TNFRSF8	ENSG00000120949	-0.273	-0.416	-0.1528				-0.346	-0.5532	-0.1822
chr1:11795746-11795976	cg08945450	0.12987	0.573397	TNFRSF8	ENSG00000120949	-0.202	-0.3408	-0.0757				-0.276	-0.4695	-0.0921
chr1:11795746-11795976	cg21826784	0.0519481	0.823572	TNFRSF8	ENSG00000120949	-0.189	-0.3285	-0.0511				-0.298	-0.4856	-0.1238
chr1:11795746-11795976	cg15527643	0.128571	0.577279	TNFRSF8	ENSG00000120949	-0.225	-0.3599	-0.0977				-0.294	-0.4921	-0.1074
chr1:11795746-11795976	cg25467652	0.212987	0.352307	TNFRSF8	ENSG00000120949
chr1:11795746-11795976	cg04444949	0.087013	0.707155	UBIAD1	ENSG00000120942	0.429	0.3156	0.5453	0.448	0.309	0.6123	0.41	0.2496	0.5804
chr1:11795746-11795976	chr1:11795746-11795976			UBIAD1	ENSG00000120942	0.434	0.3235	0.5557	0.457	0.3238	0.6281	0.412	0.2538	0.5999	0.4102	0.3568	0.4517	0.4061	0.335	0.4727	0.4154	0.3359	0.472
chr1:11795746-11795976	cg08425760	-0.0753247	0.745389	UBIAD1	ENSG00000120942	0.426	0.3155	0.5597	0.463	0.312	0.6273	0.394	0.2352	0.5725
chr1:11795746-11795976	cg08945450	0.12987	0.573397	UBIAD1	ENSG00000120942	0.399	0.2777	0.5268	0.417	0.248	0.5897	0.394	0.2492	0.6108
chr1:11795746-11795976	cg21826784	0.0519481	0.823572	UBIAD1	ENSG00000120942	0.382	0.2703	0.5056	0.407	0.2671	0.5709	0.36	0.1894	0.5514
chr1:11795746-11795976	cg15527643	0.128571	0.577279	UBIAD1	ENSG00000120942	0.412	0.3032	0.5377	0.433	0.2723	0.588	0.396	0.2235	0.5763
chr1:11795746-11795976	cg25467652	0.212987	0.352307	UBIAD1	ENSG00000120942	0.442	0.3296	0.5689	0.456	0.3098	0.6302	0.434	0.284	0.6297
chr1:11795746-11795976	chr1:11795746-11795976			VPS13D	ENSG00000048707																-0.133	-0.2084	-0.0655
chr1:11795746-11795976	cg08425760	-0.0753247	0.745389	VPS13D	ENSG00000048707
chr1:11795746-11795976	cg08945450	0.12987	0.573397	VPS13D	ENSG00000048707
chr1:11795746-11795976	cg21826784	0.0519481	0.823572	VPS13D	ENSG00000048707
chr1:11795746-11795976	cg15527643	0.128571	0.577279	VPS13D	ENSG00000048707
chr1:19971709-19972300	cg03884082	0.087013	0.707155	AKR7A3	ENSG00000162482
chr1:19971709-19972300	cg18923740	0.427273	0.0546696	AKR7A3	ENSG00000162482
chr1:19971709-19972300	cg15589641	0.363636	0.105771	AKR7A3	ENSG00000162482
chr1:19971709-19972300	chr1:19971709-19972300			AKR7A3	ENSG00000162482										-0.1116	-0.1652	-0.0566				-0.1415	-0.2092	-0.0638
chr1:19971709-19972300	cg19234140	0.392208	0.079653	AKR7A3	ENSG00000162482
chr1:19971709-19972300	cg10211745	0.285714	0.208601	AKR7A3	ENSG00000162482
chr1:19971709-19972300	cg14579430	0.394805	0.0775481	AKR7A3	ENSG00000162482
chr1:19971709-19972300	cg03884082	0.087013	0.707155	AKR7L	ENSG00000211454
chr1:19971709-19972300	cg18923740	0.427273	0.0546696	AKR7L	ENSG00000211454
chr1:19971709-19972300	cg15589641	0.363636	0.105771	AKR7L	ENSG00000211454	0.201	0.0653	0.3498
chr1:19971709-19972300	chr1:19971709-19972300			AKR7L	ENSG00000211454										0.1617	0.1231	0.2036	0.1703	0.0986	0.2447	0.1543	0.0759	0.2274
chr1:19971709-19972300	cg19234140	0.392208	0.079653	AKR7L	ENSG00000211454
chr1:19971709-19972300	cg10211745	0.285714	0.208601	AKR7L	ENSG00000211454
chr1:19971709-19972300	cg14579430	0.394805	0.0775481	AKR7L	ENSG00000211454
chr1:19971709-19972300	cg03884082	0.087013	0.707155	MINOS1	ENSG00000173436
chr1:19971709-19972300	cg18923740	0.427273	0.0546696	MINOS1	ENSG00000173436
chr1:19971709-19972300	cg15589641	0.363636	0.105771	MINOS1	ENSG00000173436				0.252	0.0687	0.454
chr1:19971709-19972300	chr1:19971709-19972300			MINOS1	ENSG00000173436				0.247	0.0503	0.4679				0.1136	0.063	0.1535	0.1947	0.1166	0.279
chr1:19971709-19972300	cg19234140	0.392208	0.079653	MINOS1	ENSG00000173436
chr1:19971709-19972300	cg10211745	0.285714	0.208601	MINOS1	ENSG00000173436
chr1:19971709-19972300	cg14579430	0.394805	0.0775481	MINOS1	ENSG00000173436				0.231	0.0553	0.4275
chr1:19971709-19972300	cg03884082	0.087013	0.707155	OTUD3	ENSG00000169914
chr1:19971709-19972300	cg18923740	0.427273	0.0546696	OTUD3	ENSG00000169914
chr1:19971709-19972300	cg15589641	0.363636	0.105771	OTUD3	ENSG00000169914
chr1:19971709-19972300	chr1:19971709-19972300			OTUD3	ENSG00000169914										0.1176	0.0502	0.1882	0.1613	0.0666	0.2455
chr1:19971709-19972300	cg19234140	0.392208	0.079653	OTUD3	ENSG00000169914
chr1:19971709-19972300	cg10211745	0.285714	0.208601	OTUD3	ENSG00000169914
chr1:19971709-19972300	cg14579430	0.394805	0.0775481	OTUD3	ENSG00000169914
chr1:19971709-19972300	cg03884082	0.087013	0.707155	PLA2G2D	ENSG00000117215
chr1:19971709-19972300	cg18923740	0.427273	0.0546696	PLA2G2D	ENSG00000117215
chr1:19971709-19972300	cg15589641	0.363636	0.105771	PLA2G2D	ENSG00000117215
chr1:19971709-19972300	chr1:19971709-19972300			PLA2G2D	ENSG00000117215													0.1573	0.0899	0.2307
chr1:19971709-19972300	cg19234140	0.392208	0.079653	PLA2G2D	ENSG00000117215
chr1:19971709-19972300	cg10211745	0.285714	0.208601	PLA2G2D	ENSG00000117215
chr1:19971709-19972300	cg14579430	0.394805	0.0775481	PLA2G2D	ENSG00000117215
chr1:23345643-23345725	cg01718365	0.025974	0.912389	ASAP3	ENSG00000088280
chr1:23345643-23345725	chr1:23345643-23345725			ASAP3	ENSG00000088280	0.197	0.0621	0.3509										0.1686	0.0818	0.2533
chr1:23345643-23345725	cg10795579	0.0415584	0.858906	ASAP3	ENSG00000088280
chr1:23345643-23345725	cg04886391	0.132468	0.565667	ASAP3	ENSG00000088280							0.248	0.0513	0.4656
chr1:23345643-23345725	cg07118078	-0.012987	0.957256	ASAP3	ENSG00000088280	0.191	0.0673	0.35
chr1:23345643-23345725	cg01718365	0.025974	0.912389	C1orf234	ENSG00000227868
chr1:23345643-23345725	chr1:23345643-23345725			C1orf234	ENSG00000227868										0.1359	0.0785	0.1996	0.1536	0.0564	0.2261	0.1248	0.0653	0.1856
chr1:23345643-23345725	cg10795579	0.0415584	0.858906	C1orf234	ENSG00000227868
chr1:23345643-23345725	cg04886391	0.132468	0.565667	C1orf234	ENSG00000227868
chr1:23345643-23345725	cg07118078	-0.012987	0.957256	C1orf234	ENSG00000227868	0.211	0.0815	0.336	0.248	0.0794	0.4334
chr1:23345643-23345725	cg01718365	0.025974	0.912389	C1QB	ENSG00000173369
chr1:23345643-23345725	chr1:23345643-23345725			C1QB	ENSG00000173369										0.1076	0.0525	0.1662				0.1932	0.1036	0.2582
chr1:23345643-23345725	cg10795579	0.0415584	0.858906	C1QB	ENSG00000173369
chr1:23345643-23345725	cg04886391	0.132468	0.565667	C1QB	ENSG00000173369
chr1:23345643-23345725	cg07118078	-0.012987	0.957256	C1QB	ENSG00000173369
chr1:23345643-23345725	cg07118078	-0.012987	0.957256	HNRNPR	ENSG00000125944	-0.184	-0.3203	-0.051
chr1:23810714-23810942	cg20131023	0.358442	0.111134	ASAP3	ENSG00000088280
chr1:23810714-23810942	cg17023648	0.0415584	0.858906	ASAP3	ENSG00000088280
chr1:23810714-23810942	cg10708588	0.387013	0.0839929	ASAP3	ENSG00000088280
chr1:23810714-23810942	chr1:23810714-23810942			ASAP3	ENSG00000088280				0.202	0.0506	0.3755				0.095	0.0511	0.1437	0.127	0.0814	0.1692
chr1:23810714-23810942	cg05788332	0.311688	0.168761	ASAP3	ENSG00000088280
chr1:23810714-23810942	cg01829387	0.151948	0.509249	ASAP3	ENSG00000088280
chr1:23810714-23810942	cg00417419	-0.0545455	0.814788	ASAP3	ENSG00000088280				0.256	0.1047	0.4551
chr1:23810714-23810942	cg20131023	0.358442	0.111134	C1orf234	ENSG00000227868
chr1:23810714-23810942	cg17023648	0.0415584	0.858906	C1orf234	ENSG00000227868
chr1:23810714-23810942	cg10708588	0.387013	0.0839929	C1orf234	ENSG00000227868
chr1:23810714-23810942	chr1:23810714-23810942			C1orf234	ENSG00000227868				0.231	0.0514	0.4099							0.1262	0.0551	0.1857
chr1:23810714-23810942	cg05788332	0.311688	0.168761	C1orf234	ENSG00000227868
chr1:23810714-23810942	cg01829387	0.151948	0.509249	C1orf234	ENSG00000227868
chr1:23810714-23810942	cg00417419	-0.0545455	0.814788	C1orf234	ENSG00000227868
chr1:27114317-27114528	cg14557189	0.0662338	0.775547	ARID1A	ENSG00000117713				0.289	0.1154	0.4834
chr1:27114317-27114528	cg08231251	0.341558	0.129954	ARID1A	ENSG00000117713
chr1:27114317-27114528	cg23283076	0.106494	0.64499	ARID1A	ENSG00000117713	0.201	0.0663	0.334
chr1:27114317-27114528	cg26899490	0.341558	0.129954	ARID1A	ENSG00000117713	0.195	0.0741	0.3237
chr1:27114317-27114528	cg17739026	0.493506	0.0244018	ARID1A	ENSG00000117713
chr1:27114317-27114528	chr1:27114317-27114528			ARID1A	ENSG00000117713	0.198	0.059	0.3379	0.258	0.096	0.4196				0.1285	0.08	0.1788	0.1274	0.0531	0.2053
chr1:27114317-27114528	cg00114008	0.494805	0.0239857	ARID1A	ENSG00000117713
chr1:27114317-27114528	cg11301037	0.0402597	0.863343	ARID1A	ENSG00000117713				0.257	0.0916	0.4545
chr1:27114317-27114528	cg14557189	0.0662338	0.775547	C1orf172	ENSG00000175707
chr1:27114317-27114528	cg08231251	0.341558	0.129954	C1orf172	ENSG00000175707	0.221	0.1115	0.3593				0.27	0.1077	0.4666
chr1:27114317-27114528	cg23283076	0.106494	0.64499	C1orf172	ENSG00000175707
chr1:27114317-27114528	cg26899490	0.341558	0.129954	C1orf172	ENSG00000175707
chr1:27114317-27114528	cg17739026	0.493506	0.0244018	C1orf172	ENSG00000175707
chr1:27114317-27114528	chr1:27114317-27114528			C1orf172	ENSG00000175707																0.1262	0.0649	0.1968
chr1:27114317-27114528	cg00114008	0.494805	0.0239857	C1orf172	ENSG00000175707
chr1:27114317-27114528	cg11301037	0.0402597	0.863343	C1orf172	ENSG00000175707
chr1:27114317-27114528	cg11301037	0.0402597	0.863343	HMGN2	ENSG00000198830				-0.272	-0.4772	-0.0994
chr1:27114317-27114528	cg23283076	0.106494	0.64499	LIN28A	ENSG00000131914							0.292	0.1215	0.4789
chr1:27114317-27114528	cg26899490	0.341558	0.129954	LIN28A	ENSG00000131914							0.242	0.0579	0.4423
chr1:27114317-27114528	cg08231251	0.341558	0.129954	PIGV	ENSG00000060642							0.26	0.0745	0.4479
chr1:27114317-27114528	cg11301037	0.0402597	0.863343	PIGV	ENSG00000060642				-0.228	-0.4089	-0.0549
chr1:27114317-27114528	cg08231251	0.341558	0.129954	RPS6KA1	ENSG00000117676	0.187	0.0555	0.3146
chr1:27114317-27114528	cg14557189	0.0662338	0.775547	SFN	ENSG00000175793
chr1:27114317-27114528	cg08231251	0.341558	0.129954	SFN	ENSG00000175793
chr1:27114317-27114528	cg23283076	0.106494	0.64499	SFN	ENSG00000175793
chr1:27114317-27114528	cg26899490	0.341558	0.129954	SFN	ENSG00000175793
chr1:27114317-27114528	cg17739026	0.493506	0.0244018	SFN	ENSG00000175793				0.218	0.0603	0.4014
chr1:27114317-27114528	chr1:27114317-27114528			SFN	ENSG00000175793	0.178	0.0677	0.309							0.1126	0.0672	0.1513				0.1147	0.0558	0.1776
chr1:27114317-27114528	cg00114008	0.494805	0.0239857	SFN	ENSG00000175793
chr1:27114317-27114528	cg11301037	0.0402597	0.863343	SFN	ENSG00000175793
chr1:27114317-27114528	cg14557189	0.0662338	0.775547	SLC9A1	ENSG00000090020
chr1:27114317-27114528	cg08231251	0.341558	0.129954	SLC9A1	ENSG00000090020				0.229	0.0582	0.4183
chr1:27114317-27114528	cg23283076	0.106494	0.64499	SLC9A1	ENSG00000090020
chr1:27114317-27114528	cg26899490	0.341558	0.129954	SLC9A1	ENSG00000090020
chr1:27114317-27114528	cg17739026	0.493506	0.0244018	SLC9A1	ENSG00000090020
chr1:27114317-27114528	chr1:27114317-27114528			SLC9A1	ENSG00000090020				0.225	0.0518	0.4002				0.0975	0.0537	0.1434
chr1:27114317-27114528	cg00114008	0.494805	0.0239857	SLC9A1	ENSG00000090020
chr1:27114317-27114528	cg11301037	0.0402597	0.863343	SLC9A1	ENSG00000090020
chr1:27114317-27114528	cg14557189	0.0662338	0.775547	WDTC1	ENSG00000142784
chr1:27114317-27114528	cg08231251	0.341558	0.129954	WDTC1	ENSG00000142784
chr1:27114317-27114528	cg23283076	0.106494	0.64499	WDTC1	ENSG00000142784
chr1:27114317-27114528	cg26899490	0.341558	0.129954	WDTC1	ENSG00000142784
chr1:27114317-27114528	cg17739026	0.493506	0.0244018	WDTC1	ENSG00000142784
chr1:27114317-27114528	chr1:27114317-27114528			WDTC1	ENSG00000142784				0.237	0.058	0.4278				0.1012	0.0619	0.156	0.1293	0.07	0.1909
chr1:27114317-27114528	cg11301037	0.0402597	0.863343	WDTC1	ENSG00000142784
chr1:27158375-27158491	cg23108821	0.111688	0.62878	ARID1A	ENSG00000117713							-0.31	-0.4979	-0.1304
chr1:27158375-27158491	chr1:27158375-27158491			ARID1A	ENSG00000117713							-0.283	-0.4351	-0.1083							-0.2081	-0.3189	-0.0806
chr1:27158375-27158491	cg02805790	-0.175325	0.445427	ARID1A	ENSG00000117713							-0.25	-0.4216	-0.0644
chr1:27158375-27158491	cg23108821	0.111688	0.62878	C1orf172	ENSG00000175707	0.221	0.0927	0.3579	0.245	0.0538	0.453
chr1:27158375-27158491	chr1:27158375-27158491			C1orf172	ENSG00000175707	0.26	0.1167	0.4083	0.302	0.1182	0.4905				0.2166	0.1511	0.3099	0.2096	0.1169	0.3155	0.2256	0.1035	0.3182
chr1:27158375-27158491	cg11517350	0.0558442	0.810405	C1orf172	ENSG00000175707	0.275	0.1469	0.4091	0.335	0.1543	0.5299
chr1:27158375-27158491	cg02805790	-0.175325	0.445427	C1orf172	ENSG00000175707	0.244	0.1085	0.4056	0.275	0.0921	0.4941
chr1:27158375-27158491	cg23108821	0.111688	0.62878	GPN2	ENSG00000142751	0.282	0.1452	0.4115				0.357	0.2025	0.5407
chr1:27158375-27158491	chr1:27158375-27158491			GPN2	ENSG00000142751	0.247	0.1224	0.3738				0.308	0.1464	0.4949	0.2272	0.1416	0.2928	0.1684	0.0715	0.2684	0.2967	0.2128	0.3908
chr1:27158375-27158491	cg11517350	0.0558442	0.810405	GPN2	ENSG00000142751	0.221	0.102	0.3525				0.264	0.0927	0.4646
chr1:27158375-27158491	cg02805790	-0.175325	0.445427	GPN2	ENSG00000142751	0.21	0.0924	0.3397				0.275	0.1028	0.4761
chr1:27158375-27158491	cg23108821	0.111688	0.62878	HMGN2	ENSG00000198830				-0.255	-0.4334	-0.0838
chr1:27158375-27158491	chr1:27158375-27158491			HMGN2	ENSG00000198830				-0.231	-0.4355	-0.0643							-0.175	-0.2904	-0.054
chr1:27158375-27158491	cg11517350	0.0558442	0.810405	HMGN2	ENSG00000198830
chr1:27158375-27158491	cg02805790	-0.175325	0.445427	HMGN2	ENSG00000198830
chr1:27158375-27158491	cg23108821	0.111688	0.62878	LIN28A	ENSG00000131914
chr1:27158375-27158491	chr1:27158375-27158491			LIN28A	ENSG00000131914																-0.181	-0.2663	-0.0872
chr1:27158375-27158491	cg02805790	-0.175325	0.445427	LIN28A	ENSG00000131914
chr1:27158375-27158491	cg23108821	0.111688	0.62878	RPS6KA1	ENSG00000117676	-0.212	-0.3442	-0.0948				-0.248	-0.4196	-0.0651
chr1:27158375-27158491	chr1:27158375-27158491			RPS6KA1	ENSG00000117676	-0.244	-0.3768	-0.1307	-0.229	-0.4011	-0.0511	-0.239	-0.4369	-0.0554	-0.2144	-0.2938	-0.1539	-0.226	-0.3112	-0.1142	-0.2031	-0.312	-0.1158
chr1:27158375-27158491	cg11517350	0.0558442	0.810405	RPS6KA1	ENSG00000117676	-0.228	-0.3655	-0.0931	-0.24	-0.4457	-0.0559
chr1:27158375-27158491	cg02805790	-0.175325	0.445427	RPS6KA1	ENSG00000117676	-0.262	-0.387	-0.147	-0.278	-0.4729	-0.1044	-0.239	-0.4353	-0.0646
chr1:27158375-27158491	chr1:27158375-27158491			SFN	ENSG00000175793							-0.235	-0.4409	-0.062
chr1:27158375-27158491	cg23108821	0.111688	0.62878	WDTC1	ENSG00000142784							-0.248	-0.4494	-0.0765
chr1:27158375-27158491	cg23108821	0.111688	0.62878	ZDHHC18	ENSG00000204160	-0.378	-0.5123	-0.2685	-0.331	-0.5196	-0.1658	-0.447	-0.6149	-0.2956
chr1:27158375-27158491	chr1:27158375-27158491			ZDHHC18	ENSG00000204160	-0.433	-0.5592	-0.3002	-0.415	-0.5992	-0.2573	-0.452	-0.6482	-0.2887	-0.395	-0.4663	-0.3048	-0.405	-0.483	-0.3154	-0.3846	-0.5019	-0.2898
chr1:27158375-27158491	cg11517350	0.0558442	0.810405	ZDHHC18	ENSG00000204160	-0.43	-0.5518	-0.3213	-0.447	-0.6078	-0.2963	-0.421	-0.6161	-0.2688
chr1:27158375-27158491	cg02805790	-0.175325	0.445427	ZDHHC18	ENSG00000204160	-0.442	-0.5763	-0.3314	-0.447	-0.6413	-0.2797	-0.447	-0.6153	-0.2867
chr1:27158375-27158491	cg23108821	0.111688	0.62878	ZNF683	ENSG00000176083	0.2	0.0658	0.3395
chr1:27158375-27158491	chr1:27158375-27158491			ZNF683	ENSG00000176083										0.1314	0.0664	0.2083	0.1517	0.0519	0.2424
chr1:27158375-27158491	cg11517350	0.0558442	0.810405	ZNF683	ENSG00000176083
chr1:27158375-27158491	cg02805790	-0.175325	0.445427	ZNF683	ENSG00000176083
chr1:27961680-27962114	cg09370867	0.112987	0.624753	EYA3	ENSG00000158161	-0.263	-0.4169	-0.1469				-0.323	-0.5126	-0.1584
chr1:27961680-27962114	cg16922167	-0.0298701	0.898974	EYA3	ENSG00000158161	-0.326	-0.4573	-0.214	-0.288	-0.4472	-0.1026	-0.375	-0.5742	-0.2221
chr1:27961680-27962114	cg01891738	-0.0246753	0.916866	EYA3	ENSG00000158161	-0.357	-0.4933	-0.2387	-0.331	-0.5248	-0.1653	-0.381	-0.5395	-0.2166
chr1:27961680-27962114	cg13448978	-0.128571	0.577279	EYA3	ENSG00000158161	-0.302	-0.4467	-0.1809	-0.233	-0.4411	-0.053	-0.383	-0.5616	-0.2275
chr1:27961680-27962114	cg24809029	-0.087013	0.707155	EYA3	ENSG00000158161	-0.306	-0.4203	-0.178	-0.229	-0.4228	-0.0559	-0.39	-0.5603	-0.216
chr1:27961680-27962114	cg21115433	-0.0896104	0.698749	EYA3	ENSG00000158161	-0.212	-0.3451	-0.0603
chr1:27961680-27962114	chr1:27961680-27962114			EYA3	ENSG00000158161	-0.326	-0.4497	-0.2086	-0.262	-0.476	-0.0921	-0.384	-0.5604	-0.2241	-0.2946	-0.3348	-0.2544	-0.2704	-0.3411	-0.2162	-0.3236	-0.3783	-0.2708
chr1:27961680-27962114	cg00065048	-0.203896	0.373644	EYA3	ENSG00000158161	-0.271	-0.4054	-0.1501				-0.308	-0.4819	-0.1383
chr1:27961680-27962114	cg05371135	0.276623	0.223944	EYA3	ENSG00000158161
chr1:27961680-27962114	cg09370867	0.112987	0.624753	FAM76A	ENSG00000009780							0.272	0.0788	0.4593
chr1:27961680-27962114	cg16922167	-0.0298701	0.898974	FAM76A	ENSG00000009780							0.325	0.1629	0.5066
chr1:27961680-27962114	cg01891738	-0.0246753	0.916866	FAM76A	ENSG00000009780							0.312	0.1332	0.5052
chr1:27961680-27962114	cg13448978	-0.128571	0.577279	FAM76A	ENSG00000009780	0.182	0.0511	0.3098				0.339	0.1849	0.5233
chr1:27961680-27962114	cg24809029	-0.087013	0.707155	FAM76A	ENSG00000009780	0.194	0.0681	0.3271				0.345	0.1724	0.5134
chr1:27961680-27962114	cg21115433	-0.0896104	0.698749	FAM76A	ENSG00000009780							0.262	0.1011	0.451
chr1:27961680-27962114	chr1:27961680-27962114			FAM76A	ENSG00000009780	0.192	0.0572	0.3195				0.353	0.1815	0.5183	0.1508	0.1124	0.1997				0.2734	0.2229	0.3292
chr1:27961680-27962114	cg00065048	-0.203896	0.373644	FAM76A	ENSG00000009780							0.324	0.1568	0.5093
chr1:27961680-27962114	cg05371135	0.276623	0.223944	FAM76A	ENSG00000009780
chr1:27961680-27962114	cg09370867	0.112987	0.624753	FGR	ENSG00000000938	-0.273	-0.4079	-0.1553				-0.317	-0.5174	-0.1363
chr1:27961680-27962114	cg16922167	-0.0298701	0.898974	FGR	ENSG00000000938	-0.34	-0.482	-0.2205	-0.264	-0.4625	-0.0741	-0.428	-0.6069	-0.2595
chr1:27961680-27962114	cg01891738	-0.0246753	0.916866	FGR	ENSG00000000938	-0.284	-0.4131	-0.1513				-0.364	-0.5508	-0.2108
chr1:27961680-27962114	cg13448978	-0.128571	0.577279	FGR	ENSG00000000938	-0.317	-0.4459	-0.1881				-0.408	-0.5886	-0.2422
chr1:27961680-27962114	cg24809029	-0.087013	0.707155	FGR	ENSG00000000938	-0.327	-0.453	-0.211	-0.27	-0.4486	-0.0898	-0.393	-0.5483	-0.2411
chr1:27961680-27962114	cg21115433	-0.0896104	0.698749	FGR	ENSG00000000938	-0.216	-0.338	-0.0955				-0.261	-0.4397	-0.0867
chr1:27961680-27962114	chr1:27961680-27962114			FGR	ENSG00000000938	-0.326	-0.4607	-0.2204	-0.256	-0.4627	-0.0573	-0.4	-0.586	-0.2336	-0.2686	-0.3166	-0.2187	-0.1992	-0.2744	-0.1107	-0.3509	-0.4038	-0.2977
chr1:27961680-27962114	cg00065048	-0.203896	0.373644	FGR	ENSG00000000938	-0.306	-0.4291	-0.1748				-0.373	-0.543	-0.2065
chr1:27961680-27962114	cg05371135	0.276623	0.223944	FGR	ENSG00000000938	-0.239	-0.364	-0.1147	-0.289	-0.4894	-0.1216
chr1:27961680-27962114	cg09370867	0.112987	0.624753	IFI6	ENSG00000126709
chr1:27961680-27962114	cg16922167	-0.0298701	0.898974	IFI6	ENSG00000126709
chr1:27961680-27962114	cg01891738	-0.0246753	0.916866	IFI6	ENSG00000126709
chr1:27961680-27962114	cg13448978	-0.128571	0.577279	IFI6	ENSG00000126709	-0.209	-0.3391	-0.0723	-0.242	-0.44	-0.0551
chr1:27961680-27962114	cg24809029	-0.087013	0.707155	IFI6	ENSG00000126709	-0.189	-0.3382	-0.0629
chr1:27961680-27962114	cg21115433	-0.0896104	0.698749	IFI6	ENSG00000126709
chr1:27961680-27962114	chr1:27961680-27962114			IFI6	ENSG00000126709										-0.2185	-0.2606	-0.177	-0.2159	-0.2752	-0.1597	-0.2257	-0.2886	-0.1669
chr1:27961680-27962114	cg00065048	-0.203896	0.373644	IFI6	ENSG00000126709
chr1:27961680-27962114	cg05371135	0.276623	0.223944	IFI6	ENSG00000126709
chr1:27961680-27962114	cg09370867	0.112987	0.624753	PPP1R8	ENSG00000117751							0.278	0.1081	0.4713
chr1:27961680-27962114	cg16922167	-0.0298701	0.898974	PPP1R8	ENSG00000117751							0.322	0.1694	0.4815
chr1:27961680-27962114	cg01891738	-0.0246753	0.916866	PPP1R8	ENSG00000117751							0.351	0.192	0.5402
chr1:27961680-27962114	cg13448978	-0.128571	0.577279	PPP1R8	ENSG00000117751							0.359	0.2152	0.5462
chr1:27961680-27962114	cg24809029	-0.087013	0.707155	PPP1R8	ENSG00000117751							0.353	0.1918	0.517
chr1:27961680-27962114	cg21115433	-0.0896104	0.698749	PPP1R8	ENSG00000117751							0.252	0.0627	0.4416
chr1:27961680-27962114	chr1:27961680-27962114			PPP1R8	ENSG00000117751							0.363	0.2119	0.5506	0.0908	0.0529	0.1315				0.2385	0.1896	0.2965
chr1:27961680-27962114	cg00065048	-0.203896	0.373644	PPP1R8	ENSG00000117751							0.374	0.2104	0.5455
chr1:27961680-27962114	cg05371135	0.276623	0.223944	PPP1R8	ENSG00000117751
chr1:27961680-27962114	cg09370867	0.112987	0.624753	RPA2	ENSG00000117748							0.317	0.1398	0.5212
chr1:27961680-27962114	cg16922167	-0.0298701	0.898974	RPA2	ENSG00000117748							0.292	0.1249	0.4833
chr1:27961680-27962114	cg01891738	-0.0246753	0.916866	RPA2	ENSG00000117748							0.314	0.1459	0.5015
chr1:27961680-27962114	cg13448978	-0.128571	0.577279	RPA2	ENSG00000117748							0.332	0.1618	0.5339
chr1:27961680-27962114	cg24809029	-0.087013	0.707155	RPA2	ENSG00000117748							0.284	0.1188	0.4866
chr1:27961680-27962114	cg21115433	-0.0896104	0.698749	RPA2	ENSG00000117748
chr1:27961680-27962114	chr1:27961680-27962114			RPA2	ENSG00000117748							0.335	0.1699	0.5173	0.1133	0.0776	0.1596				0.2099	0.1489	0.2817
chr1:27961680-27962114	cg00065048	-0.203896	0.373644	RPA2	ENSG00000117748							0.325	0.159	0.527
chr1:27961680-27962114	cg05371135	0.276623	0.223944	RPA2	ENSG00000117748
chr1:27961680-27962114	cg01891738	-0.0246753	0.916866	SLC9A1	ENSG00000090020							-0.302	-0.5195	-0.122
chr1:27961680-27962114	cg05371135	0.276623	0.223944	SLC9A1	ENSG00000090020
chr1:27961680-27962114	cg09370867	0.112987	0.624753	SMPDL3B	ENSG00000130768	-0.267	-0.3981	-0.1266				-0.405	-0.5906	-0.2503
chr1:27961680-27962114	cg16922167	-0.0298701	0.898974	SMPDL3B	ENSG00000130768	-0.284	-0.4135	-0.1612				-0.395	-0.5592	-0.2557
chr1:27961680-27962114	cg01891738	-0.0246753	0.916866	SMPDL3B	ENSG00000130768	-0.32	-0.4451	-0.2015				-0.441	-0.6258	-0.291
chr1:27961680-27962114	cg13448978	-0.128571	0.577279	SMPDL3B	ENSG00000130768	-0.344	-0.4846	-0.2233				-0.495	-0.6459	-0.3613
chr1:27961680-27962114	cg24809029	-0.087013	0.707155	SMPDL3B	ENSG00000130768	-0.334	-0.4571	-0.2134				-0.468	-0.6498	-0.3256
chr1:27961680-27962114	cg21115433	-0.0896104	0.698749	SMPDL3B	ENSG00000130768	-0.27	-0.3996	-0.1459	-0.225	-0.4377	-0.0541	-0.349	-0.5412	-0.203
chr1:27961680-27962114	chr1:27961680-27962114			SMPDL3B	ENSG00000130768	-0.341	-0.4645	-0.2215				-0.481	-0.6517	-0.3516	-0.2828	-0.3165	-0.2424	-0.1845	-0.2428	-0.1291	-0.3908	-0.4384	-0.3344
chr1:27961680-27962114	cg00065048	-0.203896	0.373644	SMPDL3B	ENSG00000130768	-0.314	-0.4528	-0.1876				-0.417	-0.6006	-0.2646
chr1:27961680-27962114	cg09370867	0.112987	0.624753	STX12	ENSG00000117758	-0.395	-0.5046	-0.2864	-0.438	-0.5989	-0.2988	-0.299	-0.4957	-0.1233
chr1:27961680-27962114	cg16922167	-0.0298701	0.898974	STX12	ENSG00000117758	-0.414	-0.5364	-0.303	-0.526	-0.688	-0.41	-0.257	-0.4621	-0.0601
chr1:27961680-27962114	cg01891738	-0.0246753	0.916866	STX12	ENSG00000117758	-0.408	-0.5226	-0.2924	-0.508	-0.6614	-0.3771	-0.271	-0.4791	-0.0753
chr1:27961680-27962114	cg13448978	-0.128571	0.577279	STX12	ENSG00000117758	-0.399	-0.5305	-0.2842	-0.465	-0.6183	-0.3279	-0.306	-0.5105	-0.1207
chr1:27961680-27962114	cg24809029	-0.087013	0.707155	STX12	ENSG00000117758	-0.405	-0.5416	-0.3004	-0.5	-0.6469	-0.3646	-0.287	-0.4577	-0.0816
chr1:27961680-27962114	cg21115433	-0.0896104	0.698749	STX12	ENSG00000117758	-0.335	-0.4478	-0.2136	-0.373	-0.5326	-0.2164	-0.274	-0.4899	-0.0849
chr1:27961680-27962114	chr1:27961680-27962114			STX12	ENSG00000117758	-0.441	-0.5633	-0.3253	-0.527	-0.681	-0.4072	-0.311	-0.5147	-0.1154	-0.388	-0.4214	-0.3396	-0.4248	-0.4647	-0.3887	-0.3423	-0.3938	-0.2811
chr1:27961680-27962114	cg00065048	-0.203896	0.373644	STX12	ENSG00000117758	-0.412	-0.5275	-0.3082	-0.506	-0.6801	-0.3786	-0.315	-0.5222	-0.149
chr1:27961680-27962114	cg05371135	0.276623	0.223944	STX12	ENSG00000117758	-0.27	-0.4066	-0.1456	-0.374	-0.5451	-0.2311
chr1:27961680-27962114	cg09370867	0.112987	0.624753	SYTL1	ENSG00000142765
chr1:27961680-27962114	cg16922167	-0.0298701	0.898974	SYTL1	ENSG00000142765
chr1:27961680-27962114	cg01891738	-0.0246753	0.916866	SYTL1	ENSG00000142765
chr1:27961680-27962114	cg13448978	-0.128571	0.577279	SYTL1	ENSG00000142765
chr1:27961680-27962114	cg24809029	-0.087013	0.707155	SYTL1	ENSG00000142765
chr1:27961680-27962114	cg21115433	-0.0896104	0.698749	SYTL1	ENSG00000142765
chr1:27961680-27962114	chr1:27961680-27962114			SYTL1	ENSG00000142765													0.1449	0.1005	0.2053
chr1:27961680-27962114	cg00065048	-0.203896	0.373644	SYTL1	ENSG00000142765
chr1:27961680-27962114	cg09370867	0.112987	0.624753	THEMIS2	ENSG00000130775	-0.321	-0.4642	-0.1935	-0.279	-0.475	-0.0835	-0.368	-0.5535	-0.1881
chr1:27961680-27962114	cg16922167	-0.0298701	0.898974	THEMIS2	ENSG00000130775	-0.376	-0.5004	-0.271	-0.33	-0.5157	-0.1457	-0.429	-0.6316	-0.2615
chr1:27961680-27962114	cg01891738	-0.0246753	0.916866	THEMIS2	ENSG00000130775	-0.336	-0.4666	-0.2166	-0.251	-0.459	-0.0694	-0.425	-0.6133	-0.2808
chr1:27961680-27962114	cg13448978	-0.128571	0.577279	THEMIS2	ENSG00000130775	-0.379	-0.5071	-0.2653	-0.269	-0.4604	-0.0857	-0.485	-0.6503	-0.3386
chr1:27961680-27962114	cg24809029	-0.087013	0.707155	THEMIS2	ENSG00000130775	-0.394	-0.5139	-0.2761	-0.297	-0.5065	-0.1147	-0.505	-0.6678	-0.3727
chr1:27961680-27962114	cg21115433	-0.0896104	0.698749	THEMIS2	ENSG00000130775	-0.288	-0.4167	-0.1732	-0.229	-0.4157	-0.0627	-0.377	-0.5547	-0.2107
chr1:27961680-27962114	chr1:27961680-27962114			THEMIS2	ENSG00000130775	-0.382	-0.5114	-0.2735	-0.294	-0.5048	-0.1528	-0.473	-0.6418	-0.3209	-0.3434	-0.3915	-0.3036	-0.2783	-0.3489	-0.2016	-0.4193	-0.4756	-0.3734
chr1:27961680-27962114	cg00065048	-0.203896	0.373644	THEMIS2	ENSG00000130775	-0.369	-0.4997	-0.2564	-0.283	-0.4694	-0.1013	-0.451	-0.6262	-0.3045
chr1:27961680-27962114	cg05371135	0.276623	0.223944	THEMIS2	ENSG00000130775	-0.198	-0.3271	-0.0703	-0.259	-0.4486	-0.0822
chr1:27961680-27962114	cg16922167	-0.0298701	0.898974	WASF2	ENSG00000158195	-0.208	-0.3393	-0.0751				-0.355	-0.5539	-0.1922
chr1:27961680-27962114	cg01891738	-0.0246753	0.916866	WASF2	ENSG00000158195	-0.202	-0.3353	-0.0688				-0.363	-0.5429	-0.2084
chr1:27961680-27962114	cg13448978	-0.128571	0.577279	WASF2	ENSG00000158195	-0.227	-0.3407	-0.1083				-0.402	-0.5741	-0.256
chr1:27961680-27962114	cg24809029	-0.087013	0.707155	WASF2	ENSG00000158195	-0.211	-0.3465	-0.0772				-0.353	-0.5384	-0.1562
chr1:27961680-27962114	cg21115433	-0.0896104	0.698749	WASF2	ENSG00000158195							-0.285	-0.4903	-0.1036
chr1:27961680-27962114	chr1:27961680-27962114			WASF2	ENSG00000158195	-0.23	-0.3708	-0.097				-0.402	-0.6065	-0.2295	-0.18	-0.2241	-0.1414				-0.2969	-0.3534	-0.234
chr1:27961680-27962114	cg00065048	-0.203896	0.373644	WASF2	ENSG00000158195	-0.248	-0.3863	-0.1228				-0.386	-0.5857	-0.2214
chr1:27961680-27962114	cg01891738	-0.0246753	0.916866	WDTC1	ENSG00000142784							-0.297	-0.4819	-0.1263
chr1:27961680-27962114	cg09370867	0.112987	0.624753	XKR8	ENSG00000158156	-0.251	-0.3821	-0.1348				-0.35	-0.5341	-0.18
chr1:27961680-27962114	cg16922167	-0.0298701	0.898974	XKR8	ENSG00000158156	-0.297	-0.4356	-0.1739				-0.385	-0.5358	-0.2315
chr1:27961680-27962114	cg01891738	-0.0246753	0.916866	XKR8	ENSG00000158156	-0.295	-0.4178	-0.1777				-0.396	-0.5622	-0.2413
chr1:27961680-27962114	cg13448978	-0.128571	0.577279	XKR8	ENSG00000158156	-0.297	-0.416	-0.1912				-0.427	-0.5859	-0.2685
chr1:27961680-27962114	cg24809029	-0.087013	0.707155	XKR8	ENSG00000158156	-0.282	-0.4224	-0.1731				-0.406	-0.5811	-0.2577
chr1:27961680-27962114	cg21115433	-0.0896104	0.698749	XKR8	ENSG00000158156							-0.246	-0.4387	-0.0611
chr1:27961680-27962114	chr1:27961680-27962114			XKR8	ENSG00000158156	-0.296	-0.4133	-0.1686				-0.408	-0.563	-0.2514	-0.2563	-0.289	-0.2136	-0.1729	-0.2508	-0.1177	-0.3532	-0.4094	-0.3031
chr1:27961680-27962114	cg00065048	-0.203896	0.373644	XKR8	ENSG00000158156	-0.288	-0.4176	-0.1644				-0.376	-0.5867	-0.2168
chr1:27961680-27962114	cg05371135	0.276623	0.223944	XKR8	ENSG00000158156	-0.2	-0.3306	-0.0618
chr1:28918475-28918656	cg04896949	0.0922078	0.690377	DNAJC8	ENSG00000126698							0.247	0.0656	0.4452
chr1:28918475-28918656	cg09473424	-0.144156	0.531478	DNAJC8	ENSG00000126698
chr1:28918475-28918656	chr1:28918475-28918656			DNAJC8	ENSG00000126698							0.217	0.0532	0.4064							0.1663	0.0682	0.2705
chr1:28918475-28918656	cg21651269	-0.245455	0.282206	DNAJC8	ENSG00000126698
chr1:28918475-28918656	cg10069312	-0.197403	0.389335	DNAJC8	ENSG00000126698
chr1:28918475-28918656	cg04896949	0.0922078	0.690377	PTAFR	ENSG00000169403	-0.433	-0.5426	-0.3216	-0.42	-0.6038	-0.2466	-0.437	-0.5961	-0.2771
chr1:28918475-28918656	cg09473424	-0.144156	0.531478	PTAFR	ENSG00000169403	-0.388	-0.5188	-0.2627	-0.309	-0.5093	-0.1189	-0.472	-0.6293	-0.3437
chr1:28918475-28918656	chr1:28918475-28918656			PTAFR	ENSG00000169403	-0.41	-0.5406	-0.3053	-0.37	-0.5631	-0.2113	-0.442	-0.6122	-0.2816	-0.2975	-0.3624	-0.2384	-0.2783	-0.3644	-0.1924	-0.3156	-0.4104	-0.243
chr1:28918475-28918656	cg21651269	-0.245455	0.282206	PTAFR	ENSG00000169403	-0.202	-0.3295	-0.0718	-0.293	-0.4887	-0.1004
chr1:28918475-28918656	cg10069312	-0.197403	0.389335	PTAFR	ENSG00000169403	-0.194	-0.3411	-0.0602
chr1:28918475-28918656	cg10069312	-0.197403	0.389335	RAB42	ENSG00000188060
chr1:28918475-28918656	cg04896949	0.0922078	0.690377	RCC1	ENSG00000180198
chr1:28918475-28918656	cg09473424	-0.144156	0.531478	RCC1	ENSG00000180198
chr1:28918475-28918656	chr1:28918475-28918656			RCC1	ENSG00000180198										0.1277	0.074	0.1923				0.1925	0.0995	0.2984
chr1:28918475-28918656	cg21651269	-0.245455	0.282206	RCC1	ENSG00000180198
chr1:28918475-28918656	cg10069312	-0.197403	0.389335	RCC1	ENSG00000180198
chr1:28918475-28918656	cg04896949	0.0922078	0.690377	TAF12	ENSG00000120656	-0.255	-0.3843	-0.1414	-0.356	-0.5514	-0.2006
chr1:28918475-28918656	cg09473424	-0.144156	0.531478	TAF12	ENSG00000120656	-0.252	-0.3975	-0.1256	-0.265	-0.4489	-0.1046
chr1:28918475-28918656	chr1:28918475-28918656			TAF12	ENSG00000120656	-0.25	-0.3761	-0.123	-0.305	-0.4838	-0.1175				-0.2016	-0.2569	-0.1426	-0.2449	-0.326	-0.1712	-0.1505	-0.2275	-0.0648
chr1:28918475-28918656	cg21651269	-0.245455	0.282206	TAF12	ENSG00000120656
chr1:28918475-28918656	cg04896949	0.0922078	0.690377	TRNAU1AP	ENSG00000180098	0.24	0.1174	0.3512	0.27	0.1124	0.4392	0.207	0.0512	0.3811
chr1:28918475-28918656	cg09473424	-0.144156	0.531478	TRNAU1AP	ENSG00000180098	0.276	0.1519	0.4143	0.239	0.0736	0.4324	0.319	0.1652	0.5109
chr1:28918475-28918656	chr1:28918475-28918656			TRNAU1AP	ENSG00000180098	0.256	0.1391	0.3813	0.273	0.1049	0.4587	0.242	0.0686	0.4099	0.1935	0.1212	0.2403	0.1985	0.1112	0.2772	0.1879	0.0875	0.2889
chr1:28918475-28918656	cg21651269	-0.245455	0.282206	TRNAU1AP	ENSG00000180098				0.267	0.1016	0.4351
chr1:28918475-28918656	cg10069312	-0.197403	0.389335	TRNAU1AP	ENSG00000180098
chr1:28918475-28918656	cg04896949	0.0922078	0.690377	YTHDF2	ENSG00000198492
chr1:28918475-28918656	cg09473424	-0.144156	0.531478	YTHDF2	ENSG00000198492	0.187	0.0613	0.315				0.242	0.0627	0.4396
chr1:28918475-28918656	chr1:28918475-28918656			YTHDF2	ENSG00000198492										0.1215	0.0736	0.1835
chr1:28918475-28918656	cg21651269	-0.245455	0.282206	YTHDF2	ENSG00000198492
chr1:28918475-28918656	cg10069312	-0.197403	0.389335	YTHDF2	ENSG00000198492
chr1:35586358-35586588	cg25035631	0.315584	0.163284	ZMYM4	ENSG00000146463
chr1:35586358-35586588	cg12901910	0.418182	0.0604624	ZMYM4	ENSG00000146463
chr1:35586358-35586588	chr1:35586358-35586588			ZMYM4	ENSG00000146463										-0.1573	-0.2119	-0.09	-0.1371	-0.2184	-0.0649	-0.1775	-0.2643	-0.0879
chr1:35586358-35586588	cg09834465	0.45974	0.0374331	ZMYM4	ENSG00000146463
chr1:35586358-35586588	cg07105947	0.283117	0.21291	ZMYM4	ENSG00000146463
chr1:36788387-36788436	cg13500072	-0.254545	0.2643	AGO1	ENSG00000092847
chr1:36788387-36788436	chr1:36788387-36788436			AGO1	ENSG00000092847										-0.1234	-0.2022	-0.0553
chr1:36788387-36788436	cg16394290			AGO1	ENSG00000092847
chr1:36788387-36788436	cg04010586	0.0597403	0.797288	AGO1	ENSG00000092847
chr1:36788387-36788436	cg13500072	-0.254545	0.2643	CSF3R	ENSG00000119535	-0.293	-0.4411	-0.1612	-0.276	-0.4761	-0.0797	-0.322	-0.5181	-0.1455
chr1:36788387-36788436	chr1:36788387-36788436			CSF3R	ENSG00000119535	-0.31	-0.4371	-0.1735	-0.29	-0.4935	-0.1148	-0.351	-0.544	-0.1772	-0.2146	-0.3035	-0.1393	-0.2117	-0.295	-0.137	-0.2239	-0.3386	-0.1019
chr1:36788387-36788436	cg16394290			CSF3R	ENSG00000119535	-0.279	-0.415	-0.1482	-0.281	-0.4575	-0.0911	-0.305	-0.5326	-0.1179
chr1:36788387-36788436	cg04010586	0.0597403	0.797288	CSF3R	ENSG00000119535
chr1:36788387-36788436	cg13500072	-0.254545	0.2643	TEKT2	ENSG00000092850
chr1:36788387-36788436	chr1:36788387-36788436			TEKT2	ENSG00000092850																-0.1269	-0.2287	-0.0642
chr1:36788387-36788436	cg16394290			TEKT2	ENSG00000092850
chr1:36788387-36788436	cg04010586	0.0597403	0.797288	TEKT2	ENSG00000092850
chr1:36788387-36788436	cg13500072	-0.254545	0.2643	THRAP3	ENSG00000054118
chr1:36788387-36788436	chr1:36788387-36788436			THRAP3	ENSG00000054118										-0.1372	-0.1891	-0.06
chr1:36788387-36788436	cg16394290			THRAP3	ENSG00000054118
chr1:36788387-36788436	cg13500072	-0.254545	0.2643	TRAPPC3	ENSG00000054116
chr1:36788387-36788436	chr1:36788387-36788436			TRAPPC3	ENSG00000054116	-0.19	-0.3383	-0.0703	-0.285	-0.4671	-0.0907				-0.1449	-0.2309	-0.0669	-0.2124	-0.2962	-0.129
chr1:36788387-36788436	cg16394290			TRAPPC3	ENSG00000054116	-0.205	-0.3363	-0.066	-0.28	-0.4627	-0.0821
chr1:36788387-36788436	cg04010586	0.0597403	0.797288	TRAPPC3	ENSG00000054116				-0.238	-0.4108	-0.0686
chr1:43311978-43312095	cg07570677	-0.0597403	0.797288	CLDN19	ENSG00000164007							-0.25	-0.4275	-0.0787
chr1:43311978-43312095	cg15161772	0.162338	0.480341	LEPRE1	ENSG00000117385
chr1:43311978-43312095	cg10040059	0.477922	0.0298648	LEPRE1	ENSG00000117385
chr1:43311978-43312095	cg07570677	-0.0597403	0.797288	LEPRE1	ENSG00000117385							0.226	0.064	0.4162
chr1:43311978-43312095	chr1:43311978-43312095			LEPRE1	ENSG00000117385	0.179	0.0561	0.3124													0.1628	0.1015	0.235
chr1:43311978-43312095	cg12686664	0.161039	0.483907	LEPRE1	ENSG00000117385
chr1:43311978-43312095	cg10939981	-0.228571	0.317461	LEPRE1	ENSG00000117385
chr1:43311978-43312095	cg15161772	0.162338	0.480341	MPL	ENSG00000117400
chr1:43311978-43312095	cg10040059	0.477922	0.0298648	MPL	ENSG00000117400	0.176	0.0504	0.3057
chr1:43311978-43312095	cg07570677	-0.0597403	0.797288	MPL	ENSG00000117400
chr1:43311978-43312095	chr1:43311978-43312095			MPL	ENSG00000117400	0.203	0.0791	0.3267	0.256	0.0857	0.4563				0.1078	0.0712	0.1426	0.135	0.0918	0.1983
chr1:43311978-43312095	cg12686664	0.161039	0.483907	MPL	ENSG00000117400				0.24	0.0739	0.4119
chr1:43311978-43312095	cg10939981	-0.228571	0.317461	MPL	ENSG00000117400				0.254	0.0693	0.4381
chr1:43311978-43312095	cg15161772	0.162338	0.480341	ZMYND12	ENSG00000066185
chr1:43311978-43312095	cg10040059	0.477922	0.0298648	ZMYND12	ENSG00000066185
chr1:43311978-43312095	cg07570677	-0.0597403	0.797288	ZMYND12	ENSG00000066185							-0.27	-0.4801	-0.112
chr1:43311978-43312095	chr1:43311978-43312095			ZMYND12	ENSG00000066185																-0.1512	-0.232	-0.0972
chr1:43311978-43312095	cg12686664	0.161039	0.483907	ZMYND12	ENSG00000066185
chr1:43311978-43312095	cg10939981	-0.228571	0.317461	ZMYND12	ENSG00000066185
chr1:44821112-44821233	cg04166874	-0.106494	0.64499	C1orf228	ENSG00000198520							0.233	0.0512	0.4431
chr1:44821112-44821233	cg10516823	-0.0506494	0.827972	DPH2	ENSG00000132768							0.262	0.1067	0.4577
chr1:44821112-44821233	cg04166874	-0.106494	0.64499	DPH2	ENSG00000132768							0.306	0.1445	0.4813
chr1:44821112-44821233	cg10516823	-0.0506494	0.827972	RNF220	ENSG00000187147	0.207	0.0763	0.3513				0.297	0.1205	0.4918
chr1:44821112-44821233	cg04166874	-0.106494	0.64499	RNF220	ENSG00000187147	0.231	0.1081	0.3593				0.291	0.1431	0.469
chr1:44821112-44821233	cg02674114	-0.0532468	0.819178	RNF220	ENSG00000187147
chr1:44821112-44821233	chr1:44821112-44821233			RNF220	ENSG00000187147	0.205	0.0713	0.327							0.1056	0.0509	0.159				0.1572	0.0757	0.2262
chr1:44821112-44821233	cg17154605	0.276623	0.223944	RNF220	ENSG00000187147	0.193	0.0582	0.3192
chr1:44821112-44821233	cg10516823	-0.0506494	0.827972	RPS8	ENSG00000142937							0.218	0.0528	0.4244
chr1:55230576-55230770	cg22389964	0.419481	0.0596069	BSND	ENSG00000162399
chr1:55230576-55230770	chr1:55230576-55230770			BSND	ENSG00000162399													-0.1501	-0.2425	-0.0713
chr1:55230576-55230770	cg08168431	0.231169	0.311868	BSND	ENSG00000162399
chr1:55230576-55230770	cg11084629	-0.0246753	0.916866	BSND	ENSG00000162399
chr1:55230576-55230770	cg22389964	0.419481	0.0596069	DHCR24	ENSG00000116133	0.245	0.1239	0.3698	0.223	0.0654	0.4217	0.257	0.0834	0.4374
chr1:55230576-55230770	chr1:55230576-55230770			DHCR24	ENSG00000116133	0.269	0.1613	0.3969	0.322	0.1529	0.5077				0.1484	0.0932	0.2151	0.189	0.1032	0.3334
chr1:55230576-55230770	cg08168431	0.231169	0.311868	DHCR24	ENSG00000116133	0.254	0.1339	0.3922	0.393	0.2547	0.5852
chr1:55230576-55230770	cg11084629	-0.0246753	0.916866	DHCR24	ENSG00000116133	0.263	0.1423	0.3996	0.326	0.1618	0.5072
chr1:55230576-55230770	chr1:55230576-55230770			MROH7	ENSG00000184313										-0.1534	-0.2266	-0.0752	-0.1541	-0.2204	-0.0637
chr1:55230576-55230770	cg08168431	0.231169	0.311868	MROH7	ENSG00000184313
chr1:55230576-55230770	cg11084629	-0.0246753	0.916866	MROH7	ENSG00000184313
chr1:55230576-55230770	cg22389964	0.419481	0.0596069	TTC4	ENSG00000243725
chr1:55230576-55230770	chr1:55230576-55230770			TTC4	ENSG00000243725										0.1353	0.074	0.1845				0.1944	0.1178	0.2605
chr1:55230576-55230770	cg08168431	0.231169	0.311868	TTC4	ENSG00000243725
chr1:55230576-55230770	cg11084629	-0.0246753	0.916866	TTC4	ENSG00000243725
chr1:55230576-55230770	cg22389964	0.419481	0.0596069	USP24	ENSG00000162402
chr1:55230576-55230770	cg11084629	-0.0246753	0.916866	USP24	ENSG00000162402
chr1:55457967-55458086	cg01147025	-0.114286	0.620737	ACOT11	ENSG00000162390
chr1:55457967-55458086	cg06337363	-0.293506	0.196033	ACOT11	ENSG00000162390
chr1:55457967-55458086	chr1:55457967-55458086			ACOT11	ENSG00000162390													0.1862	0.1127	0.3111
chr1:55457967-55458086	cg14320236	-0.177922	0.438612	ACOT11	ENSG00000162390
chr1:55457967-55458086	cg14320236	-0.177922	0.438612	C1orf177	ENSG00000162398							-0.247	-0.4526	-0.06
chr1:55457967-55458086	cg01147025	-0.114286	0.620737	USP24	ENSG00000162402				-0.303	-0.5073	-0.1397
chr1:59249834-59249883	cg07018071	0.544156	0.0119297	JUN	ENSG00000177606							0.267	0.0768	0.4872
chr1:59249834-59249883	cg15096815	0.385714	0.0851054	JUN	ENSG00000177606
chr1:59249834-59249883	chr1:59249834-59249883			JUN	ENSG00000177606							0.261	0.0736	0.4729							0.1994	0.0853	0.3043
chr1:59249834-59249883	cg03256465	0.644156	0.00207512	JUN	ENSG00000177606
chr1:59249834-59249883	cg07018071	0.544156	0.0119297	TACSTD2	ENSG00000184292
chr1:59249834-59249883	cg15096815	0.385714	0.0851054	TACSTD2	ENSG00000184292
chr1:59249834-59249883	chr1:59249834-59249883			TACSTD2	ENSG00000184292													0.2309	0.0893	0.3526
chr1:59249834-59249883	cg03256465	0.644156	0.00207512	TACSTD2	ENSG00000184292
chr1:63154465-63154668	chr1:63154465-63154668			ATG4C	ENSG00000125703				-0.246	-0.4839	-0.057
chr1:63154465-63154668	cg27123834	0.215584	0.346347	ATG4C	ENSG00000125703				-0.237	-0.4256	-0.0558
chr1:63154465-63154668	cg06595852	-0.344156	0.126917	DOCK7	ENSG00000116641	-0.179	-0.3171	-0.0522
chr1:63154465-63154668	chr1:63154465-63154668			DOCK7	ENSG00000116641	-0.287	-0.4199	-0.1656	-0.272	-0.4613	-0.1146	-0.289	-0.4873	-0.1238	-0.1604	-0.24	-0.0753				-0.225	-0.2967	-0.1359
chr1:63154465-63154668	cg11960592	0.0779221	0.736838	DOCK7	ENSG00000116641	-0.218	-0.348	-0.0807				-0.266	-0.4793	-0.0861
chr1:63154465-63154668	cg27123834	0.215584	0.346347	DOCK7	ENSG00000116641	-0.294	-0.4254	-0.1705	-0.28	-0.4777	-0.0948	-0.294	-0.4844	-0.1335
chr1:63154465-63154668	cg04022724	0.492208	0.0248237	DOCK7	ENSG00000116641	-0.235	-0.3697	-0.1127				-0.242	-0.4331	-0.0597
chr1:92352293-92352481	cg08848903	-0.0896104	0.698749	CDC7	ENSG00000097046
chr1:92352293-92352481	chr1:92352293-92352481			CDC7	ENSG00000097046										0.1416	0.0589	0.1996	0.1235	0.0519	0.1961	0.1571	0.0507	0.2405
chr1:92352293-92352481	cg23113350	0.0246753	0.916866	CDC7	ENSG00000097046	0.183	0.0594	0.3233				0.236	0.0578	0.4118
chr1:92352293-92352481	cg07557690	-0.0896104	0.698749	CDC7	ENSG00000097046
chr1:92352293-92352481	cg00563926	-0.267532	0.240027	CDC7	ENSG00000097046
chr1:92352293-92352481	cg08848903	-0.0896104	0.698749	GLMN	ENSG00000174842	0.223	0.0949	0.335				0.27	0.0794	0.4586
chr1:92352293-92352481	chr1:92352293-92352481			GLMN	ENSG00000174842	0.269	0.1455	0.393				0.341	0.1754	0.5147	0.2214	0.1728	0.2712	0.1975	0.116	0.2895	0.2481	0.1693	0.3226
chr1:92352293-92352481	cg23113350	0.0246753	0.916866	GLMN	ENSG00000174842	0.281	0.1579	0.4147	0.281	0.1039	0.459	0.285	0.1271	0.4719
chr1:92352293-92352481	cg07557690	-0.0896104	0.698749	GLMN	ENSG00000174842	0.233	0.0923	0.3728				0.331	0.1898	0.524
chr1:92352293-92352481	cg00563926	-0.267532	0.240027	GLMN	ENSG00000174842	0.197	0.0707	0.3252
chr1:92352293-92352481	cg08848903	-0.0896104	0.698749	RPAP2	ENSG00000122484
chr1:92352293-92352481	chr1:92352293-92352481			RPAP2	ENSG00000122484																0.1397	0.0682	0.2128
chr1:92352293-92352481	cg23113350	0.0246753	0.916866	RPAP2	ENSG00000122484
chr1:92352293-92352481	cg07557690	-0.0896104	0.698749	RPAP2	ENSG00000122484
chr1:92352293-92352481	cg08848903	-0.0896104	0.698749	TGFBR3	ENSG00000069702
chr1:92352293-92352481	chr1:92352293-92352481			TGFBR3	ENSG00000069702													0.1379	0.0624	0.2293
chr1:92352293-92352481	cg23113350	0.0246753	0.916866	TGFBR3	ENSG00000069702
chr1:92352293-92352481	cg07557690	-0.0896104	0.698749	TGFBR3	ENSG00000069702
chr1:92352293-92352481	cg00563926	-0.267532	0.240027	TGFBR3	ENSG00000069702
chr1:109584962-109585031	cg24853765	0.51039	0.0194245	CELSR2	ENSG00000143126
chr1:109584962-109585031	cg26662007	0.253247	0.266812	CELSR2	ENSG00000143126
chr1:109584962-109585031	chr1:109584962-109585031			CELSR2	ENSG00000143126																0.1807	0.0784	0.2899
chr1:109584962-109585031	cg10595344	-0.185714	0.418509	CELSR2	ENSG00000143126
chr1:109584962-109585031	cg14654822	0.167532	0.466209	CELSR2	ENSG00000143126
chr1:109584962-109585031	cg24853765	0.51039	0.0194245	CYB561D1	ENSG00000174151
chr1:109584962-109585031	cg26662007	0.253247	0.266812	CYB561D1	ENSG00000174151
chr1:109584962-109585031	chr1:109584962-109585031			CYB561D1	ENSG00000174151																0.2024	0.0846	0.3225
chr1:109584962-109585031	cg10595344	-0.185714	0.418509	CYB561D1	ENSG00000174151
chr1:109584962-109585031	cg14654822	0.167532	0.466209	CYB561D1	ENSG00000174151
chr1:109584962-109585031	cg26662007	0.253247	0.266812	PSMA5	ENSG00000143106	-0.195	-0.3324	-0.0774	-0.249	-0.4427	-0.0873
chr1:109584962-109585031	cg14654822	0.167532	0.466209	PSMA5	ENSG00000143106				-0.239	-0.4242	-0.0721
chr1:109584962-109585031	cg26662007	0.253247	0.266812	STXBP3	ENSG00000116266
chr1:109584962-109585031	chr1:109584962-109585031			STXBP3	ENSG00000116266																-0.1745	-0.2751	-0.094
chr1:109584962-109585031	cg10595344	-0.185714	0.418509	STXBP3	ENSG00000116266
chr1:109584962-109585031	cg14654822	0.167532	0.466209	STXBP3	ENSG00000116266
chr1:116916409-116916465	cg09537830	0.377922	0.0920161	CD2	ENSG00000116824
chr1:116916409-116916465	cg14841875	0.163636	0.476787	CD2	ENSG00000116824
chr1:116916409-116916465	cg14169801	0.115584	0.616731	CD2	ENSG00000116824
chr1:116916409-116916465	chr1:116916409-116916465			CD2	ENSG00000116824													-0.1317	-0.1991	-0.0571
chr1:116916409-116916465	cg25062542	0.450649	0.04175	CD2	ENSG00000116824
chr1:116916409-116916465	cg09537830	0.377922	0.0920161	MAB21L3	ENSG00000173212
chr1:116916409-116916465	cg14841875	0.163636	0.476787	MAB21L3	ENSG00000173212
chr1:116916409-116916465	chr1:116916409-116916465			MAB21L3	ENSG00000173212																-0.1902	-0.2966	-0.0625
chr1:116916409-116916465	cg25062542	0.450649	0.04175	MAB21L3	ENSG00000173212	-0.209	-0.3493	-0.0817
chr1:120261904-120261921	cg05963849	-0.2	0.383014	NOTCH2	ENSG00000134250
chr1:120261904-120261921	chr1:120261904-120261921			NOTCH2	ENSG00000134250																0.2172	0.0574	0.3423
chr1:120261904-120261921	cg06930527	0.122078	0.596865	NOTCH2	ENSG00000134250
chr1:120261904-120261921	cg04139379	-0.146753	0.524017	NOTCH2	ENSG00000134250
chr1:120261904-120261921	cg05963849	-0.2	0.383014	ZNF697	ENSG00000143067
chr1:120261904-120261921	chr1:120261904-120261921			ZNF697	ENSG00000143067										0.1099	0.0566	0.1756
chr1:120261904-120261921	cg06930527	0.122078	0.596865	ZNF697	ENSG00000143067
chr1:120261904-120261921	cg04139379	-0.146753	0.524017	ZNF697	ENSG00000143067
chr1:151634388-151634697	cg03456799	0.0493506	0.832377	CGN	ENSG00000143375				0.3	0.141	0.4992
chr1:151634388-151634697	cg08504644	0.198701	0.386167	CGN	ENSG00000143375
chr1:151634388-151634697	chr1:151634388-151634697			CGN	ENSG00000143375				0.395	0.2447	0.568				0.1066	0.0572	0.1676	0.2646	0.1892	0.3417
chr1:151634388-151634697	cg15044951	-0.1	0.665478	CGN	ENSG00000143375				0.244	0.071	0.446
chr1:151634388-151634697	cg26188803	0.0662338	0.775547	CGN	ENSG00000143375	0.182	0.0527	0.3277	0.379	0.2321	0.5449
chr1:151634388-151634697	cg24169001	0.118182	0.608752	CGN	ENSG00000143375	0.199	0.0767	0.3426	0.421	0.2553	0.5715
chr1:151634388-151634697	cg03456799	0.0493506	0.832377	LINGO4	ENSG00000213171				0.255	0.0802	0.4236
chr1:151634388-151634697	chr1:151634388-151634697			LINGO4	ENSG00000213171													0.1862	0.1083	0.2601
chr1:151634388-151634697	cg15044951	-0.1	0.665478	LINGO4	ENSG00000213171
chr1:151634388-151634697	cg26188803	0.0662338	0.775547	LINGO4	ENSG00000213171
chr1:151634388-151634697	cg24169001	0.118182	0.608752	LINGO4	ENSG00000213171
chr1:151634388-151634697	cg03456799	0.0493506	0.832377	MRPL9	ENSG00000143436	0.391	0.2809	0.5043	0.365	0.1956	0.5438	0.447	0.3064	0.6001
chr1:151634388-151634697	cg08504644	0.198701	0.386167	MRPL9	ENSG00000143436
chr1:151634388-151634697	chr1:151634388-151634697			MRPL9	ENSG00000143436	0.382	0.2832	0.5038	0.326	0.1486	0.516	0.463	0.3251	0.6412	0.2928	0.2425	0.3366	0.2136	0.1424	0.2812	0.3672	0.2821	0.4585
chr1:151634388-151634697	cg15044951	-0.1	0.665478	MRPL9	ENSG00000143436	0.303	0.1699	0.4411				0.451	0.3086	0.6349
chr1:151634388-151634697	cg26188803	0.0662338	0.775547	MRPL9	ENSG00000143436	0.339	0.2358	0.4741	0.224	0.0641	0.4159	0.456	0.2981	0.6431
chr1:151634388-151634697	cg24169001	0.118182	0.608752	MRPL9	ENSG00000143436	0.336	0.2197	0.4604	0.315	0.1594	0.4875	0.391	0.2336	0.5669
chr1:151634388-151634697	cg03456799	0.0493506	0.832377	PIP5K1A	ENSG00000143398	-0.212	-0.3507	-0.0903	-0.22	-0.4108	-0.0611
chr1:151634388-151634697	cg08504644	0.198701	0.386167	PIP5K1A	ENSG00000143398
chr1:151634388-151634697	chr1:151634388-151634697			PIP5K1A	ENSG00000143398	-0.264	-0.3906	-0.1378	-0.242	-0.4109	-0.0869	-0.3	-0.5089	-0.101	-0.2121	-0.267	-0.1613	-0.1736	-0.2425	-0.0937	-0.248	-0.3337	-0.1563
chr1:151634388-151634697	cg15044951	-0.1	0.665478	PIP5K1A	ENSG00000143398
chr1:151634388-151634697	cg26188803	0.0662338	0.775547	PIP5K1A	ENSG00000143398	-0.261	-0.3986	-0.128				-0.312	-0.5026	-0.1332
chr1:151634388-151634697	cg24169001	0.118182	0.608752	PIP5K1A	ENSG00000143398	-0.264	-0.3977	-0.1336	-0.258	-0.4362	-0.0804	-0.277	-0.4854	-0.1165
chr1:151634388-151634697	cg03456799	0.0493506	0.832377	POGZ	ENSG00000143442							-0.307	-0.491	-0.1324
chr1:151634388-151634697	cg08504644	0.198701	0.386167	POGZ	ENSG00000143442
chr1:151634388-151634697	chr1:151634388-151634697			POGZ	ENSG00000143442							-0.239	-0.4417	-0.0634							-0.2304	-0.3133	-0.1341
chr1:151634388-151634697	cg15044951	-0.1	0.665478	POGZ	ENSG00000143442
chr1:151634388-151634697	cg26188803	0.0662338	0.775547	POGZ	ENSG00000143442
chr1:151634388-151634697	cg24169001	0.118182	0.608752	POGZ	ENSG00000143442
chr1:151634388-151634697	cg03456799	0.0493506	0.832377	PSMB4	ENSG00000159377
chr1:151634388-151634697	cg08504644	0.198701	0.386167	PSMB4	ENSG00000159377
chr1:151634388-151634697	chr1:151634388-151634697			PSMB4	ENSG00000159377																0.1231	0.053	0.2008
chr1:151634388-151634697	cg15044951	-0.1	0.665478	PSMB4	ENSG00000159377
chr1:151634388-151634697	cg26188803	0.0662338	0.775547	PSMB4	ENSG00000159377
chr1:151634388-151634697	cg24169001	0.118182	0.608752	PSMB4	ENSG00000159377
chr1:151634388-151634697	cg03456799	0.0493506	0.832377	RFX5	ENSG00000143390	0.341	0.2192	0.4677	0.258	0.0735	0.4353	0.422	0.2783	0.5814
chr1:151634388-151634697	cg08504644	0.198701	0.386167	RFX5	ENSG00000143390	0.277	0.1543	0.4213				0.357	0.1894	0.52
chr1:151634388-151634697	chr1:151634388-151634697			RFX5	ENSG00000143390	0.313	0.1867	0.4419				0.386	0.2209	0.5859	0.2381	0.1866	0.2892	0.1919	0.1173	0.3131	0.2852	0.2207	0.3556
chr1:151634388-151634697	cg15044951	-0.1	0.665478	RFX5	ENSG00000143390	0.336	0.2161	0.4582	0.251	0.063	0.4402	0.423	0.2674	0.6231
chr1:151634388-151634697	cg26188803	0.0662338	0.775547	RFX5	ENSG00000143390	0.246	0.1029	0.3816				0.316	0.1264	0.5061
chr1:151634388-151634697	cg24169001	0.118182	0.608752	RFX5	ENSG00000143390	0.231	0.104	0.3612				0.306	0.1232	0.499
chr1:151634388-151634697	cg08504644	0.198701	0.386167	RORC	ENSG00000143365	-0.225	-0.3632	-0.0889
chr1:151634388-151634697	cg03456799	0.0493506	0.832377	S100A11	ENSG00000163191	-0.393	-0.5285	-0.2736	-0.415	-0.6092	-0.2504	-0.374	-0.5525	-0.2134
chr1:151634388-151634697	cg08504644	0.198701	0.386167	S100A11	ENSG00000163191
chr1:151634388-151634697	chr1:151634388-151634697			S100A11	ENSG00000163191	-0.458	-0.5726	-0.3534	-0.469	-0.6321	-0.327	-0.454	-0.6454	-0.2912	-0.363	-0.4081	-0.3045	-0.3824	-0.4442	-0.305	-0.3432	-0.4137	-0.261
chr1:151634388-151634697	cg15044951	-0.1	0.665478	S100A11	ENSG00000163191	-0.367	-0.5032	-0.244	-0.311	-0.4922	-0.1418	-0.439	-0.6283	-0.2847
chr1:151634388-151634697	cg26188803	0.0662338	0.775547	S100A11	ENSG00000163191	-0.412	-0.5344	-0.3073	-0.425	-0.5748	-0.2925	-0.403	-0.6027	-0.2393
chr1:151634388-151634697	cg24169001	0.118182	0.608752	S100A11	ENSG00000163191	-0.455	-0.5764	-0.3571	-0.439	-0.615	-0.2919	-0.475	-0.6654	-0.3163
chr1:151634388-151634697	cg03456799	0.0493506	0.832377	SNX27	ENSG00000143376	-0.424	-0.5447	-0.3119	-0.346	-0.541	-0.1938	-0.515	-0.6888	-0.3821
chr1:151634388-151634697	cg08504644	0.198701	0.386167	SNX27	ENSG00000143376
chr1:151634388-151634697	chr1:151634388-151634697			SNX27	ENSG00000143376	-0.443	-0.5623	-0.3246	-0.387	-0.5695	-0.2207	-0.505	-0.6868	-0.3405	-0.3716	-0.4251	-0.3059	-0.3208	-0.3924	-0.2456	-0.4222	-0.4951	-0.3362
chr1:151634388-151634697	cg15044951	-0.1	0.665478	SNX27	ENSG00000143376	-0.328	-0.4629	-0.2044				-0.41	-0.59	-0.238
chr1:151634388-151634697	cg26188803	0.0662338	0.775547	SNX27	ENSG00000143376	-0.341	-0.4742	-0.2139	-0.292	-0.4837	-0.0955	-0.394	-0.5842	-0.2136
chr1:151634388-151634697	cg24169001	0.118182	0.608752	SNX27	ENSG00000143376	-0.442	-0.5785	-0.3228	-0.422	-0.5975	-0.2488	-0.475	-0.6183	-0.3235
chr1:151634388-151634697	cg03456799	0.0493506	0.832377	TDRKH	ENSG00000182134	0.401	0.2916	0.5247	0.472	0.3159	0.6505	0.32	0.1687	0.4776
chr1:151634388-151634697	cg08504644	0.198701	0.386167	TDRKH	ENSG00000182134
chr1:151634388-151634697	chr1:151634388-151634697			TDRKH	ENSG00000182134	0.409	0.2948	0.5333	0.515	0.3769	0.6897	0.29	0.1029	0.4869	0.3158	0.2675	0.3736	0.4174	0.3571	0.4859	0.2164	0.1372	0.2921
chr1:151634388-151634697	cg15044951	-0.1	0.665478	TDRKH	ENSG00000182134	0.343	0.2266	0.4649	0.369	0.2077	0.5347	0.333	0.1935	0.5044
chr1:151634388-151634697	cg26188803	0.0662338	0.775547	TDRKH	ENSG00000182134	0.356	0.2363	0.4903	0.438	0.2923	0.6227	0.263	0.1052	0.4794
chr1:151634388-151634697	cg24169001	0.118182	0.608752	TDRKH	ENSG00000182134	0.383	0.2657	0.5057	0.498	0.3525	0.655	0.259	0.1025	0.4443
chr1:151634388-151634697	cg03456799	0.0493506	0.832377	THEM4	ENSG00000159445	0.234	0.1154	0.3571	0.37	0.2036	0.5738
chr1:151634388-151634697	cg08504644	0.198701	0.386167	THEM4	ENSG00000159445
chr1:151634388-151634697	chr1:151634388-151634697			THEM4	ENSG00000159445	0.336	0.2133	0.4813	0.45	0.2911	0.6358	0.23	0.0558	0.4289	0.242	0.1823	0.2981	0.3253	0.2367	0.406	0.1619	0.0609	0.2368
chr1:151634388-151634697	cg15044951	-0.1	0.665478	THEM4	ENSG00000159445	0.219	0.1014	0.3662	0.275	0.1071	0.4878
chr1:151634388-151634697	cg26188803	0.0662338	0.775547	THEM4	ENSG00000159445	0.308	0.1946	0.4489	0.404	0.2432	0.5715	0.234	0.0584	0.4288
chr1:151634388-151634697	cg24169001	0.118182	0.608752	THEM4	ENSG00000159445	0.324	0.1976	0.4528	0.387	0.2251	0.5817	0.27	0.0964	0.4576
chr1:151634388-151634697	cg03456799	0.0493506	0.832377	TUFT1	ENSG00000143367	-0.242	-0.3821	-0.1027	-0.252	-0.4603	-0.0935	-0.229	-0.4243	-0.0567
chr1:151634388-151634697	cg08504644	0.198701	0.386167	TUFT1	ENSG00000143367
chr1:151634388-151634697	chr1:151634388-151634697			TUFT1	ENSG00000143367	-0.306	-0.4498	-0.1844	-0.358	-0.5396	-0.1845	-0.253	-0.4534	-0.0782	-0.2691	-0.3179	-0.2219	-0.2939	-0.366	-0.2111	-0.2439	-0.3287	-0.1574
chr1:151634388-151634697	cg15044951	-0.1	0.665478	TUFT1	ENSG00000143367	-0.301	-0.4409	-0.1723	-0.278	-0.4495	-0.1065	-0.32	-0.5005	-0.1475
chr1:151634388-151634697	cg26188803	0.0662338	0.775547	TUFT1	ENSG00000143367	-0.195	-0.3403	-0.0577	-0.272	-0.4846	-0.1125
chr1:151634388-151634697	cg24169001	0.118182	0.608752	TUFT1	ENSG00000143367	-0.372	-0.5043	-0.2494	-0.391	-0.6128	-0.2223	-0.352	-0.5505	-0.1615
chr1:151634388-151634697	cg03456799	0.0493506	0.832377	VPS72	ENSG00000163159
chr1:151634388-151634697	cg08504644	0.198701	0.386167	VPS72	ENSG00000163159	0.187	0.0566	0.3112				0.251	0.0992	0.4404
chr1:151634388-151634697	chr1:151634388-151634697			VPS72	ENSG00000163159																0.1374	0.0648	0.204
chr1:151634388-151634697	cg15044951	-0.1	0.665478	VPS72	ENSG00000163159
chr1:151634388-151634697	cg26188803	0.0662338	0.775547	VPS72	ENSG00000163159
chr1:151634388-151634697	cg24169001	0.118182	0.608752	VPS72	ENSG00000163159
chr1:151634388-151634697	cg03456799	0.0493506	0.832377	ZNF687	ENSG00000143373	-0.193	-0.3387	-0.0649				-0.216	-0.3916	-0.0571
chr1:151634388-151634697	cg26188803	0.0662338	0.775547	ZNF687	ENSG00000143373							-0.242	-0.4262	-0.076
chr1:152196415-152196674	chr1:152196415-152196674			MRPL9	ENSG00000143436										-0.1577	-0.2468	-0.0801				-0.1684	-0.2558	-0.0676
chr1:152196415-152196674	cg00888758	0.312987	0.166921	MRPL9	ENSG00000143436	-0.195	-0.3467	-0.0546
chr1:152196415-152196674	cg11344574	0.294805	0.193991	THEM5	ENSG00000196407
chr1:152196415-152196674	chr1:152196415-152196674			THEM5	ENSG00000196407				-0.248	-0.4351	-0.0706							-0.2034	-0.2784	-0.1169	0.1485	0.0561	0.2409
chr1:152196415-152196674	cg07252308			THEM5	ENSG00000196407
chr1:152196415-152196674	cg00888758	0.312987	0.166921	THEM5	ENSG00000196407				-0.267	-0.4617	-0.085
chr1:153643479-153643822	cg18227129	0.350649	0.119552	CREB3L4	ENSG00000143578	0.191	0.0522	0.3212	0.242	0.0758	0.4232
chr1:153643479-153643822	cg16101101	0.0818182	0.724069	CREB3L4	ENSG00000143578
chr1:153643479-153643822	cg09366641	0.0948052	0.682041	CREB3L4	ENSG00000143578				0.234	0.0515	0.4488
chr1:153643479-153643822	cg09929564	0.114286	0.620737	CREB3L4	ENSG00000143578
chr1:153643479-153643822	cg13209085	0.22987	0.314657	CREB3L4	ENSG00000143578
chr1:153643479-153643822	chr1:153643479-153643822			CREB3L4	ENSG00000143578										0.1311	0.0795	0.1792	0.1278	0.0668	0.1954	0.142	0.0673	0.2214
chr1:153643479-153643822	cg26037239	0.519481	0.0171075	CREB3L4	ENSG00000143578	0.195	0.0696	0.3421
chr1:153643479-153643822	cg18227129	0.350649	0.119552	GATAD2B	ENSG00000143614
chr1:153643479-153643822	cg16101101	0.0818182	0.724069	GATAD2B	ENSG00000143614
chr1:153643479-153643822	cg09366641	0.0948052	0.682041	GATAD2B	ENSG00000143614
chr1:153643479-153643822	cg09929564	0.114286	0.620737	GATAD2B	ENSG00000143614
chr1:153643479-153643822	cg13209085	0.22987	0.314657	GATAD2B	ENSG00000143614
chr1:153643479-153643822	chr1:153643479-153643822			GATAD2B	ENSG00000143614																-0.1626	-0.2402	-0.0788
chr1:153643479-153643822	cg22861691	-0.0961039	0.677886	GATAD2B	ENSG00000143614
chr1:153643479-153643822	cg18227129	0.350649	0.119552	RAB13	ENSG00000143545
chr1:153643479-153643822	cg16101101	0.0818182	0.724069	RAB13	ENSG00000143545
chr1:153643479-153643822	cg09366641	0.0948052	0.682041	RAB13	ENSG00000143545
chr1:153643479-153643822	cg09929564	0.114286	0.620737	RAB13	ENSG00000143545
chr1:153643479-153643822	cg13209085	0.22987	0.314657	RAB13	ENSG00000143545
chr1:153643479-153643822	chr1:153643479-153643822			RAB13	ENSG00000143545													0.1249	0.0702	0.1779
chr1:153643479-153643822	cg26037239	0.519481	0.0171075	RAB13	ENSG00000143545
chr1:153643479-153643822	cg18227129	0.350649	0.119552	RPS27	ENSG00000177954
chr1:153643479-153643822	cg16101101	0.0818182	0.724069	RPS27	ENSG00000177954
chr1:153643479-153643822	cg09366641	0.0948052	0.682041	RPS27	ENSG00000177954
chr1:153643479-153643822	cg09929564	0.114286	0.620737	RPS27	ENSG00000177954
chr1:153643479-153643822	cg13209085	0.22987	0.314657	RPS27	ENSG00000177954
chr1:153643479-153643822	chr1:153643479-153643822			RPS27	ENSG00000177954																0.1187	0.0548	0.1661
chr1:153643479-153643822	cg26037239	0.519481	0.0171075	RPS27	ENSG00000177954
chr1:153643479-153643822	cg22861691	-0.0961039	0.677886	RPS27	ENSG00000177954
chr1:153643479-153643822	cg18227129	0.350649	0.119552	S100A2	ENSG00000196754
chr1:153643479-153643822	cg16101101	0.0818182	0.724069	S100A2	ENSG00000196754
chr1:153643479-153643822	cg09366641	0.0948052	0.682041	S100A2	ENSG00000196754
chr1:153643479-153643822	cg09929564	0.114286	0.620737	S100A2	ENSG00000196754
chr1:153643479-153643822	cg13209085	0.22987	0.314657	S100A2	ENSG00000196754
chr1:153643479-153643822	chr1:153643479-153643822			S100A2	ENSG00000196754										0.1109	0.0573	0.1645				0.1713	0.0862	0.2348
chr1:153643479-153643822	cg26037239	0.519481	0.0171075	S100A2	ENSG00000196754
chr1:153643479-153643822	cg22861691	-0.0961039	0.677886	S100A2	ENSG00000196754
chr1:153643479-153643822	cg18227129	0.350649	0.119552	S100A4	ENSG00000196154
chr1:153643479-153643822	cg16101101	0.0818182	0.724069	S100A4	ENSG00000196154
chr1:153643479-153643822	cg09929564	0.114286	0.620737	S100A4	ENSG00000196154
chr1:153643479-153643822	cg13209085	0.22987	0.314657	S100A4	ENSG00000196154
chr1:153643479-153643822	cg26037239	0.519481	0.0171075	S100A4	ENSG00000196154
chr1:153643479-153643822	cg22861691	-0.0961039	0.677886	S100A4	ENSG00000196154
chr1:153643479-153643822	cg18227129	0.350649	0.119552	S100A5	ENSG00000196420
chr1:153643479-153643822	cg16101101	0.0818182	0.724069	S100A5	ENSG00000196420
chr1:153643479-153643822	cg09366641	0.0948052	0.682041	S100A5	ENSG00000196420
chr1:153643479-153643822	cg09929564	0.114286	0.620737	S100A5	ENSG00000196420
chr1:153643479-153643822	cg13209085	0.22987	0.314657	S100A5	ENSG00000196420
chr1:153643479-153643822	chr1:153643479-153643822			S100A5	ENSG00000196420																0.1057	0.0598	0.1591
chr1:153643479-153643822	cg26037239	0.519481	0.0171075	S100A5	ENSG00000196420
chr1:153643479-153643822	cg22861691	-0.0961039	0.677886	S100A5	ENSG00000196420							0.251	0.0907	0.4571
chr1:153643479-153643822	cg18227129	0.350649	0.119552	SLC27A3	ENSG00000143554
chr1:153643479-153643822	cg16101101	0.0818182	0.724069	SLC27A3	ENSG00000143554
chr1:153643479-153643822	cg09366641	0.0948052	0.682041	SLC27A3	ENSG00000143554
chr1:153643479-153643822	cg09929564	0.114286	0.620737	SLC27A3	ENSG00000143554
chr1:153643479-153643822	cg13209085	0.22987	0.314657	SLC27A3	ENSG00000143554
chr1:153643479-153643822	chr1:153643479-153643822			SLC27A3	ENSG00000143554																0.1037	0.0598	0.1673
chr1:153643479-153643822	cg26037239	0.519481	0.0171075	SLC27A3	ENSG00000143554
chr1:153643479-153643822	cg22861691	-0.0961039	0.677886	SLC27A3	ENSG00000143554
chr1:153643479-153643822	cg18227129	0.350649	0.119552	SLC39A1	ENSG00000143570
chr1:153643479-153643822	cg16101101	0.0818182	0.724069	SLC39A1	ENSG00000143570
chr1:153643479-153643822	cg09929564	0.114286	0.620737	SLC39A1	ENSG00000143570
chr1:153643479-153643822	cg13209085	0.22987	0.314657	SLC39A1	ENSG00000143570
chr1:153643479-153643822	chr1:153643479-153643822			SLC39A1	ENSG00000143570																0.1246	0.0603	0.1781
chr1:153643479-153643822	cg26037239	0.519481	0.0171075	SLC39A1	ENSG00000143570
chr1:153643479-153643822	cg18227129	0.350649	0.119552	SNAPIN	ENSG00000143553
chr1:153643479-153643822	cg16101101	0.0818182	0.724069	SNAPIN	ENSG00000143553
chr1:153643479-153643822	cg09366641	0.0948052	0.682041	SNAPIN	ENSG00000143553
chr1:153643479-153643822	cg09929564	0.114286	0.620737	SNAPIN	ENSG00000143553
chr1:153643479-153643822	cg13209085	0.22987	0.314657	SNAPIN	ENSG00000143553
chr1:153643479-153643822	chr1:153643479-153643822			SNAPIN	ENSG00000143553										0.1087	0.0585	0.1457				0.1318	0.0705	0.1878
chr1:153643479-153643822	cg26037239	0.519481	0.0171075	SNAPIN	ENSG00000143553
chr1:155828926-155829220	cg11545364	-0.276623	0.223944	ASH1L	ENSG00000116539
chr1:155828926-155829220	cg10231603	0.394805	0.0775481	ASH1L	ENSG00000116539
chr1:155828926-155829220	cg06440960	0.287013	0.20647	LAMTOR2	ENSG00000116586
chr1:155828926-155829220	chr1:155828926-155829220			LAMTOR2	ENSG00000116586																0.1227	0.0784	0.1794
chr1:155828926-155829220	cg05150177	0.336364	0.136187	LAMTOR2	ENSG00000116586
chr1:155828926-155829220	cg11545364	-0.276623	0.223944	LAMTOR2	ENSG00000116586
chr1:155828926-155829220	cg10231603	0.394805	0.0775481	LAMTOR2	ENSG00000116586
chr1:155828926-155829220	cg24876118	0.2	0.383014	LAMTOR2	ENSG00000116586
chr1:155828926-155829220	cg06440960	0.287013	0.20647	MEX3A	ENSG00000254726
chr1:155828926-155829220	cg03328526	0.397403	0.0754859	MEX3A	ENSG00000254726
chr1:155828926-155829220	chr1:155828926-155829220			MEX3A	ENSG00000254726										0.0965	0.0636	0.1235				0.1077	0.0553	0.1667
chr1:155828926-155829220	cg05150177	0.336364	0.136187	MEX3A	ENSG00000254726
chr1:155828926-155829220	cg12427688	-0.125974	0.58508	MEX3A	ENSG00000254726
chr1:155828926-155829220	cg11545364	-0.276623	0.223944	MEX3A	ENSG00000254726							0.208	0.0558	0.3933
chr1:155828926-155829220	cg10231603	0.394805	0.0775481	MEX3A	ENSG00000254726
chr1:155828926-155829220	cg24876118	0.2	0.383014	MEX3A	ENSG00000254726
chr1:155828926-155829220	cg03328526	0.397403	0.0754859	MSTO1	ENSG00000125459				0.252	0.0618	0.454
chr1:155828926-155829220	chr1:155828926-155829220			MSTO1	ENSG00000125459	0.185	0.0743	0.3304
chr1:155828926-155829220	cg10231603	0.394805	0.0775481	MSTO1	ENSG00000125459				0.248	0.0686	0.4567
chr1:155828926-155829220	cg24876118	0.2	0.383014	MSTO1	ENSG00000125459				0.225	0.0559	0.4061
chr1:155828926-155829220	cg06440960	0.287013	0.20647	SSR2	ENSG00000163479
chr1:155828926-155829220	cg03328526	0.397403	0.0754859	SSR2	ENSG00000163479
chr1:155828926-155829220	chr1:155828926-155829220			SSR2	ENSG00000163479																0.1723	0.1	0.2263
chr1:155828926-155829220	cg05150177	0.336364	0.136187	SSR2	ENSG00000163479
chr1:155828926-155829220	cg12427688	-0.125974	0.58508	SSR2	ENSG00000163479
chr1:155828926-155829220	cg11545364	-0.276623	0.223944	SSR2	ENSG00000163479
chr1:155828926-155829220	cg10231603	0.394805	0.0775481	SSR2	ENSG00000163479
chr1:155828926-155829220	cg24876118	0.2	0.383014	SSR2	ENSG00000163479
chr1:155828926-155829220	cg06440960	0.287013	0.20647	TMEM79	ENSG00000163472
chr1:155828926-155829220	cg03328526	0.397403	0.0754859	TMEM79	ENSG00000163472
chr1:155828926-155829220	chr1:155828926-155829220			TMEM79	ENSG00000163472	0.177	0.0511	0.3207													0.1212	0.0799	0.1706
chr1:155828926-155829220	cg05150177	0.336364	0.136187	TMEM79	ENSG00000163472	0.212	0.0966	0.3298
chr1:155828926-155829220	cg12427688	-0.125974	0.58508	TMEM79	ENSG00000163472
chr1:155828926-155829220	cg11545364	-0.276623	0.223944	TMEM79	ENSG00000163472	0.207	0.0867	0.3373				0.286	0.1223	0.4502
chr1:155828926-155829220	cg10231603	0.394805	0.0775481	TMEM79	ENSG00000163472
chr1:155828926-155829220	cg24876118	0.2	0.383014	TMEM79	ENSG00000163472
chr1:155828926-155829220	cg06440960	0.287013	0.20647	VHLL	ENSG00000189030
chr1:155828926-155829220	cg03328526	0.397403	0.0754859	VHLL	ENSG00000189030
chr1:155828926-155829220	chr1:155828926-155829220			VHLL	ENSG00000189030										0.1206	0.0858	0.16	0.1206	0.0571	0.1841	0.122	0.0857	0.1701
chr1:155828926-155829220	cg05150177	0.336364	0.136187	VHLL	ENSG00000189030
chr1:155828926-155829220	cg11545364	-0.276623	0.223944	VHLL	ENSG00000189030
chr1:155828926-155829220	cg10231603	0.394805	0.0775481	VHLL	ENSG00000189030
chr1:155828926-155829220	cg24876118	0.2	0.383014	VHLL	ENSG00000189030
chr1:155828926-155829220	cg03328526	0.397403	0.0754859	YY1AP1	ENSG00000163374
chr1:155828926-155829220	chr1:155828926-155829220			YY1AP1	ENSG00000163374										-0.1087	-0.1578	-0.067				-0.1551	-0.2377	-0.0534
chr1:155828926-155829220	cg11545364	-0.276623	0.223944	YY1AP1	ENSG00000163374
chr1:155828926-155829220	cg10231603	0.394805	0.0775481	YY1AP1	ENSG00000163374
chr1:155828926-155829220	cg24876118	0.2	0.383014	YY1AP1	ENSG00000163374
chr1:156119420-156119457	cg05824709	-0.0103896	0.966249	APOA1BP	ENSG00000163382	0.389	0.2703	0.5208	0.317	0.1432	0.5119	0.468	0.315	0.6386
chr1:156119420-156119457	cg01342467	-0.12987	0.573397	APOA1BP	ENSG00000163382	0.359	0.2311	0.499	0.296	0.125	0.4877	0.42	0.2407	0.6207
chr1:156119420-156119457	chr1:156119420-156119457			APOA1BP	ENSG00000163382	0.391	0.2848	0.5251	0.328	0.1818	0.5086	0.466	0.2875	0.6309	0.3496	0.2986	0.4024	0.2771	0.2092	0.3546	0.4253	0.3217	0.5021
chr1:156119420-156119457	cg08957767	-0.0545455	0.814788	APOA1BP	ENSG00000163382	0.367	0.2577	0.4983	0.308	0.1545	0.4715	0.441	0.2588	0.6662
chr1:156119420-156119457	cg00107970	0.166234	0.469722	APOA1BP	ENSG00000163382	0.339	0.2198	0.4849	0.255	0.1117	0.4301	0.429	0.2543	0.6431
chr1:156119420-156119457	cg05824709	-0.0103896	0.966249	ARHGEF2	ENSG00000116584
chr1:156119420-156119457	cg01342467	-0.12987	0.573397	ARHGEF2	ENSG00000116584	-0.305	-0.4339	-0.1769	-0.272	-0.4627	-0.0662	-0.338	-0.5532	-0.1719
chr1:156119420-156119457	chr1:156119420-156119457			ARHGEF2	ENSG00000116584	-0.318	-0.4329	-0.1944	-0.277	-0.4636	-0.094	-0.362	-0.5481	-0.1943	-0.2764	-0.3391	-0.214	-0.2692	-0.3377	-0.1879	-0.2843	-0.3576	-0.2119
chr1:156119420-156119457	cg08957767	-0.0545455	0.814788	ARHGEF2	ENSG00000116584	-0.362	-0.4931	-0.2477	-0.307	-0.5293	-0.1341	-0.414	-0.5833	-0.2473
chr1:156119420-156119457	cg00107970	0.166234	0.469722	ARHGEF2	ENSG00000116584	-0.31	-0.4464	-0.1806	-0.241	-0.4346	-0.064	-0.392	-0.5464	-0.2322
chr1:156119420-156119457	cg05824709	-0.0103896	0.966249	C1orf85	ENSG00000198715
chr1:156119420-156119457	cg01342467	-0.12987	0.573397	C1orf85	ENSG00000198715
chr1:156119420-156119457	cg08957767	-0.0545455	0.814788	C1orf85	ENSG00000198715
chr1:156119420-156119457	cg00107970	0.166234	0.469722	C1orf85	ENSG00000198715
chr1:156119420-156119457	cg05824709	-0.0103896	0.966249	CCT3	ENSG00000163468	0.299	0.1709	0.4262	0.24	0.0603	0.4415	0.367	0.2001	0.5502
chr1:156119420-156119457	cg01342467	-0.12987	0.573397	CCT3	ENSG00000163468	0.352	0.2286	0.4934	0.245	0.0732	0.4249	0.453	0.2879	0.6106
chr1:156119420-156119457	chr1:156119420-156119457			CCT3	ENSG00000163468	0.371	0.2468	0.5171	0.278	0.1155	0.4611	0.48	0.3233	0.6816	0.345	0.2864	0.3999	0.2591	0.1826	0.3459	0.435	0.3648	0.5062
chr1:156119420-156119457	cg08957767	-0.0545455	0.814788	CCT3	ENSG00000163468	0.388	0.2738	0.5175	0.307	0.1471	0.4861	0.467	0.3139	0.6653
chr1:156119420-156119457	cg00107970	0.166234	0.469722	CCT3	ENSG00000163468	0.297	0.1582	0.4275				0.433	0.2727	0.6272
chr1:156119420-156119457	cg05824709	-0.0103896	0.966249	DAP3	ENSG00000132676	0.206	0.0901	0.3389				0.275	0.0947	0.4702
chr1:156119420-156119457	cg01342467	-0.12987	0.573397	DAP3	ENSG00000132676	0.278	0.1333	0.4178				0.386	0.1967	0.5984
chr1:156119420-156119457	chr1:156119420-156119457			DAP3	ENSG00000132676	0.275	0.1511	0.404				0.405	0.2361	0.5965	0.2321	0.1521	0.2989				0.3839	0.3075	0.4576
chr1:156119420-156119457	cg08957767	-0.0545455	0.814788	DAP3	ENSG00000132676	0.268	0.1374	0.3954				0.387	0.2133	0.5737
chr1:156119420-156119457	cg00107970	0.166234	0.469722	DAP3	ENSG00000132676	0.233	0.1101	0.3785				0.408	0.2411	0.6177
chr1:156119420-156119457	cg05824709	-0.0103896	0.966249	GON4L	ENSG00000116580							-0.28	-0.4794	-0.1079
chr1:156119420-156119457	cg00107970	0.166234	0.469722	GON4L	ENSG00000116580							-0.342	-0.5349	-0.1565
chr1:156119420-156119457	cg05824709	-0.0103896	0.966249	GPATCH4	ENSG00000160818	0.412	0.2981	0.5379	0.432	0.2752	0.6213	0.388	0.2182	0.5754
chr1:156119420-156119457	cg01342467	-0.12987	0.573397	GPATCH4	ENSG00000160818	0.522	0.4179	0.6379	0.44	0.2756	0.6343	0.575	0.4341	0.7261
chr1:156119420-156119457	chr1:156119420-156119457			GPATCH4	ENSG00000160818	0.558	0.4602	0.6737	0.486	0.3348	0.6599	0.624	0.4924	0.7815	0.4976	0.4536	0.5424	0.4359	0.3649	0.5026	0.5631	0.4875	0.6258
chr1:156119420-156119457	cg08957767	-0.0545455	0.814788	GPATCH4	ENSG00000160818	0.565	0.4695	0.6877	0.485	0.3285	0.678	0.632	0.5191	0.7884
chr1:156119420-156119457	cg00107970	0.166234	0.469722	GPATCH4	ENSG00000160818	0.504	0.3915	0.6283	0.42	0.2587	0.6224	0.596	0.4599	0.7485
chr1:156119420-156119457	cg05824709	-0.0103896	0.966249	LAMTOR2	ENSG00000116586							0.258	0.0712	0.4399
chr1:156119420-156119457	cg01342467	-0.12987	0.573397	LAMTOR2	ENSG00000116586
chr1:156119420-156119457	chr1:156119420-156119457			LAMTOR2	ENSG00000116586																0.1453	0.0637	0.261
chr1:156119420-156119457	cg08957767	-0.0545455	0.814788	LAMTOR2	ENSG00000116586
chr1:156119420-156119457	cg00107970	0.166234	0.469722	LAMTOR2	ENSG00000116586
chr1:156119420-156119457	cg01342467	-0.12987	0.573397	MEF2D	ENSG00000116604	-0.21	-0.3568	-0.0914				-0.356	-0.5384	-0.1976
chr1:156119420-156119457	chr1:156119420-156119457			MEF2D	ENSG00000116604	-0.187	-0.3028	-0.07				-0.339	-0.5382	-0.1786	-0.1328	-0.2055	-0.0758				-0.2442	-0.3206	-0.1512
chr1:156119420-156119457	cg08957767	-0.0545455	0.814788	MEF2D	ENSG00000116604	-0.23	-0.375	-0.1158				-0.367	-0.5484	-0.2142
chr1:156119420-156119457	cg05824709	-0.0103896	0.966249	MEX3A	ENSG00000254726
chr1:156119420-156119457	cg01342467	-0.12987	0.573397	MEX3A	ENSG00000254726
chr1:156119420-156119457	chr1:156119420-156119457			MEX3A	ENSG00000254726													0.1446	0.0751	0.2326
chr1:156119420-156119457	cg08957767	-0.0545455	0.814788	MEX3A	ENSG00000254726
chr1:156119420-156119457	cg00107970	0.166234	0.469722	MEX3A	ENSG00000254726
chr1:156119420-156119457	cg05824709	-0.0103896	0.966249	PAQR6	ENSG00000160781
chr1:156119420-156119457	cg01342467	-0.12987	0.573397	PAQR6	ENSG00000160781	-0.254	-0.3893	-0.1226				-0.304	-0.4717	-0.1229
chr1:156119420-156119457	chr1:156119420-156119457			PAQR6	ENSG00000160781	-0.288	-0.4135	-0.1636	-0.259	-0.4391	-0.0668	-0.316	-0.5004	-0.1689	-0.248	-0.2967	-0.204	-0.238	-0.3126	-0.1652	-0.2589	-0.3391	-0.1748
chr1:156119420-156119457	cg08957767	-0.0545455	0.814788	PAQR6	ENSG00000160781	-0.295	-0.4232	-0.1749	-0.257	-0.4796	-0.085	-0.339	-0.5357	-0.1718
chr1:156119420-156119457	cg00107970	0.166234	0.469722	PAQR6	ENSG00000160781	-0.318	-0.4429	-0.2041	-0.319	-0.4875	-0.1526	-0.327	-0.5046	-0.1852
chr1:156119420-156119457	cg05824709	-0.0103896	0.966249	RAB25	ENSG00000132698	0.211	0.0732	0.3462	0.254	0.0723	0.4855
chr1:156119420-156119457	cg01342467	-0.12987	0.573397	RAB25	ENSG00000132698
chr1:156119420-156119457	chr1:156119420-156119457			RAB25	ENSG00000132698										0.1359	0.07	0.2149				0.1713	0.0611	0.2567
chr1:156119420-156119457	cg08957767	-0.0545455	0.814788	RAB25	ENSG00000132698
chr1:156119420-156119457	cg00107970	0.166234	0.469722	RAB25	ENSG00000132698
chr1:156119420-156119457	cg05824709	-0.0103896	0.966249	RIT1	ENSG00000143622	-0.333	-0.4524	-0.2223	-0.399	-0.5791	-0.2449	-0.265	-0.4693	-0.0882
chr1:156119420-156119457	cg01342467	-0.12987	0.573397	RIT1	ENSG00000143622	-0.38	-0.5115	-0.259	-0.383	-0.5712	-0.2183	-0.356	-0.554	-0.1802
chr1:156119420-156119457	chr1:156119420-156119457			RIT1	ENSG00000143622	-0.433	-0.5536	-0.3121	-0.446	-0.6169	-0.2797	-0.407	-0.5815	-0.2493	-0.3996	-0.4586	-0.337	-0.4271	-0.4916	-0.3375	-0.3686	-0.4742	-0.2759
chr1:156119420-156119457	cg08957767	-0.0545455	0.814788	RIT1	ENSG00000143622	-0.387	-0.5176	-0.2674	-0.397	-0.5734	-0.2307	-0.381	-0.5548	-0.203
chr1:156119420-156119457	cg00107970	0.166234	0.469722	RIT1	ENSG00000143622	-0.47	-0.5724	-0.3688	-0.493	-0.6583	-0.3564	-0.436	-0.6217	-0.2559
chr1:156119420-156119457	cg05824709	-0.0103896	0.966249	SEMA4A	ENSG00000196189	-0.247	-0.3729	-0.1157	-0.278	-0.4563	-0.1021
chr1:156119420-156119457	cg01342467	-0.12987	0.573397	SEMA4A	ENSG00000196189	-0.484	-0.6092	-0.3779	-0.433	-0.6302	-0.2488	-0.534	-0.6933	-0.3918
chr1:156119420-156119457	chr1:156119420-156119457			SEMA4A	ENSG00000196189	-0.506	-0.6219	-0.4045	-0.47	-0.6759	-0.3075	-0.551	-0.7026	-0.4246	-0.4425	-0.4991	-0.3882	-0.4371	-0.5016	-0.3682	-0.4512	-0.5192	-0.3741
chr1:156119420-156119457	cg08957767	-0.0545455	0.814788	SEMA4A	ENSG00000196189	-0.517	-0.6574	-0.4085	-0.469	-0.6571	-0.3008	-0.575	-0.73	-0.4573
chr1:156119420-156119457	cg00107970	0.166234	0.469722	SEMA4A	ENSG00000196189	-0.509	-0.6273	-0.3995	-0.479	-0.6865	-0.3161	-0.556	-0.7277	-0.4185
chr1:156119420-156119457	cg05824709	-0.0103896	0.966249	SLC25A44	ENSG00000160785	-0.29	-0.4267	-0.1667	-0.323	-0.5194	-0.144	-0.266	-0.4604	-0.0757
chr1:156119420-156119457	cg01342467	-0.12987	0.573397	SLC25A44	ENSG00000160785	-0.537	-0.6546	-0.4438	-0.471	-0.6549	-0.3079	-0.589	-0.7664	-0.453
chr1:156119420-156119457	chr1:156119420-156119457			SLC25A44	ENSG00000160785	-0.543	-0.6426	-0.453	-0.497	-0.6684	-0.354	-0.599	-0.7595	-0.4636	-0.4914	-0.5318	-0.4443	-0.4592	-0.5322	-0.3947	-0.5281	-0.6001	-0.4626
chr1:156119420-156119457	cg08957767	-0.0545455	0.814788	SLC25A44	ENSG00000160785	-0.548	-0.6698	-0.4466	-0.493	-0.6573	-0.3635	-0.616	-0.7635	-0.4983
chr1:156119420-156119457	cg00107970	0.166234	0.469722	SLC25A44	ENSG00000160785	-0.506	-0.6204	-0.4045	-0.451	-0.628	-0.2907	-0.572	-0.7261	-0.4478
chr1:156119420-156119457	cg05824709	-0.0103896	0.966249	SMG5	ENSG00000198952
chr1:156119420-156119457	cg01342467	-0.12987	0.573397	SMG5	ENSG00000198952
chr1:156119420-156119457	chr1:156119420-156119457			SMG5	ENSG00000198952							-0.238	-0.4269	-0.0576	-0.1547	-0.2303	-0.0971				-0.2032	-0.2989	-0.1236
chr1:156119420-156119457	cg08957767	-0.0545455	0.814788	SMG5	ENSG00000198952	-0.205	-0.332	-0.0751				-0.298	-0.4764	-0.1252
chr1:156119420-156119457	cg00107970	0.166234	0.469722	SMG5	ENSG00000198952	-0.189	-0.3365	-0.0624				-0.249	-0.4293	-0.0863
chr1:156119420-156119457	cg05824709	-0.0103896	0.966249	SSR2	ENSG00000163479							0.31	0.1281	0.5059
chr1:156119420-156119457	cg01342467	-0.12987	0.573397	SSR2	ENSG00000163479
chr1:156119420-156119457	chr1:156119420-156119457			SSR2	ENSG00000163479																0.186	0.0916	0.2905
chr1:156119420-156119457	cg08957767	-0.0545455	0.814788	SSR2	ENSG00000163479
chr1:156119420-156119457	cg00107970	0.166234	0.469722	SSR2	ENSG00000163479
chr1:156119420-156119457	cg05824709	-0.0103896	0.966249	TTC24	ENSG00000187862	0.235	0.0929	0.3895	0.25	0.0747	0.4535
chr1:156119420-156119457	cg01342467	-0.12987	0.573397	TTC24	ENSG00000187862	0.295	0.1689	0.4401	0.275	0.0885	0.4527	0.308	0.1409	0.5171
chr1:156119420-156119457	chr1:156119420-156119457			TTC24	ENSG00000187862	0.313	0.1989	0.4598	0.309	0.1471	0.5106	0.308	0.1407	0.5018	0.2896	0.2358	0.3357	0.2788	0.205	0.3471	0.301	0.1981	0.3744
chr1:156119420-156119457	cg08957767	-0.0545455	0.814788	TTC24	ENSG00000187862	0.28	0.1624	0.418	0.279	0.1163	0.4425	0.287	0.1136	0.4761
chr1:156119420-156119457	cg00107970	0.166234	0.469722	TTC24	ENSG00000187862	0.321	0.1996	0.4397	0.358	0.2022	0.528	0.27	0.0971	0.4659
chr1:156119420-156119457	cg05824709	-0.0103896	0.966249	YY1AP1	ENSG00000163374	-0.227	-0.368	-0.0852	-0.252	-0.4462	-0.0826
chr1:156119420-156119457	cg01342467	-0.12987	0.573397	YY1AP1	ENSG00000163374	-0.333	-0.4851	-0.2185	-0.263	-0.4488	-0.0742	-0.381	-0.5732	-0.2148
chr1:156119420-156119457	chr1:156119420-156119457			YY1AP1	ENSG00000163374	-0.363	-0.5039	-0.2291	-0.297	-0.4991	-0.1274	-0.417	-0.6243	-0.2296	-0.3156	-0.3787	-0.2596	-0.2954	-0.378	-0.2069	-0.3377	-0.4127	-0.2493
chr1:156119420-156119457	cg08957767	-0.0545455	0.814788	YY1AP1	ENSG00000163374	-0.364	-0.4959	-0.2381	-0.295	-0.4977	-0.115	-0.423	-0.5859	-0.2577
chr1:156119420-156119457	cg00107970	0.166234	0.469722	YY1AP1	ENSG00000163374	-0.347	-0.4843	-0.2244	-0.254	-0.4685	-0.0735	-0.446	-0.6362	-0.2808
chr1:160370208-160370286	cg13428480	0.0987013	0.669605	CD244	ENSG00000122223
chr1:160370208-160370286	chr1:160370208-160370286			CD244	ENSG00000122223										0.1081	0.0503	0.1811
chr1:160370208-160370286	cg24588482	0.24026	0.292776	CD244	ENSG00000122223	0.193	0.0589	0.3253
chr1:160370208-160370286	cg07346851	0.0766234	0.74111	CD244	ENSG00000122223
chr1:160370208-160370286	cg13428480	0.0987013	0.669605	CD84	ENSG00000066294	0.246	0.1181	0.3691				0.291	0.1175	0.4974
chr1:160370208-160370286	chr1:160370208-160370286			CD84	ENSG00000066294	0.202	0.0653	0.3459				0.266	0.1022	0.4645	0.1478	0.0898	0.2092	0.1391	0.0686	0.2192	0.1677	0.0688	0.2629
chr1:160370208-160370286	cg24588482	0.24026	0.292776	CD84	ENSG00000066294
chr1:160370208-160370286	cg07346851	0.0766234	0.74111	CD84	ENSG00000066294
chr1:160370208-160370286	cg24588482	0.24026	0.292776	COPA	ENSG00000122218	0.178	0.0545	0.3131
chr1:160370208-160370286	cg13428480	0.0987013	0.669605	SLAMF6	ENSG00000162739	0.264	0.1492	0.4066				0.353	0.1911	0.528
chr1:160370208-160370286	chr1:160370208-160370286			SLAMF6	ENSG00000162739	0.217	0.0931	0.3599				0.316	0.143	0.4996	0.1504	0.0738	0.2012				0.214	0.137	0.2888
chr1:160370208-160370286	cg24588482	0.24026	0.292776	SLAMF6	ENSG00000162739
chr1:160370208-160370286	cg07346851	0.0766234	0.74111	SLAMF6	ENSG00000162739
chr1:160370208-160370286	cg13428480	0.0987013	0.669605	SLAMF7	ENSG00000026751							0.237	0.0606	0.4385
chr1:160370208-160370286	chr1:160370208-160370286			SLAMF7	ENSG00000026751							0.257	0.0796	0.4531
chr1:171711780-171711860	cg10025645	0.322078	0.154436	DNM3	ENSG00000197959
chr1:171711780-171711860	chr1:171711780-171711860			DNM3	ENSG00000197959																-0.1678	-0.2365	-0.085
chr1:171711780-171711860	cg01653110	0.527273	0.0153055	DNM3	ENSG00000197959
chr1:171711780-171711860	cg21444639	0.0103896	0.966249	METTL13	ENSG00000010165	0.185	0.059	0.3111
chr1:171711780-171711860	cg10025645	0.322078	0.154436	PRRC2C	ENSG00000117523
chr1:171711780-171711860	chr1:171711780-171711860			PRRC2C	ENSG00000117523																-0.206	-0.2928	-0.0836
chr1:171711780-171711860	cg01653110	0.527273	0.0153055	PRRC2C	ENSG00000117523
chr1:174128325-174128392	cg04555228	-0.206494	0.367472	ANKRD45	ENSG00000183831							0.27	0.1037	0.454
chr1:174128325-174128392	cg15933028			DARS2	ENSG00000117593				-0.25	-0.4505	-0.0674
chr1:174128325-174128392	chr1:174128325-174128392			DARS2	ENSG00000117593				-0.233	-0.4239	-0.0673
chr1:174128325-174128392	cg04555228	-0.206494	0.367472	DARS2	ENSG00000117593	-0.19	-0.3329	-0.0628
chr1:174128325-174128392	cg06833062			GPR52	ENSG00000203737
chr1:174128325-174128392	cg15933028			GPR52	ENSG00000203737				0.223	0.0582	0.4074
chr1:174128325-174128392	cg25617120	0.0883117	0.702948	GPR52	ENSG00000203737
chr1:174128325-174128392	chr1:174128325-174128392			GPR52	ENSG00000203737													0.1174	0.0623	0.1794
chr1:174128325-174128392	cg13153377	0.264935	0.244759	GPR52	ENSG00000203737
chr1:174128325-174128392	cg04555228	-0.206494	0.367472	GPR52	ENSG00000203737
chr1:174128325-174128392	cg19440254	0.538961	0.0128958	GPR52	ENSG00000203737
chr1:174128325-174128392	cg07819919	0.0493506	0.832377	GPR52	ENSG00000203737
chr1:174128325-174128392	cg06833062			KLHL20	ENSG00000076321
chr1:174128325-174128392	cg15933028			KLHL20	ENSG00000076321
chr1:174128325-174128392	chr1:174128325-174128392			KLHL20	ENSG00000076321	-0.19	-0.3245	-0.0717							-0.1142	-0.1729	-0.0598				-0.1511	-0.2178	-0.0653
chr1:174128325-174128392	cg13153377	0.264935	0.244759	KLHL20	ENSG00000076321
chr1:174128325-174128392	cg04555228	-0.206494	0.367472	KLHL20	ENSG00000076321	-0.218	-0.3576	-0.0853				-0.233	-0.4417	-0.0537
chr1:174128325-174128392	cg19440254	0.538961	0.0128958	KLHL20	ENSG00000076321
chr1:174128325-174128392	cg07819919	0.0493506	0.832377	KLHL20	ENSG00000076321
chr1:174128325-174128392	cg06833062			RABGAP1L	ENSG00000152061
chr1:174128325-174128392	cg13153377	0.264935	0.244759	RABGAP1L	ENSG00000152061
chr1:174128325-174128392	cg04555228	-0.206494	0.367472	RABGAP1L	ENSG00000152061
chr1:174128325-174128392	cg19440254	0.538961	0.0128958	RABGAP1L	ENSG00000152061
chr1:174128325-174128392	cg07819919	0.0493506	0.832377	RABGAP1L	ENSG00000152061
chr1:174843523-174843548	cg20535312			CACYBP	ENSG00000116161	0.202	0.0717	0.3445				0.301	0.1253	0.4851
chr1:174843523-174843548	chr1:174843523-174843548			CACYBP	ENSG00000116161							0.239	0.0541	0.4137	0.1558	0.0934	0.2227				0.2023	0.1055	0.3044
chr1:174843523-174843548	cg18489118	0.184416	0.421824	CACYBP	ENSG00000116161
chr1:174843523-174843548	cg27212156	-0.00519481	0.984246	CACYBP	ENSG00000116161	0.21	0.078	0.3355
chr1:174843523-174843548	cg20535312			KIAA0040	ENSG00000235750	-0.388	-0.5245	-0.2771	-0.434	-0.6286	-0.2677	-0.327	-0.5097	-0.1591
chr1:174843523-174843548	chr1:174843523-174843548			KIAA0040	ENSG00000235750	-0.385	-0.5135	-0.271	-0.42	-0.6296	-0.2374	-0.337	-0.5279	-0.176	-0.3802	-0.4487	-0.3105	-0.4351	-0.5349	-0.3345	-0.3289	-0.413	-0.2238
chr1:174843523-174843548	cg18489118	0.184416	0.421824	KIAA0040	ENSG00000235750	-0.35	-0.4859	-0.2201	-0.431	-0.6331	-0.2719	-0.269	-0.4562	-0.1061
chr1:174843523-174843548	cg27212156	-0.00519481	0.984246	KIAA0040	ENSG00000235750	-0.351	-0.4952	-0.234	-0.368	-0.5746	-0.1993	-0.338	-0.52	-0.1608
chr1:174843523-174843548	cg20535312			MRPS14	ENSG00000120333	0.258	0.1348	0.4001				0.355	0.1855	0.5398
chr1:174843523-174843548	chr1:174843523-174843548			MRPS14	ENSG00000120333	0.279	0.1465	0.4115				0.346	0.1866	0.543	0.2734	0.1954	0.3389	0.1997	0.0907	0.2884	0.3568	0.2585	0.4301
chr1:174843523-174843548	cg18489118	0.184416	0.421824	MRPS14	ENSG00000120333	0.225	0.0864	0.3591				0.307	0.1302	0.4993
chr1:174843523-174843548	cg27212156	-0.00519481	0.984246	MRPS14	ENSG00000120333	0.303	0.1776	0.4319	0.28	0.099	0.466	0.323	0.1525	0.5027
chr1:179262436-179262564	cg20837379	0.0363636	0.876678	ABL2	ENSG00000143322
chr1:179262436-179262564	cg20837379	0.0363636	0.876678	AXDND1	ENSG00000162779
chr1:179262436-179262564	cg02275294	0.27013	0.235356	AXDND1	ENSG00000162779	-0.186	-0.3283	-0.0605				-0.237	-0.4107	-0.0614
chr1:179262436-179262564	chr1:179262436-179262564			AXDND1	ENSG00000162779	-0.202	-0.338	-0.0735							-0.1577	-0.2199	-0.0851	-0.1712	-0.2579	-0.0647	-0.1558	-0.2363	-0.0634
chr1:179262436-179262564	cg02081976	-0.115584	0.616731	AXDND1	ENSG00000162779	-0.193	-0.3306	-0.0547	-0.319	-0.5246	-0.1433
chr1:179262436-179262564	cg20837379	0.0363636	0.876678	SOAT1	ENSG00000057252
chr1:179262436-179262564	cg02275294	0.27013	0.235356	SOAT1	ENSG00000057252	-0.202	-0.3456	-0.0604	-0.229	-0.42	-0.0575
chr1:179262436-179262564	cg24657337	0.325974	0.149295	SOAT1	ENSG00000057252
chr1:179262436-179262564	chr1:179262436-179262564			SOAT1	ENSG00000057252										-0.1422	-0.22	-0.0671
chr1:179262436-179262564	cg02081976	-0.115584	0.616731	SOAT1	ENSG00000057252
chr1:179262436-179262564	cg20837379	0.0363636	0.876678	TOR3A	ENSG00000186283
chr1:179262436-179262564	cg02275294	0.27013	0.235356	TOR3A	ENSG00000186283							0.243	0.07	0.4328
chr1:179262436-179262564	cg24657337	0.325974	0.149295	TOR3A	ENSG00000186283
chr1:179262436-179262564	chr1:179262436-179262564			TOR3A	ENSG00000186283							0.32	0.1522	0.5013							0.2201	0.1312	0.2867
chr1:179262436-179262564	cg02081976	-0.115584	0.616731	TOR3A	ENSG00000186283
chr1:201368914-201368948	cg23291161	0.0662338	0.775547	IPO9	ENSG00000198700	0.239	0.1032	0.3904	0.32	0.1414	0.5114
chr1:201368914-201368948	chr1:201368914-201368948			IPO9	ENSG00000198700				0.318	0.1405	0.5211				0.1315	0.0721	0.2017	0.2242	0.1251	0.3102
chr1:201368914-201368948	cg25947945	0.203896	0.373644	IPO9	ENSG00000198700
chr1:201368914-201368948	cg23715582			IPO9	ENSG00000198700
chr1:201368914-201368948	cg23291161	0.0662338	0.775547	TMEM9	ENSG00000116857				-0.245	-0.4543	-0.07
chr1:201368914-201368948	chr1:201368914-201368948			TMEM9	ENSG00000116857				-0.237	-0.4228	-0.0621							-0.1625	-0.2485	-0.0686
chr1:201368914-201368948	cg25947945	0.203896	0.373644	TMEM9	ENSG00000116857
chr1:201368914-201368948	cg23715582			TMEM9	ENSG00000116857
chr1:203733914-203734559	cg05181290	0.153247	0.505589	ATP2B4	ENSG00000058668							0.26	0.0667	0.4403
chr1:203733914-203734559	cg23893629	0.0350649	0.88113	ATP2B4	ENSG00000058668
chr1:203733914-203734559	cg00272709	0.233766	0.306336	ATP2B4	ENSG00000058668
chr1:203733914-203734559	chr1:203733914-203734559			ATP2B4	ENSG00000058668							0.284	0.1121	0.4581	0.1357	0.0949	0.1775				0.1918	0.1398	0.2641
chr1:203733914-203734559	cg10117369	0.120779	0.600817	ATP2B4	ENSG00000058668
chr1:203733914-203734559	cg16948489	0.366234	0.103163	ATP2B4	ENSG00000058668
chr1:203733914-203734559	cg17711527	0.155844	0.498309	ATP2B4	ENSG00000058668
chr1:203733914-203734559	cg06958535	0.0701299	0.76258	ATP2B4	ENSG00000058668	0.203	0.0833	0.3432				0.278	0.1067	0.4828
chr1:203733914-203734559	cg12022621	0.0194805	0.934798	ATP2B4	ENSG00000058668							0.248	0.0547	0.4624
chr1:203733914-203734559	cg00942920	-0.0571429	0.806027	ATP2B4	ENSG00000058668	0.201	0.0569	0.3525
chr1:203733914-203734559	cg05181290	0.153247	0.505589	BTG2	ENSG00000159388	0.355	0.2326	0.4867	0.29	0.1131	0.4694	0.409	0.2549	0.5761
chr1:203733914-203734559	cg23893629	0.0350649	0.88113	BTG2	ENSG00000159388
chr1:203733914-203734559	cg00272709	0.233766	0.306336	BTG2	ENSG00000159388	0.233	0.1062	0.3771	0.226	0.0537	0.4184	0.234	0.0765	0.4379
chr1:203733914-203734559	chr1:203733914-203734559			BTG2	ENSG00000159388	0.355	0.2342	0.4817	0.309	0.1544	0.5137	0.399	0.2206	0.5975	0.2736	0.2209	0.305	0.2465	0.1764	0.2935	0.2992	0.242	0.37
chr1:203733914-203734559	cg10117369	0.120779	0.600817	BTG2	ENSG00000159388	0.314	0.1709	0.4392	0.255	0.0569	0.4306	0.374	0.2137	0.59
chr1:203733914-203734559	cg16948489	0.366234	0.103163	BTG2	ENSG00000159388	0.266	0.1366	0.3866				0.302	0.1235	0.4849
chr1:203733914-203734559	cg17711527	0.155844	0.498309	BTG2	ENSG00000159388	0.275	0.1572	0.4288	0.262	0.0838	0.4299	0.289	0.1191	0.4933
chr1:203733914-203734559	cg06958535	0.0701299	0.76258	BTG2	ENSG00000159388	0.374	0.2532	0.508	0.303	0.1403	0.5127	0.434	0.2729	0.6167
chr1:203733914-203734559	cg12022621	0.0194805	0.934798	BTG2	ENSG00000159388	0.324	0.1979	0.4471	0.316	0.1697	0.5034	0.336	0.155	0.4979
chr1:203733914-203734559	cg00942920	-0.0571429	0.806027	BTG2	ENSG00000159388	0.291	0.1631	0.4188	0.338	0.1712	0.529	0.25	0.0615	0.4493
chr1:203733914-203734559	cg05181290	0.153247	0.505589	CHIT1	ENSG00000133063	0.486	0.3876	0.5905	0.494	0.3585	0.653	0.47	0.327	0.6456
chr1:203733914-203734559	cg23893629	0.0350649	0.88113	CHIT1	ENSG00000133063	0.224	0.0987	0.3652				0.249	0.0786	0.4333
chr1:203733914-203734559	cg00272709	0.233766	0.306336	CHIT1	ENSG00000133063	0.281	0.1556	0.4295	0.291	0.0936	0.4856	0.279	0.1086	0.4629
chr1:203733914-203734559	chr1:203733914-203734559			CHIT1	ENSG00000133063	0.461	0.354	0.5769	0.491	0.3638	0.6481	0.435	0.2812	0.5984	0.3271	0.2761	0.3706	0.3623	0.3009	0.4164	0.3043	0.2507	0.356
chr1:203733914-203734559	cg10117369	0.120779	0.600817	CHIT1	ENSG00000133063	0.352	0.2371	0.4952	0.371	0.2034	0.5891	0.335	0.1556	0.508
chr1:203733914-203734559	cg16948489	0.366234	0.103163	CHIT1	ENSG00000133063	0.375	0.2454	0.5006	0.432	0.2702	0.5986	0.333	0.182	0.5036
chr1:203733914-203734559	cg17711527	0.155844	0.498309	CHIT1	ENSG00000133063	0.399	0.279	0.5242	0.513	0.3718	0.6851	0.307	0.1402	0.4957
chr1:203733914-203734559	cg06958535	0.0701299	0.76258	CHIT1	ENSG00000133063	0.479	0.371	0.5924	0.493	0.3471	0.6757	0.463	0.338	0.6359
chr1:203733914-203734559	cg12022621	0.0194805	0.934798	CHIT1	ENSG00000133063	0.424	0.3273	0.5491	0.487	0.3511	0.6264	0.365	0.2231	0.542
chr1:203733914-203734559	cg00942920	-0.0571429	0.806027	CHIT1	ENSG00000133063	0.323	0.2137	0.4602	0.426	0.2783	0.6006
chr1:203733914-203734559	cg05181290	0.153247	0.505589	ETNK2	ENSG00000143845				-0.245	-0.4228	-0.0653
chr1:203733914-203734559	cg23893629	0.0350649	0.88113	ETNK2	ENSG00000143845
chr1:203733914-203734559	cg00272709	0.233766	0.306336	ETNK2	ENSG00000143845	-0.227	-0.3571	-0.0946	-0.319	-0.4955	-0.1449
chr1:203733914-203734559	chr1:203733914-203734559			ETNK2	ENSG00000143845	-0.234	-0.3759	-0.1023				-0.237	-0.4462	-0.0555	-0.1752	-0.2144	-0.1449	-0.1613	-0.2273	-0.1073	-0.1917	-0.2569	-0.1339
chr1:203733914-203734559	cg10117369	0.120779	0.600817	ETNK2	ENSG00000143845	-0.235	-0.3653	-0.1164				-0.288	-0.4854	-0.1017
chr1:203733914-203734559	cg16948489	0.366234	0.103163	ETNK2	ENSG00000143845	-0.242	-0.3714	-0.1238	-0.249	-0.4383	-0.0733	-0.234	-0.4235	-0.0549
chr1:203733914-203734559	cg17711527	0.155844	0.498309	ETNK2	ENSG00000143845
chr1:203733914-203734559	cg06958535	0.0701299	0.76258	ETNK2	ENSG00000143845	-0.233	-0.37	-0.0975	-0.28	-0.4903	-0.1105
chr1:203733914-203734559	cg12022621	0.0194805	0.934798	ETNK2	ENSG00000143845	-0.216	-0.3519	-0.0838	-0.244	-0.4293	-0.0687
chr1:203733914-203734559	cg00942920	-0.0571429	0.806027	ETNK2	ENSG00000143845
chr1:203733914-203734559	cg05181290	0.153247	0.505589	LAX1	ENSG00000122188	-0.476	-0.6009	-0.3705	-0.451	-0.6115	-0.3007	-0.491	-0.6774	-0.3249
chr1:203733914-203734559	cg23893629	0.0350649	0.88113	LAX1	ENSG00000122188	-0.334	-0.4631	-0.2051	-0.438	-0.6223	-0.279
chr1:203733914-203734559	cg00272709	0.233766	0.306336	LAX1	ENSG00000122188	-0.378	-0.5052	-0.2668	-0.434	-0.5978	-0.285	-0.325	-0.5301	-0.1546
chr1:203733914-203734559	chr1:203733914-203734559			LAX1	ENSG00000122188	-0.514	-0.6332	-0.409	-0.55	-0.7197	-0.4267	-0.482	-0.6606	-0.341	-0.4304	-0.4703	-0.3979	-0.4488	-0.4974	-0.3932	-0.4147	-0.4624	-0.3549
chr1:203733914-203734559	cg10117369	0.120779	0.600817	LAX1	ENSG00000122188	-0.447	-0.5741	-0.3391	-0.444	-0.633	-0.2946	-0.449	-0.6223	-0.2882
chr1:203733914-203734559	cg16948489	0.366234	0.103163	LAX1	ENSG00000122188	-0.442	-0.5718	-0.3259	-0.492	-0.6782	-0.3526	-0.395	-0.5651	-0.2436
chr1:203733914-203734559	cg17711527	0.155844	0.498309	LAX1	ENSG00000122188	-0.391	-0.5408	-0.2713	-0.449	-0.6462	-0.293	-0.345	-0.5589	-0.1631
chr1:203733914-203734559	cg06958535	0.0701299	0.76258	LAX1	ENSG00000122188	-0.496	-0.6198	-0.4031	-0.45	-0.6104	-0.2954	-0.533	-0.7096	-0.4042
chr1:203733914-203734559	cg12022621	0.0194805	0.934798	LAX1	ENSG00000122188	-0.521	-0.6443	-0.4084	-0.495	-0.6489	-0.358	-0.542	-0.6998	-0.4051
chr1:203733914-203734559	cg00942920	-0.0571429	0.806027	LAX1	ENSG00000122188	-0.341	-0.4676	-0.2231	-0.347	-0.544	-0.1647	-0.331	-0.5324	-0.1658
chr1:203733914-203734559	cg23893629	0.0350649	0.88113	SNRPE	ENSG00000182004
chr1:203733914-203734559	cg10117369	0.120779	0.600817	SNRPE	ENSG00000182004							-0.277	-0.455	-0.0924
chr1:203733914-203734559	cg06958535	0.0701299	0.76258	SNRPE	ENSG00000182004							-0.273	-0.474	-0.1053
chr1:203733914-203734559	cg12022621	0.0194805	0.934798	SNRPE	ENSG00000182004							-0.282	-0.4797	-0.1048
chr1:203733914-203734559	cg00942920	-0.0571429	0.806027	SNRPE	ENSG00000182004
chr1:203733914-203734559	cg05181290	0.153247	0.505589	ZBED6	ENSG00000257315	0.229	0.1062	0.3708	0.258	0.0758	0.462
chr1:203733914-203734559	cg23893629	0.0350649	0.88113	ZBED6	ENSG00000257315	0.214	0.0846	0.3446	0.29	0.1007	0.4856
chr1:203733914-203734559	cg00272709	0.233766	0.306336	ZBED6	ENSG00000257315	0.248	0.1353	0.3779	0.325	0.1632	0.4915
chr1:203733914-203734559	chr1:203733914-203734559			ZBED6	ENSG00000257315	0.247	0.1126	0.3842	0.264	0.0747	0.4539	0.221	0.0523	0.4047	0.211	0.1679	0.2601	0.2118	0.1557	0.2718	0.2095	0.1388	0.2783
chr1:203733914-203734559	cg10117369	0.120779	0.600817	ZBED6	ENSG00000257315
chr1:203733914-203734559	cg16948489	0.366234	0.103163	ZBED6	ENSG00000257315
chr1:203733914-203734559	cg17711527	0.155844	0.498309	ZBED6	ENSG00000257315
chr1:203733914-203734559	cg06958535	0.0701299	0.76258	ZBED6	ENSG00000257315	0.24	0.1165	0.3782
chr1:203733914-203734559	cg12022621	0.0194805	0.934798	ZBED6	ENSG00000257315	0.186	0.0537	0.3106
chr1:203733914-203734559	cg00942920	-0.0571429	0.806027	ZBED6	ENSG00000257315
chr1:203733914-203734559	cg05181290	0.153247	0.505589	ZC3H11A	ENSG00000058673	0.181	0.0616	0.3166
chr1:203733914-203734559	cg23893629	0.0350649	0.88113	ZC3H11A	ENSG00000058673	0.217	0.0907	0.3467	0.274	0.0907	0.4846
chr1:203733914-203734559	cg00272709	0.233766	0.306336	ZC3H11A	ENSG00000058673	0.202	0.0773	0.3407	0.26	0.0673	0.4582
chr1:203733914-203734559	chr1:203733914-203734559			ZC3H11A	ENSG00000058673	0.201	0.0753	0.3544							0.1895	0.1282	0.2288	0.1889	0.1341	0.249	0.1917	0.1164	0.2587
chr1:203733914-203734559	cg10117369	0.120779	0.600817	ZC3H11A	ENSG00000058673
chr1:203733914-203734559	cg16948489	0.366234	0.103163	ZC3H11A	ENSG00000058673
chr1:203733914-203734559	cg17711527	0.155844	0.498309	ZC3H11A	ENSG00000058673
chr1:203733914-203734559	cg06958535	0.0701299	0.76258	ZC3H11A	ENSG00000058673	0.197	0.0565	0.3396
chr1:203733914-203734559	cg12022621	0.0194805	0.934798	ZC3H11A	ENSG00000058673
chr1:203733914-203734559	cg00942920	-0.0571429	0.806027	ZC3H11A	ENSG00000058673
chr1:209979624-209979779	cg09509183	-0.21039	0.358328	DIEXF	ENSG00000117597	0.284	0.1692	0.4263	0.268	0.0866	0.4533	0.313	0.1383	0.5061
chr1:209979624-209979779	cg22029157	0.497403	0.0231706	DIEXF	ENSG00000117597	0.368	0.2586	0.5095	0.369	0.2065	0.5565	0.363	0.2104	0.5289
chr1:209979624-209979779	chr1:209979624-209979779			DIEXF	ENSG00000117597	0.393	0.2769	0.509	0.388	0.2397	0.5612	0.405	0.2428	0.5856	0.3277	0.2829	0.3728	0.318	0.2394	0.3927	0.3383	0.2733	0.4139
chr1:209979624-209979779	cg21951975	0.47013	0.0329419	DIEXF	ENSG00000117597	0.368	0.2458	0.4781	0.378	0.2272	0.5753	0.363	0.202	0.5569
chr1:209979624-209979779	cg04352962	0.244156	0.284825	DIEXF	ENSG00000117597	0.33	0.2157	0.4583	0.336	0.1797	0.5292	0.332	0.1626	0.5165
chr1:209979624-209979779	cg23283495	0.0597403	0.797288	DIEXF	ENSG00000117597	0.368	0.2691	0.4901	0.355	0.2022	0.5297	0.375	0.2142	0.546
chr1:209979624-209979779	cg09509183	-0.21039	0.358328	IRF6	ENSG00000117595	-0.537	-0.6573	-0.4392	-0.511	-0.6876	-0.3626	-0.551	-0.72	-0.424
chr1:209979624-209979779	cg22029157	0.497403	0.0231706	IRF6	ENSG00000117595	-0.618	-0.7241	-0.538	-0.627	-0.7899	-0.5092	-0.611	-0.7456	-0.4989
chr1:209979624-209979779	chr1:209979624-209979779			IRF6	ENSG00000117595	-0.641	-0.7356	-0.5571	-0.624	-0.8032	-0.4971	-0.658	-0.8025	-0.5599	-0.5641	-0.6056	-0.5252	-0.545	-0.6	-0.4812	-0.5861	-0.6415	-0.5325
chr1:209979624-209979779	cg21951975	0.47013	0.0329419	IRF6	ENSG00000117595	-0.658	-0.7591	-0.5796	-0.631	-0.7969	-0.5086	-0.69	-0.8123	-0.6003
chr1:209979624-209979779	cg04352962	0.244156	0.284825	IRF6	ENSG00000117595	-0.548	-0.6699	-0.4504	-0.538	-0.722	-0.3848	-0.551	-0.723	-0.4109
chr1:209979624-209979779	cg23283495	0.0597403	0.797288	IRF6	ENSG00000117595	-0.623	-0.7161	-0.5334	-0.592	-0.7697	-0.4559	-0.652	-0.79	-0.5476
chr1:212340547-212340624	cg20764788	0.222078	0.331713	ATF3	ENSG00000162772
chr1:212340547-212340624	chr1:212340547-212340624			ATF3	ENSG00000162772										-0.155	-0.2168	-0.0708				-0.176	-0.3212	-0.0502
chr1:212340547-212340624	cg12992044			ATF3	ENSG00000162772
chr1:212340547-212340624	cg03103338	0.374026	0.095626	ATF3	ENSG00000162772
chr1:212340547-212340624	cg20764788	0.222078	0.331713	INTS7	ENSG00000143493	0.226	0.0983	0.3685				0.248	0.074	0.4502
chr1:212340547-212340624	chr1:212340547-212340624			INTS7	ENSG00000143493	0.27	0.146	0.4024	0.249	0.0778	0.4524	0.3	0.1358	0.5074	0.2642	0.204	0.3364	0.2491	0.1629	0.3357	0.2823	0.1786	0.3639
chr1:212340547-212340624	cg12992044			INTS7	ENSG00000143493	0.249	0.1274	0.3893				0.302	0.1274	0.4835
chr1:212340547-212340624	cg03103338	0.374026	0.095626	INTS7	ENSG00000143493	0.284	0.1708	0.4132	0.267	0.1028	0.4408	0.307	0.1348	0.4919
chr1:212340547-212340624	cg20764788	0.222078	0.331713	LPGAT1	ENSG00000123684	-0.321	-0.4522	-0.1982	-0.307	-0.5103	-0.1345	-0.336	-0.5245	-0.1725
chr1:212340547-212340624	chr1:212340547-212340624			LPGAT1	ENSG00000123684	-0.351	-0.4859	-0.234	-0.348	-0.5259	-0.183	-0.347	-0.557	-0.1765	-0.3791	-0.4468	-0.3107	-0.3863	-0.4637	-0.2914	-0.3707	-0.465	-0.2711
chr1:212340547-212340624	cg12992044			LPGAT1	ENSG00000123684	-0.39	-0.5288	-0.2642	-0.399	-0.5929	-0.2343	-0.374	-0.5706	-0.1933
chr1:212340547-212340624	cg03103338	0.374026	0.095626	LPGAT1	ENSG00000123684	-0.275	-0.4096	-0.1516	-0.282	-0.463	-0.1062	-0.266	-0.4739	-0.091
chr1:212340547-212340624	cg20764788	0.222078	0.331713	NEK2	ENSG00000117650
chr1:212340547-212340624	chr1:212340547-212340624			NEK2	ENSG00000117650																0.2047	0.0924	0.2859
chr1:212340547-212340624	cg12992044			NEK2	ENSG00000117650
chr1:212340547-212340624	cg03103338	0.374026	0.095626	NEK2	ENSG00000117650
chr1:212340547-212340624	cg20764788	0.222078	0.331713	NENF	ENSG00000117691	0.222	0.0867	0.3659				0.253	0.0586	0.4699
chr1:212340547-212340624	chr1:212340547-212340624			NENF	ENSG00000117691	0.209	0.0773	0.3425				0.277	0.081	0.4581	0.2093	0.1376	0.2694				0.2975	0.1783	0.3895
chr1:212340547-212340624	cg12992044			NENF	ENSG00000117691	0.208	0.092	0.3423				0.295	0.1192	0.5301
chr1:212340547-212340624	cg03103338	0.374026	0.095626	NENF	ENSG00000117691							0.239	0.053	0.4176
chr1:212340547-212340624	cg20764788	0.222078	0.331713	PPP2R5A	ENSG00000066027
chr1:212340547-212340624	chr1:212340547-212340624			PPP2R5A	ENSG00000066027										-0.1529	-0.2203	-0.0855	-0.2095	-0.3266	-0.098
chr1:212340547-212340624	cg12992044			PPP2R5A	ENSG00000066027				-0.226	-0.4127	-0.0509
chr1:212340547-212340624	cg03103338	0.374026	0.095626	PPP2R5A	ENSG00000066027
chr1:212340547-212340624	cg20764788	0.222078	0.331713	TMEM206	ENSG00000065600	0.223	0.0848	0.3493
chr1:212340547-212340624	chr1:212340547-212340624			TMEM206	ENSG00000065600	0.265	0.1388	0.394	0.216	0.0534	0.3874	0.298	0.1095	0.4851	0.2776	0.2153	0.3459	0.258	0.1466	0.3555	0.3007	0.1531	0.3766
chr1:212340547-212340624	cg12992044			TMEM206	ENSG00000065600	0.243	0.1147	0.3798				0.263	0.0866	0.4743
chr1:212340547-212340624	cg03103338	0.374026	0.095626	TMEM206	ENSG00000065600	0.27	0.1481	0.408				0.332	0.1661	0.5198
chr1:232941530-232941775	cg05460318	0.392208	0.079653	MAP10	ENSG00000212916
chr1:232941530-232941775	chr1:232941530-232941775			MAP10	ENSG00000212916	-0.212	-0.3528	-0.0737	-0.219	-0.3919	-0.0514				-0.1756	-0.2402	-0.1058	-0.18	-0.272	-0.0844	-0.1693	-0.2763	-0.0585
chr1:232941530-232941775	cg06935979	0.806494	1.09e-05	MAP10	ENSG00000212916	-0.218	-0.3475	-0.0793	-0.236	-0.4409	-0.0569
chr1:232941530-232941775	cg00951395	0.6	0.00479261	MAP10	ENSG00000212916
chr1:232941530-232941775	cg05460318	0.392208	0.079653	PCNXL2	ENSG00000135749							0.252	0.0859	0.4472
chr1:232941530-232941775	chr1:232941530-232941775			PCNXL2	ENSG00000135749							0.212	0.0556	0.3981							0.1484	0.0585	0.2352
chr1:232941530-232941775	cg06935979	0.806494	1.09e-05	PCNXL2	ENSG00000135749
chr1:232941530-232941775	cg00951395	0.6	0.00479261	PCNXL2	ENSG00000135749
chr1:232941530-232941775	cg00951395	0.6	0.00479261	SIPA1L2	ENSG00000116991							-0.241	-0.4351	-0.058
chr1:247095453-247095607	cg09559572	-0.0298701	0.898974	AHCTF1	ENSG00000153207
chr1:247095453-247095607	cg20518750	-0.142857	0.535227	AHCTF1	ENSG00000153207
chr1:247095453-247095607	chr1:247095453-247095607			AHCTF1	ENSG00000153207																-0.1817	-0.2987	-0.0755
chr1:247095453-247095607	cg16987804	0.0961039	0.677886	AHCTF1	ENSG00000153207
chr1:247095453-247095607	cg09559572	-0.0298701	0.898974	CNST	ENSG00000162852
chr1:247095453-247095607	cg20518750	-0.142857	0.535227	CNST	ENSG00000162852	-0.219	-0.3513	-0.0968				-0.317	-0.5018	-0.1698
chr1:247095453-247095607	chr1:247095453-247095607			CNST	ENSG00000162852	-0.197	-0.3285	-0.0729				-0.268	-0.463	-0.1038							-0.2107	-0.3001	-0.116
chr1:247095453-247095607	cg16987804	0.0961039	0.677886	CNST	ENSG00000162852
chr1:247095453-247095607	cg20518750	-0.142857	0.535227	NLRP3	ENSG00000162711	0.19	0.0556	0.3305
chr1:247095453-247095607	cg09559572	-0.0298701	0.898974	SCCPDH	ENSG00000143653				-0.22	-0.3914	-0.0731
chr1:247095453-247095607	cg20518750	-0.142857	0.535227	SCCPDH	ENSG00000143653				-0.224	-0.4055	-0.0582
chr1:247095453-247095607	cg09559572	-0.0298701	0.898974	TFB2M	ENSG00000162851				-0.237	-0.4333	-0.0592
chr1:247095453-247095607	cg20518750	-0.142857	0.535227	TFB2M	ENSG00000162851	-0.236	-0.3659	-0.1177				-0.279	-0.4706	-0.1013
chr1:247095453-247095607	chr1:247095453-247095607			TFB2M	ENSG00000162851	-0.217	-0.3479	-0.0856				-0.227	-0.4099	-0.0663
chr1:247095453-247095607	cg09559572	-0.0298701	0.898974	ZNF124	ENSG00000196418	-0.177	-0.307	-0.0588
chr1:247095453-247095607	cg09559572	-0.0298701	0.898974	ZNF496	ENSG00000162714	0.183	0.0527	0.3205
chr1:247095453-247095607	cg09559572	-0.0298701	0.898974	ZNF669	ENSG00000188295				-0.246	-0.4368	-0.0624
chr1:247095453-247095607	cg09559572	-0.0298701	0.898974	ZNF670	ENSG00000135747	-0.203	-0.3446	-0.0742
chr1:247095453-247095607	cg20518750	-0.142857	0.535227	ZNF670	ENSG00000135747							-0.228	-0.4109	-0.057
chr1:247095453-247095607	chr1:247095453-247095607			ZNF670	ENSG00000135747							-0.266	-0.4481	-0.0999							-0.1788	-0.2562	-0.0661
chr1:247095453-247095607	cg16987804	0.0961039	0.677886	ZNF670	ENSG00000135747							-0.221	-0.4164	-0.0523
chr2:46700-46752	cg04252744	0.237662	0.298154	SH3YL1	ENSG00000035115							-0.24	-0.4472	-0.0653
chr2:46700-46752	cg12937150	0.181818	0.428496	SH3YL1	ENSG00000035115				-0.215	-0.41	-0.0542
chr2:46700-46752	chr2:46700-46752			SH3YL1	ENSG00000035115										-0.1489	-0.2233	-0.0879				-0.1557	-0.2462	-0.0581
chr2:46700-46752	cg12516752	0.175325	0.445427	SH3YL1	ENSG00000035115
chr2:46700-46752	cg13187130	0.133766	0.561819	SH3YL1	ENSG00000035115
chr2:193256-193509	cg18672716	0.363636	0.105771	ACP1	ENSG00000143727	-0.211	-0.3441	-0.0832
chr2:193256-193509	chr2:193256-193509			ACP1	ENSG00000143727										-0.1404	-0.211	-0.0752
chr2:193256-193509	cg14384416	-0.206494	0.367472	ACP1	ENSG00000143727	-0.185	-0.3292	-0.0621	-0.27	-0.4377	-0.0824
chr2:193256-193509	cg18672716	0.363636	0.105771	FAM110C	ENSG00000184731	-0.236	-0.3622	-0.1122				-0.284	-0.4713	-0.1295
chr2:193256-193509	chr2:193256-193509			FAM110C	ENSG00000184731	-0.252	-0.4008	-0.1395	-0.266	-0.4595	-0.1098	-0.24	-0.4391	-0.0722	-0.1958	-0.2445	-0.1107	-0.233	-0.3217	-0.1314	-0.1599	-0.2405	-0.0558
chr2:193256-193509	cg14384416	-0.206494	0.367472	FAM110C	ENSG00000184731	-0.234	-0.3894	-0.096	-0.332	-0.5205	-0.1528
chr2:193256-193509	cg18408209			FAM110C	ENSG00000184731	-0.182	-0.3288	-0.0512
chr2:193256-193509	cg18672716	0.363636	0.105771	FAM150B	ENSG00000189292	-0.235	-0.3666	-0.1164				-0.255	-0.4339	-0.0989
chr2:193256-193509	chr2:193256-193509			FAM150B	ENSG00000189292	-0.23	-0.3635	-0.1069				-0.283	-0.4973	-0.1188	-0.2116	-0.2755	-0.1398	-0.1585	-0.2704	-0.056	-0.2643	-0.3404	-0.1897
chr2:193256-193509	cg14384416	-0.206494	0.367472	FAM150B	ENSG00000189292	-0.217	-0.3755	-0.079				-0.238	-0.421	-0.0522
chr2:193256-193509	cg18408209			FAM150B	ENSG00000189292							-0.251	-0.4588	-0.0948
chr2:193256-193509	cg14384416	-0.206494	0.367472	SH3YL1	ENSG00000035115				-0.25	-0.4524	-0.0773
chr2:193256-193509	cg18672716	0.363636	0.105771	TMEM18	ENSG00000151353	-0.181	-0.3231	-0.0561				-0.245	-0.44	-0.0656
chr2:193256-193509	chr2:193256-193509			TMEM18	ENSG00000151353										-0.1363	-0.2082	-0.0726				-0.1753	-0.2813	-0.0612
chr2:193256-193509	cg14384416	-0.206494	0.367472	TMEM18	ENSG00000151353	-0.193	-0.336	-0.0589
chr2:8815957-8816130	cg03703248	0.536364	0.0134024	MBOAT2	ENSG00000143797				0.27	0.085	0.4555
chr2:8815957-8816130	chr2:8815957-8816130			MBOAT2	ENSG00000143797	0.223	0.0888	0.3503	0.304	0.122	0.4932				0.1616	0.0939	0.22	0.1638	0.0724	0.2563	0.1603	0.0519	0.2563
chr2:8815957-8816130	cg00782839	0.358442	0.111134	MBOAT2	ENSG00000143797	0.224	0.0925	0.3581	0.293	0.1078	0.5045
chr2:10470142-10470316	chr2:10470142-10470316			NOL10	ENSG00000115761	-0.215	-0.3469	-0.0821				-0.233	-0.41	-0.0722	-0.171	-0.2329	-0.0894	-0.178	-0.2752	-0.1004	-0.1685	-0.2729	-0.0792
chr2:10470142-10470316	cg06114320	0.445455	0.0443879	NOL10	ENSG00000115761	-0.201	-0.3306	-0.0907				-0.23	-0.4218	-0.0623
chr2:10470142-10470316	cg21272034	0.172727	0.452299	NOL10	ENSG00000115761	-0.241	-0.3724	-0.1162	-0.276	-0.4677	-0.1056
chr2:10470142-10470316	cg25128949	0.148052	0.520306	RRM2	ENSG00000171848	0.193	0.0604	0.3207
chr2:10470142-10470316	cg21272034	0.172727	0.452299	TAF1B	ENSG00000115750	-0.185	-0.3329	-0.059	-0.245	-0.4411	-0.0872
chr2:33359059-33359529	cg18394235	-0.0701299	0.76258	FAM98A	ENSG00000119812							0.252	0.077	0.4409
chr2:33359059-33359529	cg11918450	0.184416	0.421824	FAM98A	ENSG00000119812	0.322	0.2029	0.4491	0.311	0.161	0.4924	0.321	0.1465	0.5152
chr2:33359059-33359529	cg15135286	0.287013	0.20647	FAM98A	ENSG00000119812	0.333	0.2179	0.4623				0.446	0.3099	0.6116
chr2:33359059-33359529	cg18850418	0.241558	0.29011	FAM98A	ENSG00000119812	0.341	0.2349	0.4674	0.259	0.1061	0.4446	0.4	0.2437	0.5656
chr2:33359059-33359529	chr2:33359059-33359529			FAM98A	ENSG00000119812	0.364	0.2661	0.4936	0.271	0.1087	0.4616	0.44	0.2957	0.6106	0.2796	0.2434	0.3183	0.2527	0.2045	0.3005	0.3069	0.2498	0.3685
chr2:33359059-33359529	cg13652008	0.185714	0.418509	FAM98A	ENSG00000119812	0.381	0.2632	0.507	0.28	0.1265	0.475	0.458	0.3072	0.6179
chr2:33359059-33359529	cg15877238	0.0883117	0.702948	FAM98A	ENSG00000119812	0.323	0.2092	0.4503	0.224	0.0557	0.4038	0.411	0.2627	0.5956
chr2:33359059-33359529	cg18213786	0.148052	0.520306	FAM98A	ENSG00000119812	0.319	0.1983	0.4483	0.238	0.063	0.4014	0.396	0.2176	0.5718
chr2:33359059-33359529	cg03906115	0.279221	0.219485	FAM98A	ENSG00000119812	0.332	0.2203	0.4469	0.265	0.102	0.4421	0.416	0.2629	0.6071
chr2:33359059-33359529	cg11918450	0.184416	0.421824	LTBP1	ENSG00000049323
chr2:33359059-33359529	cg18850418	0.241558	0.29011	LTBP1	ENSG00000049323
chr2:33359059-33359529	cg13652008	0.185714	0.418509	LTBP1	ENSG00000049323
chr2:33359059-33359529	cg03906115	0.279221	0.219485	LTBP1	ENSG00000049323							-0.277	-0.4576	-0.1002
chr2:42991343-42991559	cg13820899	0.0285714	0.903443	COX7A2L	ENSG00000115944
chr2:42991343-42991559	cg19507032	0.0506494	0.827972	COX7A2L	ENSG00000115944
chr2:42991343-42991559	chr2:42991343-42991559			COX7A2L	ENSG00000115944																0.18	0.0648	0.3211
chr2:42991343-42991559	cg23697630	0.266234	0.242386	COX7A2L	ENSG00000115944							0.232	0.056	0.4174
chr2:42991343-42991559	cg19507032	0.0506494	0.827972	HAAO	ENSG00000162882	-0.193	-0.3244	-0.0649
chr2:42991343-42991559	cg13820899	0.0285714	0.903443	KCNG3	ENSG00000171126	0.208	0.0928	0.3411
chr2:42991343-42991559	cg19507032	0.0506494	0.827972	KCNG3	ENSG00000171126
chr2:42991343-42991559	chr2:42991343-42991559			KCNG3	ENSG00000171126	0.2	0.0714	0.3381							0.1497	0.0697	0.2168	0.1606	0.0868	0.2915	0.1413	0.0555	0.2472
chr2:42991343-42991559	cg23697630	0.266234	0.242386	KCNG3	ENSG00000171126
chr2:42991343-42991559	cg13820899	0.0285714	0.903443	MTA3	ENSG00000057935	0.416	0.2881	0.5458	0.394	0.2403	0.5805	0.449	0.3078	0.6285
chr2:42991343-42991559	cg19507032	0.0506494	0.827972	MTA3	ENSG00000057935	0.326	0.1992	0.4627	0.349	0.1729	0.5486	0.318	0.1446	0.4874
chr2:42991343-42991559	chr2:42991343-42991559			MTA3	ENSG00000057935	0.402	0.291	0.5332	0.398	0.2267	0.5967	0.408	0.2514	0.6099	0.3168	0.2548	0.3892	0.2955	0.2099	0.3965	0.3449	0.2551	0.4502
chr2:42991343-42991559	cg23697630	0.266234	0.242386	MTA3	ENSG00000057935	0.322	0.1965	0.456	0.312	0.1479	0.5138	0.335	0.1485	0.52
chr2:42991343-42991559	cg19507032	0.0506494	0.827972	OXER1	ENSG00000162881
chr2:42991343-42991559	chr2:42991343-42991559			OXER1	ENSG00000162881							-0.239	-0.4342	-0.0527							-0.1815	-0.2892	-0.056
chr2:42991343-42991559	cg23697630	0.266234	0.242386	OXER1	ENSG00000162881							-0.235	-0.4145	-0.0648
chr2:42991343-42991559	chr2:42991343-42991559			ZFP36L2	ENSG00000152518																-0.1321	-0.2309	-0.0577
chr2:42991343-42991559	cg23697630	0.266234	0.242386	ZFP36L2	ENSG00000152518
chr2:79740185-79740308	cg04670857	-0.272727	0.230746	CTNNA2	ENSG00000066032
chr2:79740185-79740308	chr2:79740185-79740308			CTNNA2	ENSG00000066032													-0.1703	-0.2532	-0.0632
chr2:79740185-79740308	cg23699324	-0.0246753	0.916866	CTNNA2	ENSG00000066032
chr2:85804476-85804653	cg05486094	-0.284416	0.210748	C2orf68	ENSG00000168887				-0.303	-0.482	-0.1357
chr2:85804476-85804653	cg04877910	-0.0142857	0.952761	GGCX	ENSG00000115486				0.243	0.0684	0.4382
chr2:85804476-85804653	cg22088495	0.127273	0.581174	GGCX	ENSG00000115486				0.246	0.0589	0.4497
chr2:85804476-85804653	cg05486094	-0.284416	0.210748	GNLY	ENSG00000115523	0.215	0.0818	0.3395
chr2:85804476-85804653	cg04877910	-0.0142857	0.952761	GNLY	ENSG00000115523				0.255	0.0804	0.4469
chr2:85804476-85804653	cg05486094	-0.284416	0.210748	RETSAT	ENSG00000042445
chr2:85804476-85804653	chr2:85804476-85804653			RETSAT	ENSG00000042445										0.1235	0.076	0.1784				0.1663	0.1016	0.2389
chr2:85804476-85804653	cg17641218	0.164935	0.473248	RETSAT	ENSG00000042445
chr2:85804476-85804653	cg04877910	-0.0142857	0.952761	RETSAT	ENSG00000042445
chr2:85804476-85804653	cg12177094			RETSAT	ENSG00000042445
chr2:85804476-85804653	cg22088495	0.127273	0.581174	RETSAT	ENSG00000042445
chr2:85804476-85804653	cg05486094	-0.284416	0.210748	ST3GAL5	ENSG00000115525	0.188	0.053	0.3203
chr2:85804476-85804653	cg05486094	-0.284416	0.210748	TGOLN2	ENSG00000152291	-0.255	-0.3786	-0.1453				-0.289	-0.4739	-0.1195
chr2:85804476-85804653	cg17641218	0.164935	0.473248	TGOLN2	ENSG00000152291
chr2:85804476-85804653	cg04877910	-0.0142857	0.952761	TGOLN2	ENSG00000152291
chr2:85804476-85804653	cg22088495	0.127273	0.581174	TGOLN2	ENSG00000152291
chr2:85804476-85804653	cg05486094	-0.284416	0.210748	TMEM150A	ENSG00000168890	0.186	0.0577	0.3214
chr2:85804476-85804653	chr2:85804476-85804653			TMEM150A	ENSG00000168890	0.211	0.0791	0.3433	0.232	0.0776	0.4142				0.1176	0.074	0.1648	0.1378	0.0632	0.218
chr2:85804476-85804653	cg17641218	0.164935	0.473248	TMEM150A	ENSG00000168890				0.221	0.0555	0.4198
chr2:85804476-85804653	cg04877910	-0.0142857	0.952761	TMEM150A	ENSG00000168890
chr2:85804476-85804653	cg12177094			TMEM150A	ENSG00000168890
chr2:85804476-85804653	cg22088495	0.127273	0.581174	TMEM150A	ENSG00000168890
chr2:85804476-85804653	cg05486094	-0.284416	0.210748	USP39	ENSG00000168883
chr2:85804476-85804653	chr2:85804476-85804653			USP39	ENSG00000168883																0.1913	0.1033	0.2686
chr2:85804476-85804653	cg17641218	0.164935	0.473248	USP39	ENSG00000168883
chr2:85804476-85804653	cg04877910	-0.0142857	0.952761	USP39	ENSG00000168883
chr2:85804476-85804653	cg12177094			USP39	ENSG00000168883
chr2:85804476-85804653	cg22088495	0.127273	0.581174	USP39	ENSG00000168883
chr2:85804476-85804653	cg05486094	-0.284416	0.210748	VAMP8	ENSG00000118640
chr2:85804476-85804653	chr2:85804476-85804653			VAMP8	ENSG00000118640										0.1284	0.0614	0.1778				0.225	0.1501	0.2949
chr2:85804476-85804653	cg17641218	0.164935	0.473248	VAMP8	ENSG00000118640
chr2:85804476-85804653	cg12177094			VAMP8	ENSG00000118640
chr2:85804476-85804653	cg22088495	0.127273	0.581174	VAMP8	ENSG00000118640
chr2:106681338-106681411	cg26313173	0.416883	0.0613274	C2orf40	ENSG00000119147
chr2:106681338-106681411	chr2:106681338-106681411			C2orf40	ENSG00000119147										0.1539	0.0951	0.2266	0.2146	0.0944	0.3259
chr2:106681338-106681411	cg17155007	0.244156	0.284825	C2orf40	ENSG00000119147
chr2:106681338-106681411	cg11024597	0.18961	0.408652	C2orf40	ENSG00000119147
chr2:106681338-106681411	cg26313173	0.416883	0.0613274	RGPD3	ENSG00000153165	0.265	0.1452	0.3867	0.293	0.1306	0.4762	0.211	0.0549	0.3836
chr2:106681338-106681411	chr2:106681338-106681411			RGPD3	ENSG00000153165	0.289	0.1653	0.4328	0.242	0.0625	0.4509	0.305	0.1464	0.4531	0.2523	0.1775	0.3138	0.2361	0.1064	0.3204	0.2669	0.1671	0.3785
chr2:106681338-106681411	cg17155007	0.244156	0.284825	RGPD3	ENSG00000153165	0.257	0.1374	0.3719				0.286	0.1358	0.4641
chr2:106681338-106681411	cg11024597	0.18961	0.408652	RGPD3	ENSG00000153165	0.257	0.1371	0.3866				0.296	0.13	0.479
chr2:106681338-106681411	cg26313173	0.416883	0.0613274	UXS1	ENSG00000115652	0.41	0.2967	0.5236	0.391	0.2591	0.5718	0.436	0.2875	0.585
chr2:106681338-106681411	chr2:106681338-106681411			UXS1	ENSG00000115652	0.521	0.4245	0.6283	0.542	0.4291	0.6839	0.495	0.3467	0.6642	0.4571	0.4007	0.506	0.4735	0.3991	0.5407	0.4415	0.3484	0.5382
chr2:106681338-106681411	cg17155007	0.244156	0.284825	UXS1	ENSG00000115652	0.425	0.3252	0.5371	0.484	0.3533	0.6433	0.374	0.2131	0.5304
chr2:106681338-106681411	cg11024597	0.18961	0.408652	UXS1	ENSG00000115652	0.549	0.4529	0.6581	0.568	0.4588	0.7109	0.527	0.3787	0.6973
chr2:114737311-114737475	cg26867680	0.592208	0.00549177	DPP10	ENSG00000175497
chr2:114737311-114737475	chr2:114737311-114737475			DPP10	ENSG00000175497													-0.1597	-0.2994	-0.0618
chr2:114737311-114737475	cg15915602	0.464935	0.0351304	DPP10	ENSG00000175497
chr2:114737311-114737475	cg27087112			DPP10	ENSG00000175497
chr2:127822551-127822822	cg06021088	0.3	0.185966	BIN1	ENSG00000136717	0.211	0.0825	0.347	0.301	0.1394	0.476
chr2:127822551-127822822	cg23854395	0.322078	0.154436	BIN1	ENSG00000136717	0.231	0.096	0.3661	0.305	0.1493	0.4766
chr2:127822551-127822822	cg03665046	0.0285714	0.903443	BIN1	ENSG00000136717
chr2:127822551-127822822	chr2:127822551-127822822			BIN1	ENSG00000136717	0.228	0.0995	0.3799	0.312	0.1555	0.4917				0.1982	0.1321	0.2594	0.2522	0.1691	0.3386	0.1369	0.0529	0.233
chr2:127822551-127822822	cg20973922	-0.0844156	0.715595	BIN1	ENSG00000136717				0.256	0.0835	0.4341
chr2:127822551-127822822	cg06021088	0.3	0.185966	ERCC3	ENSG00000163161	0.212	0.0952	0.3535	0.266	0.0931	0.4507
chr2:127822551-127822822	cg23854395	0.322078	0.154436	ERCC3	ENSG00000163161	0.257	0.1292	0.387	0.299	0.1394	0.4891
chr2:127822551-127822822	cg03665046	0.0285714	0.903443	ERCC3	ENSG00000163161
chr2:127822551-127822822	chr2:127822551-127822822			ERCC3	ENSG00000163161	0.268	0.137	0.3977	0.268	0.111	0.4446	0.266	0.0629	0.4627	0.2133	0.165	0.2671	0.2143	0.129	0.2865	0.2156	0.1101	0.33
chr2:127822551-127822822	cg20973922	-0.0844156	0.715595	ERCC3	ENSG00000163161	0.278	0.1351	0.4225				0.358	0.1875	0.5475
chr2:127822551-127822822	cg06021088	0.3	0.185966	MAP3K2	ENSG00000169967	-0.302	-0.4183	-0.1753	-0.383	-0.5699	-0.2293
chr2:127822551-127822822	cg23854395	0.322078	0.154436	MAP3K2	ENSG00000169967	-0.317	-0.4597	-0.1939	-0.353	-0.5652	-0.1855	-0.274	-0.4827	-0.096
chr2:127822551-127822822	cg03665046	0.0285714	0.903443	MAP3K2	ENSG00000169967	-0.234	-0.3715	-0.109	-0.303	-0.501	-0.1153
chr2:127822551-127822822	chr2:127822551-127822822			MAP3K2	ENSG00000169967	-0.328	-0.4483	-0.2061	-0.379	-0.5553	-0.2053	-0.264	-0.4694	-0.0724	-0.2759	-0.3339	-0.2125	-0.2968	-0.3831	-0.2243	-0.2516	-0.3569	-0.1472
chr2:127822551-127822822	cg20973922	-0.0844156	0.715595	MAP3K2	ENSG00000169967	-0.257	-0.4043	-0.1271	-0.287	-0.4855	-0.0925
chr2:127822551-127822822	cg06021088	0.3	0.185966	MYO7B	ENSG00000169994
chr2:127822551-127822822	cg23854395	0.322078	0.154436	MYO7B	ENSG00000169994
chr2:127822551-127822822	cg03665046	0.0285714	0.903443	MYO7B	ENSG00000169994
chr2:127822551-127822822	chr2:127822551-127822822			MYO7B	ENSG00000169994				-0.228	-0.4233	-0.0598				-0.1239	-0.1914	-0.054	-0.1616	-0.2486	-0.0531
chr2:127822551-127822822	cg20973922	-0.0844156	0.715595	MYO7B	ENSG00000169994	-0.205	-0.3324	-0.0789	-0.26	-0.4453	-0.0885
chr2:127822551-127822822	cg06021088	0.3	0.185966	PROC	ENSG00000115718
chr2:127822551-127822822	cg23854395	0.322078	0.154436	PROC	ENSG00000115718
chr2:127822551-127822822	cg03665046	0.0285714	0.903443	PROC	ENSG00000115718
chr2:127822551-127822822	chr2:127822551-127822822			PROC	ENSG00000115718													-0.1724	-0.2455	-0.0791
chr2:127822551-127822822	cg20973922	-0.0844156	0.715595	PROC	ENSG00000115718
chr2:128166045-128166279	cg00660140	0.106494	0.64499	CYP27C1	ENSG00000186684
chr2:128166045-128166279	chr2:128166045-128166279			CYP27C1	ENSG00000186684																-0.1521	-0.2245	-0.0725
chr2:128166045-128166279	cg13700939			CYP27C1	ENSG00000186684							-0.255	-0.4064	-0.1059
chr2:128166045-128166279	cg06202737	-0.594805	0.00524989	CYP27C1	ENSG00000186684
chr2:128166045-128166279	cg00660140	0.106494	0.64499	ERCC3	ENSG00000163161
chr2:128166045-128166279	chr2:128166045-128166279			ERCC3	ENSG00000163161	0.212	0.0951	0.3492	0.257	0.0889	0.4458				0.1661	0.0982	0.2506	0.1993	0.0879	0.2892
chr2:128166045-128166279	cg13700939			ERCC3	ENSG00000163161	0.27	0.1421	0.4108	0.281	0.1145	0.4771	0.263	0.108	0.4569
chr2:128166045-128166279	cg06202737	-0.594805	0.00524989	ERCC3	ENSG00000163161
chr2:128166045-128166279	cg00660140	0.106494	0.64499	IWS1	ENSG00000163166
chr2:128166045-128166279	chr2:128166045-128166279			IWS1	ENSG00000163166																0.1458	0.0796	0.2863
chr2:128166045-128166279	cg13700939			IWS1	ENSG00000163166
chr2:128166045-128166279	cg06202737	-0.594805	0.00524989	IWS1	ENSG00000163166
chr2:128166045-128166279	cg00660140	0.106494	0.64499	LIMS2	ENSG00000072163
chr2:128166045-128166279	chr2:128166045-128166279			LIMS2	ENSG00000072163										0.1229	0.058	0.1968	0.1683	0.0804	0.2433
chr2:128166045-128166279	cg13700939			LIMS2	ENSG00000072163	0.184	0.0644	0.3084
chr2:128166045-128166279	cg06202737	-0.594805	0.00524989	LIMS2	ENSG00000072163
chr2:128166045-128166279	cg00660140	0.106494	0.64499	MAP3K2	ENSG00000169967
chr2:128166045-128166279	chr2:128166045-128166279			MAP3K2	ENSG00000169967	-0.243	-0.3731	-0.1172	-0.343	-0.5155	-0.1818				-0.1878	-0.2604	-0.1167	-0.2464	-0.3229	-0.158
chr2:128166045-128166279	cg13700939			MAP3K2	ENSG00000169967	-0.237	-0.3706	-0.1133	-0.327	-0.5132	-0.1745
chr2:128166045-128166279	cg06202737	-0.594805	0.00524989	MAP3K2	ENSG00000169967	-0.218	-0.3443	-0.1041	-0.319	-0.4876	-0.1631
chr2:128166045-128166279	cg00660140	0.106494	0.64499	MYO7B	ENSG00000169994
chr2:128166045-128166279	chr2:128166045-128166279			MYO7B	ENSG00000169994																-0.1664	-0.2662	-0.0675
chr2:128166045-128166279	cg13700939			MYO7B	ENSG00000169994
chr2:128166045-128166279	cg06202737	-0.594805	0.00524989	MYO7B	ENSG00000169994
chr2:128166045-128166279	cg00660140	0.106494	0.64499	POLR2D	ENSG00000144231
chr2:128166045-128166279	chr2:128166045-128166279			POLR2D	ENSG00000144231	0.189	0.0598	0.3466							0.1579	0.0727	0.2121	0.1699	0.0686	0.2849	0.1439	0.0608	0.2367
chr2:128166045-128166279	cg13700939			POLR2D	ENSG00000144231	0.209	0.0838	0.348				0.254	0.0711	0.4495
chr2:128166045-128166279	cg06202737	-0.594805	0.00524989	POLR2D	ENSG00000144231
chr2:128166045-128166279	cg00660140	0.106494	0.64499	SFT2D3	ENSG00000173349	0.169	0.0523	0.3016				0.257	0.0665	0.4512
chr2:128166045-128166279	chr2:128166045-128166279			SFT2D3	ENSG00000173349							0.281	0.0951	0.4622							0.2346	0.117	0.3401
chr2:128166045-128166279	cg13700939			SFT2D3	ENSG00000173349							0.253	0.0624	0.4548
chr2:128166045-128166279	cg06202737	-0.594805	0.00524989	SFT2D3	ENSG00000173349							0.254	0.0939	0.4113
chr2:128166045-128166279	cg00660140	0.106494	0.64499	WDR33	ENSG00000136709	0.247	0.1141	0.3909	0.288	0.1166	0.4875
chr2:160473251-160473496	cg19903071	0.0363636	0.876678	BAZ2B	ENSG00000123636	-0.489	-0.595	-0.3882	-0.475	-0.658	-0.3323	-0.5	-0.66	-0.3607
chr2:160473251-160473496	cg08001909	-0.157143	0.494688	BAZ2B	ENSG00000123636	-0.446	-0.5591	-0.3293	-0.423	-0.626	-0.2644	-0.477	-0.6795	-0.3323
chr2:160473251-160473496	chr2:160473251-160473496			BAZ2B	ENSG00000123636	-0.499	-0.6275	-0.3873	-0.515	-0.6879	-0.3675	-0.489	-0.648	-0.3452	-0.4679	-0.5227	-0.4229	-0.4828	-0.547	-0.4089	-0.4576	-0.5278	-0.3581
chr2:160473251-160473496	cg17503977	-0.00909091	0.970747	BAZ2B	ENSG00000123636	-0.434	-0.5488	-0.319	-0.446	-0.6089	-0.3022	-0.421	-0.5981	-0.2687
chr2:160473251-160473496	cg27501190	-0.172727	0.452299	BAZ2B	ENSG00000123636	-0.444	-0.55	-0.3373	-0.518	-0.6698	-0.3777	-0.373	-0.5419	-0.2029
chr2:160473251-160473496	cg19903071	0.0363636	0.876678	CD302	ENSG00000241399	-0.381	-0.516	-0.2613	-0.301	-0.4849	-0.1276	-0.441	-0.616	-0.2904
chr2:160473251-160473496	cg08001909	-0.157143	0.494688	CD302	ENSG00000241399	-0.386	-0.5101	-0.2695	-0.355	-0.5305	-0.1965	-0.419	-0.5994	-0.2564
chr2:160473251-160473496	chr2:160473251-160473496			CD302	ENSG00000241399	-0.438	-0.575	-0.3216	-0.37	-0.5474	-0.2192	-0.502	-0.7013	-0.3668	-0.3842	-0.4432	-0.3269	-0.3547	-0.4213	-0.2643	-0.4194	-0.4955	-0.3412
chr2:160473251-160473496	cg17503977	-0.00909091	0.970747	CD302	ENSG00000241399	-0.374	-0.5118	-0.2583	-0.36	-0.543	-0.1822	-0.389	-0.5882	-0.2466
chr2:160473251-160473496	cg27501190	-0.172727	0.452299	CD302	ENSG00000241399	-0.405	-0.5324	-0.2853	-0.329	-0.5203	-0.1607	-0.473	-0.6322	-0.3382
chr2:160473251-160473496	cg19903071	0.0363636	0.876678	MARCH7	ENSG00000136536	-0.273	-0.3996	-0.1541	-0.261	-0.46	-0.0933	-0.258	-0.4475	-0.0839
chr2:160473251-160473496	cg08001909	-0.157143	0.494688	MARCH7	ENSG00000136536	-0.308	-0.431	-0.1855	-0.336	-0.5123	-0.1846	-0.277	-0.4783	-0.0968
chr2:160473251-160473496	chr2:160473251-160473496			MARCH7	ENSG00000136536	-0.289	-0.414	-0.1653	-0.297	-0.4894	-0.1513	-0.278	-0.4687	-0.1113	-0.2702	-0.3265	-0.2207	-0.2968	-0.373	-0.211	-0.2358	-0.2986	-0.155
chr2:160473251-160473496	cg17503977	-0.00909091	0.970747	MARCH7	ENSG00000136536	-0.219	-0.3628	-0.0963	-0.247	-0.4532	-0.061
chr2:160473251-160473496	cg27501190	-0.172727	0.452299	MARCH7	ENSG00000136536	-0.264	-0.3873	-0.1401	-0.273	-0.4773	-0.0867	-0.253	-0.4321	-0.0928
chr2:172974630-172974960	cg05714155	0.450649	0.04175	ITGA6	ENSG00000091409
chr2:172974630-172974960	chr2:172974630-172974960			ITGA6	ENSG00000091409													0.1578	0.0547	0.2437
chr2:172974630-172974960	cg26471497	0.385714	0.0851054	ITGA6	ENSG00000091409
chr2:172974630-172974960	cg25110943	0.307792	0.174366	ITGA6	ENSG00000091409	0.234	0.1077	0.3598	0.283	0.1181	0.4752
chr2:172974630-172974960	cg25110943	0.307792	0.174366	METAP1D	ENSG00000172878	0.181	0.0516	0.3125
chr2:173419899-173419951	cg10165864	-0.0519481	0.823572	PDK1	ENSG00000152256
chr2:173419899-173419951	cg01937628	0.290909	0.200163	PDK1	ENSG00000152256	-0.246	-0.3893	-0.1111	-0.278	-0.4704	-0.0774
chr2:173419899-173419951	chr2:173419899-173419951			PDK1	ENSG00000152256	-0.25	-0.4002	-0.1354	-0.306	-0.5028	-0.1239				-0.2252	-0.3022	-0.1581	-0.2785	-0.3721	-0.1817	-0.1757	-0.267	-0.0888
chr2:173419899-173419951	cg07833011	0.0558442	0.810405	PDK1	ENSG00000152256	-0.213	-0.3509	-0.0848	-0.259	-0.4554	-0.0728
chr2:173419899-173419951	cg10165864	-0.0519481	0.823572	RAPGEF4	ENSG00000091428
chr2:173419899-173419951	cg01937628	0.290909	0.200163	RAPGEF4	ENSG00000091428
chr2:173419899-173419951	chr2:173419899-173419951			RAPGEF4	ENSG00000091428																0.1526	0.0556	0.2442
chr2:173419899-173419951	cg07833011	0.0558442	0.810405	RAPGEF4	ENSG00000091428
chr2:175548020-175548310	cg21620778	0.502597	0.0216077	WIPF1	ENSG00000115935
chr2:175548020-175548310	cg20455157	0.181818	0.428496	WIPF1	ENSG00000115935	-0.268	-0.4128	-0.1382				-0.404	-0.5658	-0.2628
chr2:175548020-175548310	chr2:175548020-175548310			WIPF1	ENSG00000115935	-0.182	-0.309	-0.0628				-0.264	-0.4446	-0.0833	-0.1212	-0.1805	-0.0772				-0.191	-0.2759	-0.1029
chr2:175548020-175548310	cg10171960	-0.00909091	0.970747	WIPF1	ENSG00000115935	-0.324	-0.4483	-0.1953	-0.306	-0.5009	-0.1349	-0.342	-0.5292	-0.1807
chr2:180871849-180872164	cg15975990	-0.166234	0.469722	CWC22	ENSG00000163510				-0.278	-0.4716	-0.1
chr2:198540518-198540734	cg23334662	0.141558	0.538989	MARS2	ENSG00000247626	0.189	0.0588	0.3253
chr2:198540518-198540734	cg23334662	0.141558	0.538989	PLCL1	ENSG00000115896	0.2	0.0723	0.3284				0.27	0.0958	0.4518
chr2:198540518-198540734	cg09096031	0.227273	0.320281	PLCL1	ENSG00000115896	0.222	0.0841	0.3541				0.34	0.1785	0.5262
chr2:198540518-198540734	cg08373610	-0.0571429	0.806027	PLCL1	ENSG00000115896							0.254	0.0748	0.4365
chr2:198540518-198540734	chr2:198540518-198540734			PLCL1	ENSG00000115896	0.224	0.0989	0.3601				0.328	0.1505	0.5067	0.1727	0.1074	0.2454				0.2698	0.1756	0.3483
chr2:198540518-198540734	cg02170986	-0.00649351	0.979746	PLCL1	ENSG00000115896							0.234	0.0642	0.4198
chr2:201626952-201626991	cg08662475	0.276623	0.223944	CASP10	ENSG00000003400				-0.251	-0.4422	-0.077
chr2:201626952-201626991	cg08662475	0.276623	0.223944	CFLAR	ENSG00000003402	-0.284	-0.4163	-0.1608	-0.366	-0.5604	-0.214
chr2:201626952-201626991	chr2:201626952-201626991			CFLAR	ENSG00000003402	-0.38	-0.5152	-0.2594	-0.436	-0.6044	-0.2848	-0.315	-0.5219	-0.1584	-0.3506	-0.3964	-0.2922	-0.3995	-0.4885	-0.3167	-0.2986	-0.3735	-0.217
chr2:201626952-201626991	cg26368022	-0.0493506	0.832377	CFLAR	ENSG00000003402	-0.374	-0.4949	-0.2624	-0.422	-0.6034	-0.2625	-0.326	-0.5352	-0.1483
chr2:201626952-201626991	cg22380845	-0.0311688	0.894508	CFLAR	ENSG00000003402	-0.377	-0.5079	-0.257	-0.416	-0.612	-0.2755	-0.336	-0.5314	-0.1634
chr2:201626952-201626991	cg08662475	0.276623	0.223944	FAM126B	ENSG00000155744	-0.203	-0.3432	-0.0774	-0.259	-0.4521	-0.1049
chr2:201626952-201626991	chr2:201626952-201626991			FAM126B	ENSG00000155744	-0.282	-0.4052	-0.1548	-0.336	-0.5114	-0.1741				-0.2453	-0.3155	-0.1707	-0.2967	-0.3819	-0.2024	-0.1903	-0.2702	-0.0821
chr2:201626952-201626991	cg26368022	-0.0493506	0.832377	FAM126B	ENSG00000155744	-0.312	-0.4434	-0.2017	-0.355	-0.5243	-0.1899	-0.269	-0.4583	-0.0894
chr2:201626952-201626991	cg22380845	-0.0311688	0.894508	FAM126B	ENSG00000155744	-0.264	-0.3956	-0.1414	-0.314	-0.5026	-0.1412
chr2:201626952-201626991	cg08662475	0.276623	0.223944	NIF3L1	ENSG00000196290	0.199	0.0707	0.3606
chr2:201626952-201626991	chr2:201626952-201626991			NIF3L1	ENSG00000196290	0.288	0.1698	0.4144	0.271	0.1082	0.4556	0.301	0.1337	0.5074	0.2366	0.1812	0.3098	0.225	0.1435	0.3318	0.2538	0.138	0.3542
chr2:201626952-201626991	cg26368022	-0.0493506	0.832377	NIF3L1	ENSG00000196290	0.235	0.1057	0.3573	0.238	0.0705	0.4095	0.238	0.0519	0.4605
chr2:201626952-201626991	cg22380845	-0.0311688	0.894508	NIF3L1	ENSG00000196290	0.322	0.1921	0.4521	0.277	0.107	0.4652	0.378	0.2083	0.5723
chr2:201626952-201626991	cg08662475	0.276623	0.223944	PPIL3	ENSG00000240344
chr2:201626952-201626991	chr2:201626952-201626991			PPIL3	ENSG00000240344										0.1548	0.0718	0.2207	0.1462	0.0711	0.2473
chr2:201626952-201626991	cg26368022	-0.0493506	0.832377	PPIL3	ENSG00000240344
chr2:201626952-201626991	cg22380845	-0.0311688	0.894508	PPIL3	ENSG00000240344	0.224	0.1003	0.3496				0.282	0.0973	0.4623
chr2:211090281-211090349	cg19427188	0.523377	0.016186	KANSL1L	ENSG00000144445	-0.191	-0.3369	-0.0646
chr2:211090281-211090349	chr2:211090281-211090349			KANSL1L	ENSG00000144445										-0.1185	-0.1847	-0.0606				-0.1355	-0.2306	-0.0637
chr2:211090281-211090349	cg06062084	0.012987	0.957256	KANSL1L	ENSG00000144445
chr2:211090281-211090349	cg16316649	0.0688312	0.766896	KANSL1L	ENSG00000144445
chr2:219925246-219925330	cg17178336	-0.198701	0.386167	ABCB6	ENSG00000115657
chr2:219925246-219925330	cg12565637	0.307792	0.174366	ABCB6	ENSG00000115657
chr2:219925246-219925330	cg08957652	-0.438961	0.0478683	ABCB6	ENSG00000115657
chr2:219925246-219925330	cg07045816	-0.106494	0.64499	ABCB6	ENSG00000115657
chr2:219925246-219925330	chr2:219925246-219925330			ABCB6	ENSG00000115657										0.1123	0.0514	0.1559
chr2:219925246-219925330	cg03292754			ABCB6	ENSG00000115657
chr2:219925246-219925330	cg08261878	0.290909	0.200163	ABCB6	ENSG00000115657
chr2:219925246-219925330	cg12565637	0.307792	0.174366	ANKZF1	ENSG00000163516				0.281	0.099	0.4712
chr2:219925246-219925330	cg08957652	-0.438961	0.0478683	ANKZF1	ENSG00000163516				0.243	0.0689	0.4302
chr2:219925246-219925330	chr2:219925246-219925330			ANKZF1	ENSG00000163516				0.269	0.0867	0.474
chr2:219925246-219925330	cg17178336	-0.198701	0.386167	ATG9A	ENSG00000198925
chr2:219925246-219925330	cg12565637	0.307792	0.174366	ATG9A	ENSG00000198925				0.257	0.0902	0.448
chr2:219925246-219925330	cg08957652	-0.438961	0.0478683	ATG9A	ENSG00000198925
chr2:219925246-219925330	cg07045816	-0.106494	0.64499	ATG9A	ENSG00000198925
chr2:219925246-219925330	chr2:219925246-219925330			ATG9A	ENSG00000198925													0.1967	0.1008	0.3012
chr2:219925246-219925330	cg03292754			ATG9A	ENSG00000198925
chr2:219925246-219925330	cg08261878	0.290909	0.200163	ATG9A	ENSG00000198925
chr2:219925246-219925330	cg17178336	-0.198701	0.386167	CCDC108	ENSG00000181378
chr2:219925246-219925330	cg12565637	0.307792	0.174366	CCDC108	ENSG00000181378
chr2:219925246-219925330	cg08957652	-0.438961	0.0478683	CCDC108	ENSG00000181378
chr2:219925246-219925330	cg07045816	-0.106494	0.64499	CCDC108	ENSG00000181378
chr2:219925246-219925330	chr2:219925246-219925330			CCDC108	ENSG00000181378																0.0904	0.0564	0.1307
chr2:219925246-219925330	cg03292754			CCDC108	ENSG00000181378				0.303	0.1444	0.4731
chr2:219925246-219925330	cg08261878	0.290909	0.200163	CCDC108	ENSG00000181378
chr2:219925246-219925330	cg17178336	-0.198701	0.386167	CHPF	ENSG00000123989
chr2:219925246-219925330	cg12565637	0.307792	0.174366	CHPF	ENSG00000123989
chr2:219925246-219925330	cg08957652	-0.438961	0.0478683	CHPF	ENSG00000123989
chr2:219925246-219925330	cg07045816	-0.106494	0.64499	CHPF	ENSG00000123989
chr2:219925246-219925330	chr2:219925246-219925330			CHPF	ENSG00000123989										-0.1194	-0.1689	-0.0599	-0.1912	-0.2669	-0.0924
chr2:219925246-219925330	cg03292754			CHPF	ENSG00000123989
chr2:219925246-219925330	cg08261878	0.290909	0.200163	CHPF	ENSG00000123989
chr2:219925246-219925330	cg17178336	-0.198701	0.386167	DES	ENSG00000175084
chr2:219925246-219925330	cg12565637	0.307792	0.174366	DES	ENSG00000175084
chr2:219925246-219925330	cg08957652	-0.438961	0.0478683	DES	ENSG00000175084				-0.247	-0.4297	-0.073
chr2:219925246-219925330	cg07045816	-0.106494	0.64499	DES	ENSG00000175084
chr2:219925246-219925330	chr2:219925246-219925330			DES	ENSG00000175084													-0.1559	-0.2186	-0.101
chr2:219925246-219925330	cg08261878	0.290909	0.200163	DES	ENSG00000175084
chr2:219925246-219925330	cg08261878	0.290909	0.200163	FAM134A	ENSG00000144567							0.256	0.0721	0.4605
chr2:219925246-219925330	cg17178336	-0.198701	0.386167	PTPRN	ENSG00000054356
chr2:219925246-219925330	cg12565637	0.307792	0.174366	PTPRN	ENSG00000054356
chr2:219925246-219925330	cg08957652	-0.438961	0.0478683	PTPRN	ENSG00000054356
chr2:219925246-219925330	cg07045816	-0.106494	0.64499	PTPRN	ENSG00000054356
chr2:219925246-219925330	chr2:219925246-219925330			PTPRN	ENSG00000054356										0.1371	0.0821	0.1771	0.1913	0.0863	0.2546
chr2:219925246-219925330	cg08261878	0.290909	0.200163	PTPRN	ENSG00000054356
chr2:219925246-219925330	cg17178336	-0.198701	0.386167	SLC23A3	ENSG00000213901
chr2:219925246-219925330	cg12565637	0.307792	0.174366	SLC23A3	ENSG00000213901	0.184	0.0674	0.3097				0.26	0.0892	0.4329
chr2:219925246-219925330	cg08957652	-0.438961	0.0478683	SLC23A3	ENSG00000213901							0.24	0.0764	0.4357
chr2:219925246-219925330	cg07045816	-0.106494	0.64499	SLC23A3	ENSG00000213901
chr2:219925246-219925330	chr2:219925246-219925330			SLC23A3	ENSG00000213901	0.218	0.0888	0.3425				0.264	0.0896	0.4375	0.14	0.1041	0.1987	0.1258	0.0675	0.1874	0.1486	0.0921	0.228
chr2:219925246-219925330	cg03292754			SLC23A3	ENSG00000213901
chr2:219925246-219925330	cg08261878	0.290909	0.200163	SLC23A3	ENSG00000213901	0.176	0.0591	0.3032				0.261	0.085	0.4496
chr2:242808427-242808803	cg11229343	0.0467532	0.841201	PDCD1	ENSG00000188389
chr2:242808427-242808803	cg05507490	0.377922	0.0920161	PDCD1	ENSG00000188389	0.215	0.0819	0.3523				0.284	0.1179	0.4652
chr2:242808427-242808803	cg23217153	0.0298701	0.898974	PDCD1	ENSG00000188389
chr2:242808427-242808803	chr2:242808427-242808803			PDCD1	ENSG00000188389	0.195	0.0702	0.3446							0.1157	0.0607	0.1807
chr2:242808427-242808803	cg08277216	0.0376623	0.872229	PDCD1	ENSG00000188389
chr3:9956506-9956823	cg06619959	0.236364	0.300866	ARPC4	ENSG00000241553	-0.213	-0.3367	-0.0864	-0.314	-0.5095	-0.1533
chr3:9956506-9956823	chr3:9956506-9956823			ARPC4	ENSG00000241553	-0.234	-0.3684	-0.1228	-0.354	-0.5264	-0.2035				-0.1596	-0.231	-0.1	-0.2381	-0.3061	-0.1742
chr3:9956506-9956823	cg02968508	-0.105195	0.649068	ARPC4	ENSG00000241553				-0.281	-0.4621	-0.1178
chr3:9956506-9956823	cg04768501			ARPC4	ENSG00000241553	-0.201	-0.3395	-0.0748	-0.325	-0.4972	-0.1769
chr3:9956506-9956823	cg06619959	0.236364	0.300866	BRK1	ENSG00000254999				-0.234	-0.4435	-0.0626
chr3:9956506-9956823	cg06619959	0.236364	0.300866	CRELD1	ENSG00000163703	0.26	0.1274	0.3965	0.327	0.1588	0.5107
chr3:9956506-9956823	chr3:9956506-9956823			CRELD1	ENSG00000163703	0.303	0.1772	0.4295	0.353	0.1988	0.5317				0.2141	0.148	0.2836	0.2678	0.188	0.3611	0.1476	0.0586	0.2388
chr3:9956506-9956823	cg02968508	-0.105195	0.649068	CRELD1	ENSG00000163703	0.253	0.138	0.3667	0.298	0.1245	0.4702
chr3:9956506-9956823	cg04768501			CRELD1	ENSG00000163703	0.202	0.0838	0.3343	0.248	0.0895	0.4202
chr3:9956506-9956823	cg06619959	0.236364	0.300866	FANCD2OS	ENSG00000163705	0.217	0.0909	0.3633	0.246	0.0718	0.4296
chr3:9956506-9956823	cg06619959	0.236364	0.300866	GHRL	ENSG00000157017	-0.229	-0.3504	-0.1149	-0.216	-0.3777	-0.0708	-0.233	-0.4288	-0.0582
chr3:9956506-9956823	chr3:9956506-9956823			GHRL	ENSG00000157017	-0.276	-0.4041	-0.1616	-0.282	-0.4636	-0.1334	-0.263	-0.4803	-0.0937	-0.1958	-0.2577	-0.1281	-0.2178	-0.305	-0.1066	-0.1722	-0.2625	-0.0694
chr3:9956506-9956823	cg02968508	-0.105195	0.649068	GHRL	ENSG00000157017	-0.258	-0.3881	-0.142	-0.315	-0.4757	-0.1507
chr3:9956506-9956823	cg04768501			GHRL	ENSG00000157017
chr3:9956506-9956823	cg06619959	0.236364	0.300866	IL17RC	ENSG00000163702
chr3:9956506-9956823	chr3:9956506-9956823			IL17RC	ENSG00000163702	-0.258	-0.3872	-0.1351	-0.322	-0.4851	-0.1585				-0.2013	-0.2818	-0.1337	-0.2496	-0.3294	-0.1677	-0.1473	-0.2604	-0.0683
chr3:9956506-9956823	cg02968508	-0.105195	0.649068	IL17RC	ENSG00000163702	-0.273	-0.3978	-0.1521	-0.357	-0.5419	-0.1964
chr3:9956506-9956823	cg04768501			IL17RC	ENSG00000163702	-0.208	-0.328	-0.0869	-0.261	-0.4385	-0.1002
chr3:9956506-9956823	cg04768501			IL17RE	ENSG00000163701	0.183	0.0687	0.3276
chr3:9956506-9956823	cg06619959	0.236364	0.300866	JAGN1	ENSG00000171135
chr3:9956506-9956823	chr3:9956506-9956823			JAGN1	ENSG00000171135																0.1691	0.0557	0.2551
chr3:9956506-9956823	cg02968508	-0.105195	0.649068	JAGN1	ENSG00000171135
chr3:9956506-9956823	cg04768501			JAGN1	ENSG00000171135	0.206	0.0862	0.3391				0.367	0.205	0.5513
chr3:9956506-9956823	cg06619959	0.236364	0.300866	MTMR14	ENSG00000163719
chr3:9956506-9956823	chr3:9956506-9956823			MTMR14	ENSG00000163719	-0.213	-0.347	-0.0844							-0.1743	-0.2424	-0.0977	-0.1932	-0.2705	-0.1006
chr3:9956506-9956823	cg02968508	-0.105195	0.649068	MTMR14	ENSG00000163719
chr3:9956506-9956823	cg04768501			MTMR14	ENSG00000163719	-0.261	-0.3966	-0.1503	-0.265	-0.4609	-0.1037	-0.259	-0.4325	-0.1112
chr3:9956506-9956823	cg06619959	0.236364	0.300866	OGG1	ENSG00000114026				0.236	0.0583	0.4373
chr3:9956506-9956823	chr3:9956506-9956823			OGG1	ENSG00000114026				0.255	0.0759	0.432
chr3:9956506-9956823	cg06619959	0.236364	0.300866	PRRT3	ENSG00000163704				0.225	0.0502	0.4394
chr3:9956506-9956823	chr3:9956506-9956823			PRRT3	ENSG00000163704				0.229	0.0564	0.4121							0.1689	0.0916	0.2648
chr3:9956506-9956823	cg02968508	-0.105195	0.649068	PRRT3	ENSG00000163704
chr3:9956506-9956823	cg04768501			PRRT3	ENSG00000163704
chr3:9956506-9956823	cg06619959	0.236364	0.300866	RPUSD3	ENSG00000156990	0.206	0.0723	0.3543	0.248	0.0607	0.4322
chr3:9956506-9956823	chr3:9956506-9956823			RPUSD3	ENSG00000156990	0.211	0.0811	0.3544							0.1606	0.1112	0.2524	0.1799	0.0851	0.2508	0.1429	0.0615	0.2708
chr3:9956506-9956823	cg02968508	-0.105195	0.649068	RPUSD3	ENSG00000156990
chr3:9956506-9956823	cg04768501			RPUSD3	ENSG00000156990
chr3:9956506-9956823	cg06619959	0.236364	0.300866	TATDN2	ENSG00000157014	0.225	0.0999	0.3605
chr3:9956506-9956823	chr3:9956506-9956823			TATDN2	ENSG00000157014	0.217	0.1002	0.3497	0.249	0.0892	0.4306				0.1747	0.1098	0.2463	0.2382	0.1546	0.3356
chr3:9956506-9956823	cg02968508	-0.105195	0.649068	TATDN2	ENSG00000157014
chr3:9956506-9956823	cg04768501			TATDN2	ENSG00000157014				0.255	0.0856	0.4592
chr3:9956506-9956823	cg04768501			TTLL3	ENSG00000214021	-0.211	-0.3491	-0.071				-0.299	-0.479	-0.1302
chr3:9956506-9956823	cg06619959	0.236364	0.300866	VHL	ENSG00000134086				-0.231	-0.4278	-0.0569
chr3:9988889-9989156	cg11732190	0.292208	0.198091	ARPC4	ENSG00000241553				-0.252	-0.4354	-0.0784
chr3:9988889-9989156	cg05851542	0.141558	0.538989	EMC3	ENSG00000125037							0.285	0.1133	0.4605
chr3:9988889-9989156	cg24065312	0.325974	0.149295	IL17RE	ENSG00000163701
chr3:9988889-9989156	chr3:9988889-9989156			IL17RE	ENSG00000163701													0.1538	0.0573	0.2296
chr3:9988889-9989156	cg10160312	0.207792	0.364409	IL17RE	ENSG00000163701
chr3:9988889-9989156	cg11732190	0.292208	0.198091	IL17RE	ENSG00000163701
chr3:9988889-9989156	cg05851542	0.141558	0.538989	IL17RE	ENSG00000163701
chr3:9988889-9989156	cg24065312	0.325974	0.149295	IRAK2	ENSG00000134070
chr3:9988889-9989156	chr3:9988889-9989156			IRAK2	ENSG00000134070																0.1549	0.0714	0.2205
chr3:9988889-9989156	cg10160312	0.207792	0.364409	IRAK2	ENSG00000134070
chr3:9988889-9989156	cg11732190	0.292208	0.198091	IRAK2	ENSG00000134070
chr3:9988889-9989156	cg05851542	0.141558	0.538989	IRAK2	ENSG00000134070
chr3:9988889-9989156	cg24065312	0.325974	0.149295	TATDN2	ENSG00000157014	0.192	0.0704	0.3208				0.212	0.0533	0.3978
chr3:9988889-9989156	chr3:9988889-9989156			TATDN2	ENSG00000157014										0.1359	0.0892	0.2015				0.1507	0.0766	0.2131
chr3:9988889-9989156	cg10160312	0.207792	0.364409	TATDN2	ENSG00000157014
chr3:9988889-9989156	cg11732190	0.292208	0.198091	TATDN2	ENSG00000157014
chr3:9988889-9989156	cg05851542	0.141558	0.538989	TATDN2	ENSG00000157014
chr3:20226964-20227091	cg04951797	-0.138961	0.54655	KAT2B	ENSG00000114166	-0.174	-0.2942	-0.0583				-0.249	-0.4353	-0.0763
chr3:20226964-20227091	cg02921887	0.205195	0.37055	KAT2B	ENSG00000114166
chr3:20226964-20227091	chr3:20226964-20227091			KAT2B	ENSG00000114166							-0.247	-0.4329	-0.074							-0.1558	-0.2236	-0.0867
chr3:20226964-20227091	cg11494149	-0.138961	0.54655	KAT2B	ENSG00000114166
chr3:20226964-20227091	cg04951797	-0.138961	0.54655	RAB5A	ENSG00000144566				-0.269	-0.4611	-0.0956
chr3:20226964-20227091	cg02921887	0.205195	0.37055	RAB5A	ENSG00000144566				-0.285	-0.4841	-0.1278
chr3:20226964-20227091	chr3:20226964-20227091			RAB5A	ENSG00000144566				-0.273	-0.4793	-0.1033
chr3:23958877-23958995	cg10113231	0.248052	0.277013	NKIRAS1	ENSG00000197885				-0.282	-0.4682	-0.1224
chr3:23958877-23958995	cg25466588	0.374026	0.095626	NKIRAS1	ENSG00000197885
chr3:23958877-23958995	cg05571164	0.424675	0.0562785	NKIRAS1	ENSG00000197885
chr3:23958877-23958995	chr3:23958877-23958995			NKIRAS1	ENSG00000197885				-0.272	-0.4547	-0.0997							-0.1373	-0.24	-0.0723
chr3:23958877-23958995	cg24562162	0	1	NKIRAS1	ENSG00000197885
chr3:23958877-23958995	cg10113231	0.248052	0.277013	NR1D2	ENSG00000174738	-0.212	-0.3488	-0.0743	-0.25	-0.4618	-0.0654
chr3:23958877-23958995	cg25466588	0.374026	0.095626	NR1D2	ENSG00000174738	-0.2	-0.3217	-0.0804
chr3:23958877-23958995	cg05571164	0.424675	0.0562785	NR1D2	ENSG00000174738
chr3:23958877-23958995	chr3:23958877-23958995			NR1D2	ENSG00000174738	-0.191	-0.3339	-0.065							-0.118	-0.1895	-0.0676
chr3:23958877-23958995	cg24562162	0	1	NR1D2	ENSG00000174738
chr3:44754102-44754131	cg10263370	0.303896	0.180101	EXOSC7	ENSG00000075914
chr3:44754102-44754131	chr3:44754102-44754131			EXOSC7	ENSG00000075914										0.1409	0.0807	0.1935	0.185	0.0954	0.2524
chr3:44754102-44754131	cg11003573	-0.0714286	0.758272	EXOSC7	ENSG00000075914
chr3:44754102-44754131	cg18722847	-0.0519481	0.823572	EXOSC7	ENSG00000075914				0.247	0.0646	0.4376
chr3:44754102-44754131	cg15687855			EXOSC7	ENSG00000075914
chr3:44754102-44754131	cg10263370	0.303896	0.180101	KIAA1143	ENSG00000163807
chr3:44754102-44754131	chr3:44754102-44754131			KIAA1143	ENSG00000163807				0.286	0.1223	0.4674				0.1312	0.0737	0.208	0.2152	0.1413	0.3021
chr3:44754102-44754131	cg11003573	-0.0714286	0.758272	KIAA1143	ENSG00000163807				0.255	0.0795	0.4423
chr3:44754102-44754131	cg18722847	-0.0519481	0.823572	KIAA1143	ENSG00000163807				0.307	0.1387	0.5097
chr3:44754102-44754131	cg15687855			KIAA1143	ENSG00000163807	0.181	0.0526	0.2966	0.307	0.1409	0.4827
chr3:44754102-44754131	cg10263370	0.303896	0.180101	KIF15	ENSG00000163808
chr3:44754102-44754131	chr3:44754102-44754131			KIF15	ENSG00000163808													0.1301	0.053	0.2228
chr3:44754102-44754131	cg11003573	-0.0714286	0.758272	KIF15	ENSG00000163808
chr3:44754102-44754131	cg18722847	-0.0519481	0.823572	KIF15	ENSG00000163808				0.249	0.0567	0.4293
chr3:44754102-44754131	cg15687855			KIF15	ENSG00000163808
chr3:44754102-44754131	cg10263370	0.303896	0.180101	TCAIM	ENSG00000179152
chr3:44754102-44754131	chr3:44754102-44754131			TCAIM	ENSG00000179152										0.1439	0.082	0.1946	0.2111	0.1252	0.2941
chr3:44754102-44754131	cg11003573	-0.0714286	0.758272	TCAIM	ENSG00000179152
chr3:44754102-44754131	cg18722847	-0.0519481	0.823572	TCAIM	ENSG00000179152
chr3:44754102-44754131	cg15687855			TCAIM	ENSG00000179152	0.198	0.0673	0.3468	0.292	0.1155	0.4748
chr3:44754102-44754131	cg10263370	0.303896	0.180101	TMEM42	ENSG00000169964	0.366	0.2503	0.5153	0.399	0.2518	0.5634	0.34	0.1452	0.5462
chr3:44754102-44754131	chr3:44754102-44754131			TMEM42	ENSG00000169964	0.406	0.2818	0.5268	0.459	0.3114	0.6335	0.36	0.1642	0.5923	0.2937	0.2273	0.3456	0.3151	0.2413	0.3945	0.2711	0.1739	0.3751
chr3:44754102-44754131	cg11003573	-0.0714286	0.758272	TMEM42	ENSG00000169964	0.328	0.2154	0.4704	0.363	0.207	0.5681	0.293	0.1182	0.4966
chr3:44754102-44754131	cg18722847	-0.0519481	0.823572	TMEM42	ENSG00000169964	0.385	0.2622	0.5294	0.462	0.3325	0.6329	0.323	0.1429	0.5191
chr3:44754102-44754131	cg15687855			TMEM42	ENSG00000169964	0.374	0.2544	0.514	0.419	0.2965	0.5686	0.333	0.1462	0.5499
chr3:44754102-44754131	cg10263370	0.303896	0.180101	ZDHHC3	ENSG00000163812	-0.202	-0.3385	-0.0711
chr3:44754102-44754131	chr3:44754102-44754131			ZDHHC3	ENSG00000163812	-0.242	-0.3769	-0.1301	-0.312	-0.4929	-0.1448				-0.2024	-0.2572	-0.1345	-0.2954	-0.4051	-0.215
chr3:44754102-44754131	cg11003573	-0.0714286	0.758272	ZDHHC3	ENSG00000163812
chr3:44754102-44754131	cg18722847	-0.0519481	0.823572	ZDHHC3	ENSG00000163812	-0.254	-0.3718	-0.117	-0.329	-0.4977	-0.1431
chr3:44754102-44754131	cg15687855			ZDHHC3	ENSG00000163812	-0.226	-0.3542	-0.1091	-0.359	-0.5571	-0.1947
chr3:44754102-44754131	cg10263370	0.303896	0.180101	ZNF35	ENSG00000169981
chr3:44754102-44754131	chr3:44754102-44754131			ZNF35	ENSG00000169981													0.1275	0.0529	0.1992
chr3:44754102-44754131	cg11003573	-0.0714286	0.758272	ZNF35	ENSG00000169981
chr3:44754102-44754131	cg18722847	-0.0519481	0.823572	ZNF35	ENSG00000169981
chr3:44754102-44754131	cg15687855			ZNF35	ENSG00000169981
chr3:44754102-44754131	cg10263370	0.303896	0.180101	ZNF502	ENSG00000196653	-0.22	-0.3671	-0.0862				-0.286	-0.4665	-0.1041
chr3:44754102-44754131	chr3:44754102-44754131			ZNF502	ENSG00000196653	-0.197	-0.331	-0.0544				-0.269	-0.4608	-0.1017	-0.1376	-0.1992	-0.0802				-0.1974	-0.296	-0.1092
chr3:44754102-44754131	cg11003573	-0.0714286	0.758272	ZNF502	ENSG00000196653	-0.19	-0.3261	-0.0679				-0.223	-0.4134	-0.0542
chr3:44754102-44754131	cg18722847	-0.0519481	0.823572	ZNF502	ENSG00000196653
chr3:44754102-44754131	cg15687855			ZNF502	ENSG00000196653							-0.257	-0.4409	-0.0678
chr3:44754102-44754131	cg10263370	0.303896	0.180101	ZNF852	ENSG00000178917
chr3:44754102-44754131	chr3:44754102-44754131			ZNF852	ENSG00000178917										0.1561	0.0662	0.2075	0.2003	0.1078	0.2945
chr3:44754102-44754131	cg11003573	-0.0714286	0.758272	ZNF852	ENSG00000178917
chr3:44754102-44754131	cg18722847	-0.0519481	0.823572	ZNF852	ENSG00000178917
chr3:44754102-44754131	cg15687855			ZNF852	ENSG00000178917	0.204	0.0615	0.3394
chr3:44802549-44802604	cg09053247	0.693506	0.000689416	TMEM42	ENSG00000169964
chr3:44802549-44802604	cg17546649	0.694805	0.000667675	TMEM42	ENSG00000169964	0.275	0.1568	0.3993	0.272	0.0943	0.4561	0.267	0.0808	0.4663
chr3:44802549-44802604	chr3:44802549-44802604			TMEM42	ENSG00000169964	0.334	0.2242	0.4587	0.333	0.1646	0.5079	0.333	0.185	0.5167	0.2131	0.1585	0.3067	0.192	0.0587	0.2877	0.2326	0.1291	0.3394
chr3:44802549-44802604	cg09333631	0.419481	0.0596069	TMEM42	ENSG00000169964	0.259	0.137	0.3942	0.304	0.1269	0.4943
chr3:44802549-44802604	cg17546649	0.694805	0.000667675	ZDHHC3	ENSG00000163812	-0.191	-0.3254	-0.0637
chr3:44802549-44802604	chr3:44802549-44802604			ZDHHC3	ENSG00000163812										-0.1148	-0.1712	-0.0567
chr3:44802549-44802604	cg09333631	0.419481	0.0596069	ZDHHC3	ENSG00000163812
chr3:44802549-44802604	cg09053247	0.693506	0.000689416	ZNF502	ENSG00000196653	-0.194	-0.3333	-0.0603
chr3:44802549-44802604	cg17546649	0.694805	0.000667675	ZNF502	ENSG00000196653	-0.267	-0.4093	-0.1433	-0.306	-0.4819	-0.1287	-0.233	-0.4279	-0.0585
chr3:44802549-44802604	chr3:44802549-44802604			ZNF502	ENSG00000196653	-0.298	-0.4289	-0.1653	-0.338	-0.5406	-0.1533	-0.265	-0.4587	-0.0819	-0.2463	-0.3105	-0.1723	-0.2809	-0.3952	-0.1937	-0.2182	-0.3257	-0.1003
chr3:44802549-44802604	cg09333631	0.419481	0.0596069	ZNF502	ENSG00000196653	-0.265	-0.4039	-0.1362	-0.273	-0.4664	-0.096	-0.253	-0.4444	-0.0802
chr3:44802549-44802604	cg09053247	0.693506	0.000689416	ZNF660	ENSG00000144792				-0.239	-0.4323	-0.0687
chr3:44802549-44802604	cg17546649	0.694805	0.000667675	ZNF660	ENSG00000144792
chr3:44802549-44802604	chr3:44802549-44802604			ZNF660	ENSG00000144792	-0.169	-0.3049	-0.0581	-0.25	-0.4281	-0.0789				-0.1298	-0.1915	-0.0633	-0.1825	-0.2704	-0.0926
chr3:44802549-44802604	cg09333631	0.419481	0.0596069	ZNF660	ENSG00000144792
chr3:46718941-46719086	cg12424624	0.332468	0.141001	CCR1	ENSG00000163823	-0.391	-0.5125	-0.2922	-0.476	-0.6445	-0.3388	-0.276	-0.4583	-0.1022
chr3:46718941-46719086	cg15726123	0.45974	0.0374331	CCR1	ENSG00000163823	-0.235	-0.3664	-0.1059	-0.316	-0.5143	-0.1301
chr3:46718941-46719086	cg18790915			CCR1	ENSG00000163823	-0.252	-0.3831	-0.1359	-0.327	-0.5038	-0.1566
chr3:46718941-46719086	chr3:46718941-46719086			CCR1	ENSG00000163823	-0.397	-0.5192	-0.2817	-0.5	-0.6582	-0.3758	-0.288	-0.4865	-0.1131	-0.2732	-0.3291	-0.1977	-0.3391	-0.4039	-0.2587	-0.2113	-0.3007	-0.13
chr3:46718941-46719086	cg25445707	0.202597	0.376752	CCR1	ENSG00000163823	-0.399	-0.53	-0.2845	-0.498	-0.6835	-0.3471	-0.292	-0.5098	-0.1228
chr3:46718941-46719086	cg12424624	0.332468	0.141001	CCR2	ENSG00000121807	-0.183	-0.3038	-0.0568	-0.327	-0.5063	-0.1726
chr3:46718941-46719086	cg15726123	0.45974	0.0374331	CCR2	ENSG00000121807				-0.273	-0.4873	-0.092
chr3:46718941-46719086	cg18790915			CCR2	ENSG00000121807				-0.218	-0.407	-0.0546
chr3:46718941-46719086	chr3:46718941-46719086			CCR2	ENSG00000121807	-0.186	-0.3236	-0.0562	-0.338	-0.5188	-0.1699				-0.1385	-0.2075	-0.0816	-0.2422	-0.3252	-0.153
chr3:46718941-46719086	cg25445707	0.202597	0.376752	CCR2	ENSG00000121807
chr3:46718941-46719086	cg12424624	0.332468	0.141001	CCR5	ENSG00000160791
chr3:46718941-46719086	cg15726123	0.45974	0.0374331	CCR5	ENSG00000160791
chr3:46718941-46719086	cg18790915			CCR5	ENSG00000160791
chr3:46718941-46719086	chr3:46718941-46719086			CCR5	ENSG00000160791										0.1223	0.0744	0.1823				0.143	0.0538	0.2403
chr3:46718941-46719086	cg25445707	0.202597	0.376752	CCR5	ENSG00000160791
chr3:46718941-46719086	cg12424624	0.332468	0.141001	CCRL2	ENSG00000121797	-0.228	-0.3634	-0.1036	-0.356	-0.5281	-0.1855
chr3:46718941-46719086	cg15726123	0.45974	0.0374331	CCRL2	ENSG00000121797				-0.341	-0.5291	-0.1694
chr3:46718941-46719086	cg18790915			CCRL2	ENSG00000121797	-0.206	-0.3318	-0.0826	-0.324	-0.5098	-0.1559
chr3:46718941-46719086	chr3:46718941-46719086			CCRL2	ENSG00000121797	-0.224	-0.3661	-0.106	-0.429	-0.5984	-0.2842				-0.1502	-0.2098	-0.0899	-0.3048	-0.3785	-0.2179
chr3:46718941-46719086	cg25445707	0.202597	0.376752	CCRL2	ENSG00000121797				-0.284	-0.4591	-0.114
chr3:46718941-46719086	cg12424624	0.332468	0.141001	NBEAL2	ENSG00000160796	-0.24	-0.3687	-0.114				-0.355	-0.5306	-0.2018
chr3:46718941-46719086	cg15726123	0.45974	0.0374331	NBEAL2	ENSG00000160796	-0.227	-0.3819	-0.0908				-0.275	-0.4849	-0.0912
chr3:46718941-46719086	cg18790915			NBEAL2	ENSG00000160796							-0.227	-0.4374	-0.0518
chr3:46718941-46719086	chr3:46718941-46719086			NBEAL2	ENSG00000160796	-0.295	-0.4421	-0.1694				-0.406	-0.5896	-0.2408	-0.2198	-0.2947	-0.1527	-0.159	-0.2453	-0.0793	-0.281	-0.3697	-0.209
chr3:46718941-46719086	cg25445707	0.202597	0.376752	NBEAL2	ENSG00000160796	-0.277	-0.4047	-0.1577				-0.332	-0.4987	-0.1693
chr3:46718941-46719086	cg15726123	0.45974	0.0374331	SETD2	ENSG00000181555
chr3:46718941-46719086	cg18790915			SETD2	ENSG00000181555
chr3:46718941-46719086	chr3:46718941-46719086			SETD2	ENSG00000181555										-0.1395	-0.2032	-0.0716				-0.1949	-0.2791	-0.1036
chr3:46718941-46719086	cg25445707	0.202597	0.376752	SETD2	ENSG00000181555
chr3:49459855-49460177	cg20191453	0.0025974	0.993248	AMT	ENSG00000145020
chr3:49459855-49460177	cg21926782	-0.0441558	0.850045	AMT	ENSG00000145020
chr3:49459855-49460177	cg05924489	0.183117	0.425153	AMT	ENSG00000145020
chr3:49459855-49460177	cg00032956			AMT	ENSG00000145020
chr3:49459855-49460177	chr3:49459855-49460177			AMT	ENSG00000145020													0.1304	0.071	0.2014
chr3:49459855-49460177	cg14184400	-0.15974	0.487488	AMT	ENSG00000145020
chr3:49459855-49460177	cg15246085	0.0506494	0.827972	AMT	ENSG00000145020
chr3:49459855-49460177	cg25021247	0.180519	0.431854	AMT	ENSG00000145020
chr3:49459855-49460177	cg17877071	-0.218182	0.340447	AMT	ENSG00000145020
chr3:49459855-49460177	cg20191453	0.0025974	0.993248	APEH	ENSG00000164062
chr3:49459855-49460177	cg21926782	-0.0441558	0.850045	APEH	ENSG00000164062
chr3:49459855-49460177	cg05924489	0.183117	0.425153	APEH	ENSG00000164062
chr3:49459855-49460177	cg00032956			APEH	ENSG00000164062
chr3:49459855-49460177	chr3:49459855-49460177			APEH	ENSG00000164062													0.1464	0.077	0.2083
chr3:49459855-49460177	cg14184400	-0.15974	0.487488	APEH	ENSG00000164062
chr3:49459855-49460177	cg15246085	0.0506494	0.827972	APEH	ENSG00000164062
chr3:49459855-49460177	cg25021247	0.180519	0.431854	APEH	ENSG00000164062
chr3:49459855-49460177	cg17877071	-0.218182	0.340447	APEH	ENSG00000164062
chr3:49459855-49460177	cg20191453	0.0025974	0.993248	C3orf62	ENSG00000188315	-0.4	-0.5397	-0.2868	-0.303	-0.4808	-0.1232	-0.507	-0.6953	-0.3618
chr3:49459855-49460177	cg21926782	-0.0441558	0.850045	C3orf62	ENSG00000188315	-0.489	-0.6075	-0.4007	-0.384	-0.5778	-0.2264	-0.593	-0.7406	-0.4653
chr3:49459855-49460177	cg05924489	0.183117	0.425153	C3orf62	ENSG00000188315	-0.355	-0.4903	-0.2235	-0.275	-0.4683	-0.0945	-0.447	-0.6555	-0.2962
chr3:49459855-49460177	cg00032956			C3orf62	ENSG00000188315	-0.368	-0.5178	-0.2342	-0.315	-0.5204	-0.1057	-0.411	-0.6089	-0.2489
chr3:49459855-49460177	chr3:49459855-49460177			C3orf62	ENSG00000188315	-0.529	-0.6454	-0.4284	-0.433	-0.6025	-0.2816	-0.623	-0.7663	-0.5046	-0.452	-0.4961	-0.4078	-0.382	-0.4364	-0.3089	-0.5316	-0.5777	-0.4698
chr3:49459855-49460177	cg14184400	-0.15974	0.487488	C3orf62	ENSG00000188315	-0.537	-0.6487	-0.4328	-0.503	-0.684	-0.3578	-0.578	-0.7507	-0.454
chr3:49459855-49460177	cg15246085	0.0506494	0.827972	C3orf62	ENSG00000188315	-0.485	-0.6008	-0.3748	-0.462	-0.6482	-0.3137	-0.51	-0.6922	-0.3596
chr3:49459855-49460177	cg25021247	0.180519	0.431854	C3orf62	ENSG00000188315	-0.495	-0.6069	-0.3875	-0.414	-0.599	-0.2487	-0.576	-0.7594	-0.4394
chr3:49459855-49460177	cg17877071	-0.218182	0.340447	C3orf62	ENSG00000188315	-0.528	-0.6487	-0.4361	-0.456	-0.6266	-0.2944	-0.596	-0.7445	-0.472
chr3:49459855-49460177	cg20191453	0.0025974	0.993248	CCDC36	ENSG00000173421	-0.206	-0.3354	-0.0739				-0.345	-0.557	-0.1846
chr3:49459855-49460177	cg21926782	-0.0441558	0.850045	CCDC36	ENSG00000173421	-0.174	-0.3015	-0.052				-0.249	-0.4557	-0.0707
chr3:49459855-49460177	cg05924489	0.183117	0.425153	CCDC36	ENSG00000173421
chr3:49459855-49460177	cg00032956			CCDC36	ENSG00000173421
chr3:49459855-49460177	chr3:49459855-49460177			CCDC36	ENSG00000173421	-0.178	-0.3154	-0.0552				-0.253	-0.4232	-0.085	-0.1507	-0.2028	-0.1044				-0.2108	-0.2622	-0.143
chr3:49459855-49460177	cg14184400	-0.15974	0.487488	CCDC36	ENSG00000173421
chr3:49459855-49460177	cg15246085	0.0506494	0.827972	CCDC36	ENSG00000173421
chr3:49459855-49460177	cg25021247	0.180519	0.431854	CCDC36	ENSG00000173421							-0.221	-0.3854	-0.0622
chr3:49459855-49460177	cg17877071	-0.218182	0.340447	CCDC36	ENSG00000173421
chr3:49459855-49460177	cg21926782	-0.0441558	0.850045	CDHR4	ENSG00000187492							-0.232	-0.4155	-0.0697
chr3:49459855-49460177	cg05924489	0.183117	0.425153	CDHR4	ENSG00000187492
chr3:49459855-49460177	cg20191453	0.0025974	0.993248	DAG1	ENSG00000173402
chr3:49459855-49460177	cg21926782	-0.0441558	0.850045	DAG1	ENSG00000173402				0.294	0.0962	0.5004
chr3:49459855-49460177	cg05924489	0.183117	0.425153	DAG1	ENSG00000173402				0.27	0.0747	0.4597
chr3:49459855-49460177	cg00032956			DAG1	ENSG00000173402				0.283	0.1039	0.4567
chr3:49459855-49460177	chr3:49459855-49460177			DAG1	ENSG00000173402				0.309	0.1355	0.5066				0.1049	0.0651	0.1447	0.2307	0.165	0.2801
chr3:49459855-49460177	cg14184400	-0.15974	0.487488	DAG1	ENSG00000173402				0.287	0.1049	0.4702
chr3:49459855-49460177	cg15246085	0.0506494	0.827972	DAG1	ENSG00000173402
chr3:49459855-49460177	cg25021247	0.180519	0.431854	DAG1	ENSG00000173402				0.255	0.0595	0.4595
chr3:49459855-49460177	cg17877071	-0.218182	0.340447	DAG1	ENSG00000173402				0.241	0.0505	0.4358
chr3:49459855-49460177	cg20191453	0.0025974	0.993248	FAM212A	ENSG00000185614
chr3:49459855-49460177	cg21926782	-0.0441558	0.850045	FAM212A	ENSG00000185614
chr3:49459855-49460177	cg05924489	0.183117	0.425153	FAM212A	ENSG00000185614
chr3:49459855-49460177	cg00032956			FAM212A	ENSG00000185614
chr3:49459855-49460177	chr3:49459855-49460177			FAM212A	ENSG00000185614													0.1519	0.0874	0.2196
chr3:49459855-49460177	cg14184400	-0.15974	0.487488	FAM212A	ENSG00000185614				0.218	0.0528	0.399
chr3:49459855-49460177	cg15246085	0.0506494	0.827972	FAM212A	ENSG00000185614
chr3:49459855-49460177	cg25021247	0.180519	0.431854	FAM212A	ENSG00000185614
chr3:49459855-49460177	cg17877071	-0.218182	0.340447	FAM212A	ENSG00000185614
chr3:49459855-49460177	cg20191453	0.0025974	0.993248	IMPDH2	ENSG00000178035	0.196	0.071	0.3346				0.229	0.0579	0.4362
chr3:49459855-49460177	cg21926782	-0.0441558	0.850045	IMPDH2	ENSG00000178035	0.221	0.0964	0.3416				0.297	0.1297	0.4861
chr3:49459855-49460177	cg05924489	0.183117	0.425153	IMPDH2	ENSG00000178035
chr3:49459855-49460177	cg00032956			IMPDH2	ENSG00000178035
chr3:49459855-49460177	chr3:49459855-49460177			IMPDH2	ENSG00000178035	0.228	0.0813	0.3703				0.291	0.1049	0.4672	0.1884	0.1438	0.2289	0.1289	0.0671	0.1792	0.2571	0.1909	0.3132
chr3:49459855-49460177	cg14184400	-0.15974	0.487488	IMPDH2	ENSG00000178035	0.211	0.0784	0.3478	0.231	0.0501	0.4179
chr3:49459855-49460177	cg15246085	0.0506494	0.827972	IMPDH2	ENSG00000178035
chr3:49459855-49460177	cg25021247	0.180519	0.431854	IMPDH2	ENSG00000178035	0.248	0.1237	0.3965				0.334	0.1475	0.5084
chr3:49459855-49460177	cg17877071	-0.218182	0.340447	IMPDH2	ENSG00000178035	0.218	0.0919	0.3448				0.274	0.0951	0.4556
chr3:49459855-49460177	cg20191453	0.0025974	0.993248	IP6K1	ENSG00000176095	-0.211	-0.3559	-0.0809				-0.393	-0.5904	-0.2244
chr3:49459855-49460177	cg21926782	-0.0441558	0.850045	IP6K1	ENSG00000176095	-0.248	-0.3789	-0.1282				-0.412	-0.5861	-0.2373
chr3:49459855-49460177	cg00032956			IP6K1	ENSG00000176095
chr3:49459855-49460177	chr3:49459855-49460177			IP6K1	ENSG00000176095	-0.26	-0.4066	-0.1341				-0.42	-0.6106	-0.2607	-0.2053	-0.2544	-0.1586				-0.3417	-0.399	-0.2822
chr3:49459855-49460177	cg14184400	-0.15974	0.487488	IP6K1	ENSG00000176095	-0.261	-0.3967	-0.1399				-0.392	-0.573	-0.2154
chr3:49459855-49460177	cg15246085	0.0506494	0.827972	IP6K1	ENSG00000176095	-0.264	-0.3897	-0.1412				-0.357	-0.545	-0.1904
chr3:49459855-49460177	cg25021247	0.180519	0.431854	IP6K1	ENSG00000176095	-0.252	-0.4023	-0.1196				-0.392	-0.5593	-0.2341
chr3:49459855-49460177	cg17877071	-0.218182	0.340447	IP6K1	ENSG00000176095	-0.283	-0.4309	-0.1705				-0.392	-0.5909	-0.2328
chr3:49459855-49460177	chr3:49459855-49460177			KLHDC8B	ENSG00000185909							-0.258	-0.4423	-0.0836	-0.1617	-0.2178	-0.1287				-0.249	-0.2959	-0.1891
chr3:49459855-49460177	cg14184400	-0.15974	0.487488	KLHDC8B	ENSG00000185909							-0.258	-0.4464	-0.0873
chr3:49459855-49460177	cg15246085	0.0506494	0.827972	KLHDC8B	ENSG00000185909
chr3:49459855-49460177	cg17877071	-0.218182	0.340447	KLHDC8B	ENSG00000185909
chr3:49459855-49460177	cg00032956			LAMB2	ENSG00000172037
chr3:49459855-49460177	cg17877071	-0.218182	0.340447	LAMB2	ENSG00000172037	-0.21	-0.3393	-0.0937				-0.281	-0.4485	-0.142
chr3:49459855-49460177	cg20191453	0.0025974	0.993248	MST1	ENSG00000173531				0.245	0.0682	0.4304
chr3:49459855-49460177	cg21926782	-0.0441558	0.850045	MST1	ENSG00000173531
chr3:49459855-49460177	cg05924489	0.183117	0.425153	MST1	ENSG00000173531				0.283	0.1324	0.4761
chr3:49459855-49460177	cg00032956			MST1	ENSG00000173531
chr3:49459855-49460177	chr3:49459855-49460177			MST1	ENSG00000173531	0.192	0.0548	0.335	0.27	0.0818	0.4607				0.1568	0.0993	0.192	0.2262	0.183	0.2913
chr3:49459855-49460177	cg14184400	-0.15974	0.487488	MST1	ENSG00000173531
chr3:49459855-49460177	cg15246085	0.0506494	0.827972	MST1	ENSG00000173531
chr3:49459855-49460177	cg25021247	0.180519	0.431854	MST1	ENSG00000173531				0.248	0.0532	0.4656
chr3:49459855-49460177	cg17877071	-0.218182	0.340447	MST1	ENSG00000173531	0.19	0.0571	0.3512
chr3:49459855-49460177	cg20191453	0.0025974	0.993248	NDUFAF3	ENSG00000178057
chr3:49459855-49460177	cg21926782	-0.0441558	0.850045	NDUFAF3	ENSG00000178057
chr3:49459855-49460177	cg05924489	0.183117	0.425153	NDUFAF3	ENSG00000178057
chr3:49459855-49460177	cg00032956			NDUFAF3	ENSG00000178057
chr3:49459855-49460177	chr3:49459855-49460177			NDUFAF3	ENSG00000178057										0.1011	0.0596	0.1478	0.1252	0.0633	0.1987
chr3:49459855-49460177	cg14184400	-0.15974	0.487488	NDUFAF3	ENSG00000178057
chr3:49459855-49460177	cg15246085	0.0506494	0.827972	NDUFAF3	ENSG00000178057
chr3:49459855-49460177	cg25021247	0.180519	0.431854	NDUFAF3	ENSG00000178057
chr3:49459855-49460177	cg17877071	-0.218182	0.340447	NDUFAF3	ENSG00000178057
chr3:49459855-49460177	cg20191453	0.0025974	0.993248	NICN1	ENSG00000145029
chr3:49459855-49460177	cg21926782	-0.0441558	0.850045	NICN1	ENSG00000145029
chr3:49459855-49460177	cg05924489	0.183117	0.425153	NICN1	ENSG00000145029				0.245	0.0607	0.4245
chr3:49459855-49460177	cg00032956			NICN1	ENSG00000145029
chr3:49459855-49460177	chr3:49459855-49460177			NICN1	ENSG00000145029				0.259	0.0817	0.4438				0.1156	0.0701	0.1588	0.1949	0.1288	0.2598
chr3:49459855-49460177	cg14184400	-0.15974	0.487488	NICN1	ENSG00000145029				0.29	0.1207	0.4837
chr3:49459855-49460177	cg15246085	0.0506494	0.827972	NICN1	ENSG00000145029
chr3:49459855-49460177	cg25021247	0.180519	0.431854	NICN1	ENSG00000145029
chr3:49459855-49460177	cg17877071	-0.218182	0.340447	NICN1	ENSG00000145029
chr3:49459855-49460177	cg20191453	0.0025974	0.993248	P4HTM	ENSG00000178467	0.193	0.0633	0.3475	0.303	0.1406	0.4978
chr3:49459855-49460177	cg21926782	-0.0441558	0.850045	P4HTM	ENSG00000178467	0.205	0.0745	0.3532	0.341	0.1645	0.5309
chr3:49459855-49460177	cg05924489	0.183117	0.425153	P4HTM	ENSG00000178467				0.271	0.0916	0.4446
chr3:49459855-49460177	cg00032956			P4HTM	ENSG00000178467	0.217	0.0819	0.3602	0.252	0.0684	0.4342
chr3:49459855-49460177	chr3:49459855-49460177			P4HTM	ENSG00000178467	0.238	0.1071	0.382	0.344	0.1717	0.5278				0.2043	0.1645	0.2483	0.2623	0.1976	0.3145	0.14	0.0829	0.1971
chr3:49459855-49460177	cg14184400	-0.15974	0.487488	P4HTM	ENSG00000178467	0.23	0.1044	0.3583	0.348	0.1835	0.5429
chr3:49459855-49460177	cg15246085	0.0506494	0.827972	P4HTM	ENSG00000178467				0.271	0.083	0.4842
chr3:49459855-49460177	cg25021247	0.180519	0.431854	P4HTM	ENSG00000178467	0.187	0.0576	0.3151	0.248	0.0949	0.4539
chr3:49459855-49460177	cg17877071	-0.218182	0.340447	P4HTM	ENSG00000178467	0.253	0.128	0.3771	0.288	0.1323	0.4809	0.218	0.0567	0.4373
chr3:49459855-49460177	cg20191453	0.0025974	0.993248	QARS	ENSG00000172053
chr3:49459855-49460177	cg21926782	-0.0441558	0.850045	QARS	ENSG00000172053	0.193	0.0504	0.3297
chr3:49459855-49460177	cg05924489	0.183117	0.425153	QARS	ENSG00000172053
chr3:49459855-49460177	cg00032956			QARS	ENSG00000172053							0.245	0.0612	0.4392
chr3:49459855-49460177	chr3:49459855-49460177			QARS	ENSG00000172053	0.201	0.0834	0.346				0.255	0.0991	0.444	0.1666	0.123	0.2127	0.1356	0.0753	0.2006	0.2022	0.1314	0.2613
chr3:49459855-49460177	cg14184400	-0.15974	0.487488	QARS	ENSG00000172053
chr3:49459855-49460177	cg15246085	0.0506494	0.827972	QARS	ENSG00000172053
chr3:49459855-49460177	cg25021247	0.180519	0.431854	QARS	ENSG00000172053	0.201	0.0764	0.3447				0.26	0.0832	0.4581
chr3:49459855-49460177	cg17877071	-0.218182	0.340447	QARS	ENSG00000172053
chr3:49459855-49460177	cg20191453	0.0025974	0.993248	QRICH1	ENSG00000198218
chr3:49459855-49460177	cg21926782	-0.0441558	0.850045	QRICH1	ENSG00000198218
chr3:49459855-49460177	cg05924489	0.183117	0.425153	QRICH1	ENSG00000198218
chr3:49459855-49460177	cg00032956			QRICH1	ENSG00000198218
chr3:49459855-49460177	chr3:49459855-49460177			QRICH1	ENSG00000198218										0.1259	0.0849	0.169	0.1508	0.0902	0.2132
chr3:49459855-49460177	cg14184400	-0.15974	0.487488	QRICH1	ENSG00000198218
chr3:49459855-49460177	cg15246085	0.0506494	0.827972	QRICH1	ENSG00000198218
chr3:49459855-49460177	cg25021247	0.180519	0.431854	QRICH1	ENSG00000198218
chr3:49459855-49460177	cg17877071	-0.218182	0.340447	QRICH1	ENSG00000198218
chr3:49459855-49460177	cg20191453	0.0025974	0.993248	RHOA	ENSG00000067560
chr3:49459855-49460177	cg21926782	-0.0441558	0.850045	RHOA	ENSG00000067560	-0.278	-0.4223	-0.1509	-0.353	-0.5294	-0.2002
chr3:49459855-49460177	cg05924489	0.183117	0.425153	RHOA	ENSG00000067560	-0.252	-0.3858	-0.1255	-0.268	-0.4506	-0.1008
chr3:49459855-49460177	cg00032956			RHOA	ENSG00000067560	-0.272	-0.4265	-0.1455	-0.31	-0.4833	-0.1361
chr3:49459855-49460177	chr3:49459855-49460177			RHOA	ENSG00000067560	-0.301	-0.4373	-0.1712	-0.335	-0.525	-0.1627	-0.257	-0.4564	-0.0791	-0.257	-0.3084	-0.2176	-0.2862	-0.3402	-0.2221	-0.2237	-0.2857	-0.1576
chr3:49459855-49460177	cg14184400	-0.15974	0.487488	RHOA	ENSG00000067560	-0.325	-0.4514	-0.1932	-0.36	-0.5873	-0.2029	-0.286	-0.4702	-0.1019
chr3:49459855-49460177	cg15246085	0.0506494	0.827972	RHOA	ENSG00000067560	-0.264	-0.411	-0.133	-0.317	-0.524	-0.1514
chr3:49459855-49460177	cg25021247	0.180519	0.431854	RHOA	ENSG00000067560	-0.263	-0.4063	-0.1393	-0.341	-0.5312	-0.1832
chr3:49459855-49460177	cg17877071	-0.218182	0.340447	RHOA	ENSG00000067560	-0.36	-0.4952	-0.24	-0.371	-0.5338	-0.1953	-0.345	-0.5371	-0.1829
chr3:49459855-49460177	cg20191453	0.0025974	0.993248	RNF123	ENSG00000164068
chr3:49459855-49460177	cg21926782	-0.0441558	0.850045	RNF123	ENSG00000164068
chr3:49459855-49460177	cg05924489	0.183117	0.425153	RNF123	ENSG00000164068
chr3:49459855-49460177	cg00032956			RNF123	ENSG00000164068
chr3:49459855-49460177	chr3:49459855-49460177			RNF123	ENSG00000164068													0.1066	0.0526	0.1629
chr3:49459855-49460177	cg14184400	-0.15974	0.487488	RNF123	ENSG00000164068
chr3:49459855-49460177	cg15246085	0.0506494	0.827972	RNF123	ENSG00000164068
chr3:49459855-49460177	cg25021247	0.180519	0.431854	RNF123	ENSG00000164068
chr3:49459855-49460177	cg20191453	0.0025974	0.993248	TRAIP	ENSG00000183763
chr3:49459855-49460177	cg21926782	-0.0441558	0.850045	TRAIP	ENSG00000183763	0.193	0.0665	0.3353	0.251	0.0654	0.4399
chr3:49459855-49460177	cg05924489	0.183117	0.425153	TRAIP	ENSG00000183763
chr3:49459855-49460177	cg00032956			TRAIP	ENSG00000183763
chr3:49459855-49460177	chr3:49459855-49460177			TRAIP	ENSG00000183763	0.215	0.0888	0.3444	0.265	0.0875	0.474				0.1988	0.1582	0.2334	0.2182	0.1552	0.2719	0.1771	0.1219	0.2349
chr3:49459855-49460177	cg14184400	-0.15974	0.487488	TRAIP	ENSG00000183763	0.248	0.1202	0.3933	0.313	0.1376	0.4882
chr3:49459855-49460177	cg15246085	0.0506494	0.827972	TRAIP	ENSG00000183763
chr3:49459855-49460177	cg25021247	0.180519	0.431854	TRAIP	ENSG00000183763	0.219	0.0893	0.3524	0.253	0.0751	0.4589
chr3:49459855-49460177	cg17877071	-0.218182	0.340447	TRAIP	ENSG00000183763	0.274	0.1397	0.3991	0.297	0.1253	0.4972	0.235	0.0767	0.4111
chr3:49459855-49460177	cg20191453	0.0025974	0.993248	UBA7	ENSG00000182179
chr3:49459855-49460177	cg21926782	-0.0441558	0.850045	UBA7	ENSG00000182179
chr3:49459855-49460177	cg05924489	0.183117	0.425153	UBA7	ENSG00000182179
chr3:49459855-49460177	chr3:49459855-49460177			UBA7	ENSG00000182179													0.1005	0.0549	0.167
chr3:49459855-49460177	cg14184400	-0.15974	0.487488	UBA7	ENSG00000182179
chr3:49459855-49460177	cg15246085	0.0506494	0.827972	UBA7	ENSG00000182179
chr3:49459855-49460177	cg25021247	0.180519	0.431854	UBA7	ENSG00000182179
chr3:49459855-49460177	cg17877071	-0.218182	0.340447	UBA7	ENSG00000182179
chr3:49459855-49460177	cg20191453	0.0025974	0.993248	USP19	ENSG00000172046							-0.221	-0.4244	-0.0569
chr3:49459855-49460177	cg15246085	0.0506494	0.827972	USP19	ENSG00000172046
chr3:49459855-49460177	cg17877071	-0.218182	0.340447	USP19	ENSG00000172046
chr3:49459855-49460177	cg20191453	0.0025974	0.993248	USP4	ENSG00000114316	-0.373	-0.5121	-0.254	-0.304	-0.5173	-0.1353	-0.46	-0.6435	-0.3218
chr3:49459855-49460177	cg21926782	-0.0441558	0.850045	USP4	ENSG00000114316	-0.506	-0.6136	-0.3966	-0.447	-0.6201	-0.2942	-0.564	-0.7469	-0.4349
chr3:49459855-49460177	cg05924489	0.183117	0.425153	USP4	ENSG00000114316	-0.36	-0.4957	-0.2344	-0.297	-0.4925	-0.1123	-0.431	-0.6325	-0.265
chr3:49459855-49460177	cg00032956			USP4	ENSG00000114316	-0.386	-0.5228	-0.2311	-0.352	-0.573	-0.1838	-0.412	-0.5951	-0.2453
chr3:49459855-49460177	chr3:49459855-49460177			USP4	ENSG00000114316	-0.532	-0.6558	-0.4267	-0.468	-0.6616	-0.315	-0.592	-0.7526	-0.4608	-0.45	-0.4892	-0.3861	-0.389	-0.4601	-0.3107	-0.5182	-0.5601	-0.4729
chr3:49459855-49460177	cg14184400	-0.15974	0.487488	USP4	ENSG00000114316	-0.524	-0.6562	-0.411	-0.526	-0.703	-0.3659	-0.534	-0.7181	-0.3948
chr3:49459855-49460177	cg15246085	0.0506494	0.827972	USP4	ENSG00000114316	-0.499	-0.6229	-0.3855	-0.497	-0.6621	-0.3587	-0.506	-0.722	-0.352
chr3:49459855-49460177	cg25021247	0.180519	0.431854	USP4	ENSG00000114316	-0.508	-0.624	-0.4171	-0.465	-0.6188	-0.3281	-0.555	-0.7266	-0.4283
chr3:49459855-49460177	cg17877071	-0.218182	0.340447	USP4	ENSG00000114316	-0.546	-0.6585	-0.4431	-0.526	-0.6916	-0.3838	-0.576	-0.7335	-0.4512
chr3:49459855-49460177	cg20191453	0.0025974	0.993248	WDR6	ENSG00000178252				0.259	0.0844	0.4249
chr3:49459855-49460177	cg21926782	-0.0441558	0.850045	WDR6	ENSG00000178252
chr3:49459855-49460177	cg05924489	0.183117	0.425153	WDR6	ENSG00000178252
chr3:49459855-49460177	cg00032956			WDR6	ENSG00000178252	0.174	0.052	0.3102
chr3:49459855-49460177	chr3:49459855-49460177			WDR6	ENSG00000178252				0.273	0.1	0.4533				0.1496	0.1072	0.1903	0.2054	0.1381	0.2558
chr3:49459855-49460177	cg14184400	-0.15974	0.487488	WDR6	ENSG00000178252				0.272	0.0992	0.4644
chr3:49459855-49460177	cg15246085	0.0506494	0.827972	WDR6	ENSG00000178252
chr3:49459855-49460177	cg25021247	0.180519	0.431854	WDR6	ENSG00000178252
chr3:49459855-49460177	cg17877071	-0.218182	0.340447	WDR6	ENSG00000178252
chr3:50359849-50359978	cg13341668	-0.201299	0.379875	GNAI2	ENSG00000114353
chr3:50359849-50359978	cg12150256	0.311688	0.168761	HEMK1	ENSG00000114735
chr3:50359849-50359978	cg13341668	-0.201299	0.379875	HEMK1	ENSG00000114735
chr3:50359849-50359978	chr3:50359849-50359978			HEMK1	ENSG00000114735				0.248	0.0744	0.4679							0.1569	0.0836	0.2234
chr3:50359849-50359978	cg05118960	-0.0272727	0.907914	HEMK1	ENSG00000114735				0.259	0.0852	0.4349
chr3:50359849-50359978	cg12150256	0.311688	0.168761	HYAL3	ENSG00000186792
chr3:50359849-50359978	cg13341668	-0.201299	0.379875	HYAL3	ENSG00000186792
chr3:50359849-50359978	chr3:50359849-50359978			HYAL3	ENSG00000186792													0.1499	0.0669	0.2363
chr3:50359849-50359978	cg05118960	-0.0272727	0.907914	HYAL3	ENSG00000186792
chr3:50359849-50359978	cg12150256	0.311688	0.168761	IFRD2	ENSG00000214706
chr3:50359849-50359978	cg13341668	-0.201299	0.379875	IFRD2	ENSG00000214706
chr3:50359849-50359978	chr3:50359849-50359978			IFRD2	ENSG00000214706													0.1526	0.0651	0.2303
chr3:50359849-50359978	cg05118960	-0.0272727	0.907914	IFRD2	ENSG00000214706
chr3:50359849-50359978	cg13341668	-0.201299	0.379875	MAPKAPK3	ENSG00000114738
chr3:50359849-50359978	cg13341668	-0.201299	0.379875	RBM5	ENSG00000003756							-0.256	-0.4532	-0.0682
chr3:50359849-50359978	cg12150256	0.311688	0.168761	RBM6	ENSG00000004534
chr3:50359849-50359978	cg13341668	-0.201299	0.379875	RBM6	ENSG00000004534
chr3:50359849-50359978	chr3:50359849-50359978			RBM6	ENSG00000004534																0.1668	0.0621	0.2708
chr3:50359849-50359978	cg05118960	-0.0272727	0.907914	RBM6	ENSG00000004534
chr3:50359849-50359978	chr3:50359849-50359978			TMEM115	ENSG00000126062																-0.1515	-0.2366	-0.0523
chr3:50359849-50359978	cg05118960	-0.0272727	0.907914	TMEM115	ENSG00000126062
chr3:50359849-50359978	cg12150256	0.311688	0.168761	TRAIP	ENSG00000183763
chr3:50359849-50359978	cg13341668	-0.201299	0.379875	TRAIP	ENSG00000183763
chr3:50359849-50359978	chr3:50359849-50359978			TRAIP	ENSG00000183763													0.1736	0.0738	0.244
chr3:50359849-50359978	cg05118960	-0.0272727	0.907914	TRAIP	ENSG00000183763
chr3:57204141-57204229	cg18076124	-0.0246753	0.916866	DENND6A	ENSG00000174839	-0.196	-0.3497	-0.059				-0.234	-0.4181	-0.0713
chr3:57204141-57204229	cg18244601	0.101299	0.661361	DENND6A	ENSG00000174839							-0.224	-0.4164	-0.0536
chr3:57204141-57204229	chr3:57204141-57204229			DENND6A	ENSG00000174839	-0.205	-0.3538	-0.0794				-0.269	-0.4668	-0.0775							-0.1739	-0.2783	-0.0654
chr3:57204141-57204229	cg18925884	0.290909	0.200163	DENND6A	ENSG00000174839	-0.195	-0.3182	-0.0705
chr3:57204141-57204229	cg18244601	0.101299	0.661361	IL17RD	ENSG00000144730	0.236	0.0955	0.3768	0.265	0.0847	0.4388
chr3:57204141-57204229	chr3:57204141-57204229			IL17RD	ENSG00000144730	0.211	0.0749	0.3547	0.261	0.0875	0.4568
chr3:57204141-57204229	cg18925884	0.290909	0.200163	IL17RD	ENSG00000144730	0.195	0.0853	0.3202	0.22	0.0503	0.4395
chr3:64053547-64053663	cg25433554	0.245455	0.282206	ATXN7	ENSG00000163635
chr3:64053547-64053663	cg03414178	0.0506494	0.827972	ATXN7	ENSG00000163635
chr3:64053547-64053663	chr3:64053547-64053663			ATXN7	ENSG00000163635										0.1512	0.0886	0.2435				0.2034	0.1036	0.3077
chr3:64053547-64053663	cg12546646	0.0103896	0.966249	ATXN7	ENSG00000163635
chr3:64053547-64053663	cg25433554	0.245455	0.282206	PSMD6	ENSG00000163636				0.247	0.0839	0.4403
chr3:64053547-64053663	cg03414178	0.0506494	0.827972	PSMD6	ENSG00000163636
chr3:64053547-64053663	chr3:64053547-64053663			PSMD6	ENSG00000163636				0.231	0.0566	0.4335				0.1301	0.0605	0.2038	0.1561	0.0845	0.2339
chr3:64053547-64053663	cg12546646	0.0103896	0.966249	PSMD6	ENSG00000163636
chr3:64210991-64211204	cg02147797	0.177922	0.438612	C3orf49	ENSG00000163632				0.227	0.0516	0.4141
chr3:64210991-64211204	cg23047271	0.175325	0.445427	PRICKLE2	ENSG00000163637
chr3:64210991-64211204	chr3:64210991-64211204			PRICKLE2	ENSG00000163637										-0.1514	-0.1906	-0.1041				-0.1901	-0.2745	-0.1202
chr3:64210991-64211204	cg25992258	-0.0922078	0.690377	PRICKLE2	ENSG00000163637
chr3:64210991-64211204	cg25818214	0.228571	0.317461	PRICKLE2	ENSG00000163637
chr3:64210991-64211204	cg18966789			PRICKLE2	ENSG00000163637
chr3:64210991-64211204	cg02147797	0.177922	0.438612	PRICKLE2	ENSG00000163637
chr3:64210991-64211204	cg23047271	0.175325	0.445427	PSMD6	ENSG00000163636
chr3:64210991-64211204	chr3:64210991-64211204			PSMD6	ENSG00000163636													-0.1584	-0.2172	-0.0908
chr3:64210991-64211204	cg25992258	-0.0922078	0.690377	PSMD6	ENSG00000163636
chr3:64210991-64211204	cg25818214	0.228571	0.317461	PSMD6	ENSG00000163636
chr3:64210991-64211204	cg18966789			PSMD6	ENSG00000163636
chr3:64210991-64211204	cg02147797	0.177922	0.438612	PSMD6	ENSG00000163636				-0.226	-0.4138	-0.0668
chr3:87138203-87138700	cg14611399	-0.0909091	0.694558	CHMP2B	ENSG00000083937
chr3:87138203-87138700	cg21741562	0.363636	0.105771	CHMP2B	ENSG00000083937
chr3:87138203-87138700	cg03660115	0.624675	0.00304627	CHMP2B	ENSG00000083937
chr3:87138203-87138700	chr3:87138203-87138700			CHMP2B	ENSG00000083937													-0.1158	-0.1989	-0.0506
chr3:87138203-87138700	cg06976096	0.175325	0.445427	CHMP2B	ENSG00000083937
chr3:87138203-87138700	cg16856833	0.232468	0.309094	CHMP2B	ENSG00000083937
chr3:87138203-87138700	cg00169617	0.149351	0.516607	CHMP2B	ENSG00000083937
chr3:98450711-98450904	cg05006728	-0.0233766	0.921346	CPOX	ENSG00000080819
chr3:98450711-98450904	cg17571690	0.109091	0.636864	CPOX	ENSG00000080819
chr3:98450711-98450904	cg02079985	0.0168831	0.943776	CPOX	ENSG00000080819
chr3:98450711-98450904	chr3:98450711-98450904			CPOX	ENSG00000080819																0.1715	0.0732	0.284
chr3:98450711-98450904	cg00920431			CPOX	ENSG00000080819
chr3:98450711-98450904	cg05006728	-0.0233766	0.921346	GPR15	ENSG00000154165
chr3:98450711-98450904	cg17571690	0.109091	0.636864	GPR15	ENSG00000154165
chr3:98450711-98450904	cg02079985	0.0168831	0.943776	GPR15	ENSG00000154165
chr3:98450711-98450904	chr3:98450711-98450904			GPR15	ENSG00000154165																0.2005	0.0728	0.2961
chr3:98450711-98450904	cg00920431			GPR15	ENSG00000154165
chr3:98450711-98450904	cg05006728	-0.0233766	0.921346	ST3GAL6	ENSG00000064225	-0.313	-0.4389	-0.1949	-0.334	-0.5154	-0.1666	-0.308	-0.4974	-0.1589
chr3:98450711-98450904	cg17571690	0.109091	0.636864	ST3GAL6	ENSG00000064225	-0.339	-0.475	-0.2246	-0.326	-0.517	-0.1599	-0.352	-0.5445	-0.1696
chr3:98450711-98450904	cg02079985	0.0168831	0.943776	ST3GAL6	ENSG00000064225				-0.262	-0.4324	-0.1002
chr3:98450711-98450904	chr3:98450711-98450904			ST3GAL6	ENSG00000064225	-0.351	-0.4899	-0.2326	-0.394	-0.6113	-0.2404	-0.309	-0.5024	-0.129	-0.2783	-0.3276	-0.2096	-0.2981	-0.3813	-0.2134	-0.2646	-0.3706	-0.1515
chr3:98450711-98450904	cg00920431			ST3GAL6	ENSG00000064225	-0.252	-0.3896	-0.1354	-0.259	-0.4765	-0.092	-0.251	-0.4578	-0.0584
chr3:122043799-122044172	cg26928972	0.344156	0.126917	CCDC58	ENSG00000160124	0.244	0.1258	0.3765	0.239	0.0564	0.4343
chr3:122043799-122044172	cg18618429	0.0103896	0.966249	CCDC58	ENSG00000160124	0.23	0.1196	0.3697				0.29	0.1211	0.4874
chr3:122043799-122044172	chr3:122043799-122044172			CCDC58	ENSG00000160124	0.255	0.1385	0.3929	0.242	0.0604	0.4494	0.246	0.0781	0.4232	0.2345	0.1829	0.2903	0.255	0.1839	0.3212	0.2141	0.1378	0.2732
chr3:122043799-122044172	cg14664412	0.412987	0.06398	CCDC58	ENSG00000160124	0.245	0.1141	0.3887	0.243	0.0695	0.4396	0.234	0.0742	0.4209
chr3:122043799-122044172	cg22834418	-0.112987	0.624753	CCDC58	ENSG00000160124	0.221	0.0757	0.3465	0.259	0.0835	0.4664
chr3:122043799-122044172	cg21932814	0.218182	0.340447	CCDC58	ENSG00000160124	0.234	0.1091	0.3772	0.243	0.0788	0.4128
chr3:122043799-122044172	cg26928972	0.344156	0.126917	CD86	ENSG00000114013	-0.281	-0.3944	-0.1616	-0.383	-0.5595	-0.2344
chr3:122043799-122044172	cg18618429	0.0103896	0.966249	CD86	ENSG00000114013	-0.23	-0.3593	-0.1072	-0.287	-0.487	-0.094
chr3:122043799-122044172	chr3:122043799-122044172			CD86	ENSG00000114013	-0.286	-0.4107	-0.1683	-0.376	-0.5624	-0.227				-0.2401	-0.2872	-0.1858	-0.3201	-0.399	-0.268	-0.168	-0.2559	-0.1119
chr3:122043799-122044172	cg14664412	0.412987	0.06398	CD86	ENSG00000114013	-0.278	-0.4099	-0.1576	-0.377	-0.5529	-0.223
chr3:122043799-122044172	cg22834418	-0.112987	0.624753	CD86	ENSG00000114013	-0.201	-0.3359	-0.0866	-0.273	-0.4729	-0.1188
chr3:122043799-122044172	cg21932814	0.218182	0.340447	CD86	ENSG00000114013	-0.27	-0.3987	-0.1476	-0.372	-0.5443	-0.2304
chr3:122043799-122044172	cg26928972	0.344156	0.126917	CSTA	ENSG00000121552	-0.302	-0.427	-0.1779	-0.342	-0.5377	-0.1815	-0.242	-0.4436	-0.058
chr3:122043799-122044172	cg18618429	0.0103896	0.966249	CSTA	ENSG00000121552	-0.299	-0.4253	-0.1829	-0.359	-0.55	-0.1991	-0.244	-0.4568	-0.0534
chr3:122043799-122044172	chr3:122043799-122044172			CSTA	ENSG00000121552	-0.353	-0.4832	-0.2417	-0.399	-0.568	-0.2452	-0.289	-0.498	-0.1059	-0.3146	-0.3681	-0.2605	-0.3761	-0.431	-0.3094	-0.2417	-0.3148	-0.1431
chr3:122043799-122044172	cg14664412	0.412987	0.06398	CSTA	ENSG00000121552	-0.368	-0.4934	-0.243	-0.413	-0.5806	-0.2599	-0.317	-0.5091	-0.1391
chr3:122043799-122044172	cg22834418	-0.112987	0.624753	CSTA	ENSG00000121552	-0.279	-0.3996	-0.1535	-0.349	-0.522	-0.1929
chr3:122043799-122044172	cg21932814	0.218182	0.340447	CSTA	ENSG00000121552	-0.344	-0.4651	-0.2356	-0.392	-0.566	-0.2353	-0.281	-0.4878	-0.0983
chr3:122043799-122044172	cg26928972	0.344156	0.126917	DIRC2	ENSG00000138463	-0.423	-0.5687	-0.2894	-0.374	-0.5919	-0.1819	-0.471	-0.6521	-0.3156
chr3:122043799-122044172	cg18618429	0.0103896	0.966249	DIRC2	ENSG00000138463	-0.506	-0.6338	-0.3979	-0.512	-0.7061	-0.3648	-0.503	-0.7096	-0.3523
chr3:122043799-122044172	chr3:122043799-122044172			DIRC2	ENSG00000138463	-0.532	-0.6574	-0.4275	-0.522	-0.6943	-0.3834	-0.542	-0.7119	-0.3909	-0.5127	-0.5517	-0.4691	-0.515	-0.5769	-0.4571	-0.5165	-0.5766	-0.4618
chr3:122043799-122044172	cg14664412	0.412987	0.06398	DIRC2	ENSG00000138463	-0.519	-0.644	-0.4128	-0.509	-0.6668	-0.3777	-0.531	-0.6953	-0.4004
chr3:122043799-122044172	cg22834418	-0.112987	0.624753	DIRC2	ENSG00000138463	-0.47	-0.5991	-0.3642	-0.529	-0.6811	-0.4116	-0.408	-0.5761	-0.2362
chr3:122043799-122044172	cg21932814	0.218182	0.340447	DIRC2	ENSG00000138463	-0.521	-0.636	-0.4167	-0.506	-0.6675	-0.3587	-0.539	-0.7233	-0.4089
chr3:122043799-122044172	cg26928972	0.344156	0.126917	DTX3L	ENSG00000163840	-0.406	-0.5139	-0.294	-0.416	-0.6024	-0.2741	-0.4	-0.5631	-0.2452
chr3:122043799-122044172	cg18618429	0.0103896	0.966249	DTX3L	ENSG00000163840	-0.384	-0.4967	-0.2664	-0.368	-0.529	-0.2095	-0.399	-0.5979	-0.2397
chr3:122043799-122044172	chr3:122043799-122044172			DTX3L	ENSG00000163840	-0.457	-0.5749	-0.349	-0.44	-0.6113	-0.3021	-0.476	-0.6711	-0.3191	-0.4237	-0.4704	-0.384	-0.4513	-0.5067	-0.3865	-0.3985	-0.459	-0.3194
chr3:122043799-122044172	cg14664412	0.412987	0.06398	DTX3L	ENSG00000163840	-0.469	-0.5928	-0.3582	-0.447	-0.6372	-0.2836	-0.494	-0.6634	-0.3335
chr3:122043799-122044172	cg22834418	-0.112987	0.624753	DTX3L	ENSG00000163840	-0.368	-0.485	-0.2546	-0.394	-0.5675	-0.2377	-0.35	-0.5234	-0.1785
chr3:122043799-122044172	cg21932814	0.218182	0.340447	DTX3L	ENSG00000163840	-0.435	-0.5529	-0.3145	-0.429	-0.626	-0.2832	-0.447	-0.6355	-0.2746
chr3:122043799-122044172	cg26928972	0.344156	0.126917	EAF2	ENSG00000145088
chr3:122043799-122044172	cg18618429	0.0103896	0.966249	EAF2	ENSG00000145088
chr3:122043799-122044172	chr3:122043799-122044172			EAF2	ENSG00000145088										-0.1081	-0.166	-0.0569				-0.1289	-0.1947	-0.052
chr3:122043799-122044172	cg22834418	-0.112987	0.624753	EAF2	ENSG00000145088
chr3:122043799-122044172	cg26928972	0.344156	0.126917	FAM162A	ENSG00000114023	0.261	0.139	0.402				0.344	0.1624	0.54
chr3:122043799-122044172	cg18618429	0.0103896	0.966249	FAM162A	ENSG00000114023	0.3	0.1819	0.4311	0.249	0.084	0.4381	0.347	0.1788	0.5452
chr3:122043799-122044172	chr3:122043799-122044172			FAM162A	ENSG00000114023	0.317	0.1836	0.4392	0.244	0.0601	0.4454	0.385	0.2255	0.5547	0.2906	0.237	0.3422	0.2551	0.1625	0.3399	0.3332	0.241	0.4143
chr3:122043799-122044172	cg14664412	0.412987	0.06398	FAM162A	ENSG00000114023	0.314	0.1868	0.4619	0.232	0.052	0.4472	0.389	0.2216	0.5804
chr3:122043799-122044172	cg22834418	-0.112987	0.624753	FAM162A	ENSG00000114023	0.279	0.1589	0.4076	0.223	0.0525	0.4292	0.315	0.1342	0.5094
chr3:122043799-122044172	cg21932814	0.218182	0.340447	FAM162A	ENSG00000114023	0.298	0.1728	0.4416				0.386	0.2249	0.5742
chr3:122043799-122044172	cg26928972	0.344156	0.126917	HSPBAP1	ENSG00000169087	-0.383	-0.5271	-0.2762	-0.333	-0.5354	-0.1739	-0.437	-0.6349	-0.2895
chr3:122043799-122044172	cg18618429	0.0103896	0.966249	HSPBAP1	ENSG00000169087	-0.479	-0.5999	-0.3767	-0.507	-0.6814	-0.365	-0.458	-0.6327	-0.3084
chr3:122043799-122044172	chr3:122043799-122044172			HSPBAP1	ENSG00000169087	-0.483	-0.6112	-0.3829	-0.487	-0.6799	-0.332	-0.48	-0.6355	-0.3276	-0.4713	-0.5125	-0.4205	-0.4626	-0.527	-0.3945	-0.4831	-0.5338	-0.4181
chr3:122043799-122044172	cg14664412	0.412987	0.06398	HSPBAP1	ENSG00000169087	-0.45	-0.568	-0.3509	-0.45	-0.6175	-0.2801	-0.451	-0.6364	-0.3068
chr3:122043799-122044172	cg22834418	-0.112987	0.624753	HSPBAP1	ENSG00000169087	-0.421	-0.5356	-0.2948	-0.487	-0.6459	-0.3473	-0.359	-0.5671	-0.2019
chr3:122043799-122044172	cg21932814	0.218182	0.340447	HSPBAP1	ENSG00000169087	-0.473	-0.6025	-0.3629	-0.468	-0.6477	-0.3107	-0.477	-0.6414	-0.3174
chr3:122043799-122044172	cg26928972	0.344156	0.126917	IQCB1	ENSG00000173226	0.271	0.1527	0.4039				0.379	0.2315	0.5327
chr3:122043799-122044172	cg18618429	0.0103896	0.966249	IQCB1	ENSG00000173226	0.315	0.1867	0.4319				0.424	0.2813	0.6044
chr3:122043799-122044172	chr3:122043799-122044172			IQCB1	ENSG00000173226	0.322	0.2074	0.4486	0.224	0.0552	0.4168	0.415	0.2752	0.5704	0.2561	0.2137	0.3098	0.1682	0.0962	0.2441	0.3467	0.2578	0.4143
chr3:122043799-122044172	cg14664412	0.412987	0.06398	IQCB1	ENSG00000173226	0.301	0.1767	0.4314				0.397	0.2468	0.5897
chr3:122043799-122044172	cg22834418	-0.112987	0.624753	IQCB1	ENSG00000173226	0.261	0.1574	0.3943				0.33	0.1613	0.5098
chr3:122043799-122044172	cg21932814	0.218182	0.340447	IQCB1	ENSG00000173226	0.309	0.1883	0.4358	0.229	0.0647	0.4324	0.402	0.2439	0.5579
chr3:122043799-122044172	cg26928972	0.344156	0.126917	KPNA1	ENSG00000114030	-0.293	-0.4346	-0.1655	-0.291	-0.4974	-0.1126	-0.285	-0.4616	-0.1251
chr3:122043799-122044172	cg18618429	0.0103896	0.966249	KPNA1	ENSG00000114030	-0.356	-0.4774	-0.2206	-0.431	-0.64	-0.2673	-0.272	-0.4883	-0.1155
chr3:122043799-122044172	chr3:122043799-122044172			KPNA1	ENSG00000114030	-0.361	-0.4928	-0.2404	-0.403	-0.5745	-0.2539	-0.315	-0.5114	-0.1557	-0.365	-0.4168	-0.3132	-0.3961	-0.4553	-0.322	-0.3362	-0.4032	-0.254
chr3:122043799-122044172	cg14664412	0.412987	0.06398	KPNA1	ENSG00000114030	-0.344	-0.4847	-0.2098	-0.386	-0.5921	-0.221	-0.303	-0.4875	-0.1289
chr3:122043799-122044172	cg22834418	-0.112987	0.624753	KPNA1	ENSG00000114030	-0.318	-0.4367	-0.1994	-0.406	-0.5733	-0.2541	-0.237	-0.453	-0.0685
chr3:122043799-122044172	cg21932814	0.218182	0.340447	KPNA1	ENSG00000114030	-0.337	-0.463	-0.2079	-0.375	-0.5793	-0.2141	-0.283	-0.4971	-0.095
chr3:122043799-122044172	cg26928972	0.344156	0.126917	PARP14	ENSG00000173193	-0.267	-0.3894	-0.1497	-0.336	-0.5266	-0.1766
chr3:122043799-122044172	cg18618429	0.0103896	0.966249	PARP14	ENSG00000173193
chr3:122043799-122044172	chr3:122043799-122044172			PARP14	ENSG00000173193	-0.264	-0.4013	-0.1277	-0.281	-0.4757	-0.105	-0.247	-0.4685	-0.0552	-0.2806	-0.3415	-0.2287	-0.2983	-0.3791	-0.2291	-0.266	-0.3387	-0.208
chr3:122043799-122044172	cg14664412	0.412987	0.06398	PARP14	ENSG00000173193	-0.287	-0.4314	-0.1688	-0.297	-0.4945	-0.1243	-0.276	-0.4752	-0.0913
chr3:122043799-122044172	cg22834418	-0.112987	0.624753	PARP14	ENSG00000173193	-0.185	-0.3133	-0.065
chr3:122043799-122044172	cg21932814	0.218182	0.340447	PARP14	ENSG00000173193	-0.235	-0.3681	-0.1121	-0.261	-0.4367	-0.0952
chr3:122043799-122044172	cg26928972	0.344156	0.126917	PARP15	ENSG00000173200	0.193	0.0548	0.326	0.269	0.0914	0.4515
chr3:122043799-122044172	cg18618429	0.0103896	0.966249	PARP15	ENSG00000173200
chr3:122043799-122044172	chr3:122043799-122044172			PARP15	ENSG00000173200				0.25	0.0784	0.4639				0.1753	0.1186	0.2228	0.2516	0.1663	0.337
chr3:122043799-122044172	cg14664412	0.412987	0.06398	PARP15	ENSG00000173200				0.254	0.0683	0.4414
chr3:122043799-122044172	cg22834418	-0.112987	0.624753	PARP15	ENSG00000173200				0.217	0.0566	0.4146
chr3:122043799-122044172	cg21932814	0.218182	0.340447	PARP15	ENSG00000173200				0.258	0.066	0.4476
chr3:122043799-122044172	cg26928972	0.344156	0.126917	PARP9	ENSG00000138496	-0.492	-0.6127	-0.3891	-0.597	-0.7583	-0.4761	-0.383	-0.5631	-0.2153
chr3:122043799-122044172	cg18618429	0.0103896	0.966249	PARP9	ENSG00000138496	-0.451	-0.5913	-0.3314	-0.511	-0.6684	-0.3667	-0.386	-0.5872	-0.1934
chr3:122043799-122044172	chr3:122043799-122044172			PARP9	ENSG00000138496	-0.532	-0.6493	-0.4278	-0.622	-0.7658	-0.5027	-0.439	-0.65	-0.2697	-0.4694	-0.5087	-0.4248	-0.5526	-0.5995	-0.5006	-0.3925	-0.4567	-0.2993
chr3:122043799-122044172	cg14664412	0.412987	0.06398	PARP9	ENSG00000138496	-0.528	-0.6444	-0.4119	-0.605	-0.7978	-0.4771	-0.442	-0.6345	-0.2729
chr3:122043799-122044172	cg22834418	-0.112987	0.624753	PARP9	ENSG00000138496	-0.425	-0.5513	-0.3162	-0.533	-0.6852	-0.4003	-0.321	-0.5052	-0.1587
chr3:122043799-122044172	cg21932814	0.218182	0.340447	PARP9	ENSG00000138496	-0.496	-0.6306	-0.3855	-0.591	-0.751	-0.4807	-0.398	-0.6052	-0.2299
chr3:122043799-122044172	cg18618429	0.0103896	0.966249	SLC15A2	ENSG00000163406							-0.227	-0.4099	-0.0551
chr3:122043799-122044172	chr3:122043799-122044172			SLC15A2	ENSG00000163406							-0.249	-0.4466	-0.0789	-0.1363	-0.2019	-0.0802				-0.2306	-0.3148	-0.154
chr3:122043799-122044172	cg22834418	-0.112987	0.624753	SLC15A2	ENSG00000163406
chr3:122043799-122044172	cg26928972	0.344156	0.126917	WDR5B	ENSG00000196981
chr3:122043799-122044172	cg18618429	0.0103896	0.966249	WDR5B	ENSG00000196981							0.244	0.061	0.4262
chr3:122043799-122044172	chr3:122043799-122044172			WDR5B	ENSG00000196981							0.233	0.0537	0.4098							0.2194	0.1528	0.2998
chr3:122043799-122044172	cg14664412	0.412987	0.06398	WDR5B	ENSG00000196981							0.251	0.0878	0.4274
chr3:122043799-122044172	cg22834418	-0.112987	0.624753	WDR5B	ENSG00000196981
chr3:122043799-122044172	cg21932814	0.218182	0.340447	WDR5B	ENSG00000196981							0.26	0.071	0.4522
chr3:125900065-125900180	cg21601837	0.136364	0.554161	ALG1L	ENSG00000189366	0.276	0.1583	0.4147	0.267	0.0969	0.4574	0.292	0.121	0.491
chr3:125900065-125900180	cg20988073	0.436364	0.0493189	ALG1L	ENSG00000189366	0.23	0.1115	0.3682				0.302	0.1282	0.496
chr3:125900065-125900180	cg08481491	0.393506	0.0785951	ALG1L	ENSG00000189366
chr3:125900065-125900180	chr3:125900065-125900180			ALG1L	ENSG00000189366	0.213	0.0809	0.3461				0.254	0.0638	0.4573	0.1554	0.0857	0.2159				0.1849	0.0994	0.2883
chr3:125900065-125900180	cg25308173	0.422078	0.0579242	ALG1L	ENSG00000189366
chr3:125900065-125900180	cg21601837	0.136364	0.554161	ZXDC	ENSG00000070476
chr3:125900065-125900180	cg20988073	0.436364	0.0493189	ZXDC	ENSG00000070476
chr3:125900065-125900180	cg08481491	0.393506	0.0785951	ZXDC	ENSG00000070476
chr3:125900065-125900180	chr3:125900065-125900180			ZXDC	ENSG00000070476										0.1264	0.0559	0.1878				0.1562	0.0642	0.228
chr3:125900065-125900180	cg25308173	0.422078	0.0579242	ZXDC	ENSG00000070476
chr3:127311038-127311169	cg00686823	-0.0181818	0.939286	ABTB1	ENSG00000114626	-0.314	-0.4571	-0.1898	-0.318	-0.5332	-0.1593	-0.326	-0.5192	-0.1587
chr3:127311038-127311169	chr3:127311038-127311169			ABTB1	ENSG00000114626	-0.297	-0.4436	-0.1663	-0.244	-0.447	-0.0538	-0.35	-0.5402	-0.1883	-0.2224	-0.3002	-0.1631	-0.2011	-0.2924	-0.1035	-0.2481	-0.3411	-0.1675
chr3:127311038-127311169	cg02083676	0.0701299	0.76258	ABTB1	ENSG00000114626	-0.301	-0.4357	-0.1847	-0.236	-0.4261	-0.0789	-0.358	-0.5481	-0.2125
chr3:127311038-127311169	cg21187194	0.172727	0.452299	ABTB1	ENSG00000114626
[truncated: 7,486 more rows]
