# Supplementary material for: Using blood methylomes to predict response to amisulpride in the first-episode psychosis in the OPTiMiSE cohort
Source: Transl Psychiatry. 2025 Oct 6;15:369. doi: 10.1038/s41398-025-03561-7 (PMC12501013; doi:10.1038/s41398-025-03561-7)
Supplement: Supplementary file 10 — Supplementary Table S9 [file 41398_2025_3561_MOESM10_ESM.xls]

## Sheet: Table S9
Table S9. Biological processes enriched in the genes whose expression was correlated with methylation of response-related regions at either whole region or CpG level. For details see Methods and Table S8.
GO	Description	Level	Group	Annotated	Significant	Expected	P-value
GO:0000077	DNA damage checkpoint signaling	CpG	visit:%PANSS improvement	19	7	2.17	0.0051
GO:0006177	GMP biosynthetic process	region	response	2	2	0.06	0.00088
GO:0006177	GMP biosynthetic process	CpG	response	2	2	0.1	0.0025
GO:0006189	'de novo' IMP biosynthetic process	region	response	2	2	0.06	0.00088
GO:0006189	'de novo' IMP biosynthetic process	CpG	response	2	2	0.1	0.0025
GO:0006607	NLS-bearing protein import into nucleus	region	visit:%PANSS improvement	2	2	0.18	0.00848
GO:0007160	cell-matrix adhesion	region	response	9	3	0.28	0.00734
GO:0007229	integrin-mediated signaling pathway	region	response	4	2	0.12	0.00507
GO:0007270	neuron-neuron synaptic transmission	region	%PANSS improvement	2	1	0.01	0.0096
GO:0007274	neuromuscular synaptic transmission	region	%PANSS improvement	1	1	0	0.0048
GO:0009113	purine nucleobase biosynthetic process	region	response	2	2	0.06	0.00088
GO:0009113	purine nucleobase biosynthetic process	CpG	response	2	2	0.1	0.0025
GO:0010467	gene expression	region	visit:response	633	57	54.27	0.00713
GO:0010498	proteasomal protein catabolic process	region	visit:response	82	5	7.03	0.00771
GO:0010667	negative regulation of cardiac muscle cell apoptotic process	region	visit:response	2	2	0.17	0.0073
GO:0010839	negative regulation of keratinocyte proliferation	region	%PANSS improvement	1	1	0	0.0048
GO:0010971	positive regulation of G2/M transition of mitotic cell cycle	region	visit:%PANSS improvement	2	2	0.18	0.00848
GO:0021817	nucleokinesis involved in cell motility in cerebral cortex radial glia guided migration	region	%PANSS improvement	1	1	0	0.0048
GO:0030335	positive regulation of cell migration	region	visit:response	59	12	5.06	0.00459
GO:0030335	positive regulation of cell migration	CpG	visit:response	59	16	7.14	0.0059
GO:0030901	midbrain development	region	visit:%PANSS improvement	3	3	0.28	0.00835
GO:0030949	positive regulation of vascular endothelial growth factor receptor signaling pathway	region	visit:response	2	2	0.17	0.0073
GO:0032226	positive regulation of synaptic transmission, dopaminergic	region	visit:response	2	2	0.17	0.0073
GO:0032418	lysosome localization	CpG	visit:response	11	5	1.33	0.0025
GO:0032693	negative regulation of interleukin-10 production	CpG	visit:response	3	3	0.36	0.0017
GO:0032695	negative regulation of interleukin-12 production	region	visit:response	4	3	0.34	0.00232
GO:0032695	negative regulation of interleukin-12 production	CpG	visit:response	4	3	0.48	0.0064
GO:0032731	positive regulation of interleukin-1 beta production	CpG	visit:response	7	4	0.85	0.0054
GO:0032733	positive regulation of interleukin-10 production	CpG	visit:response	8	4	0.97	0.0098
GO:0032755	positive regulation of interleukin-6 production	CpG	visit:response	12	5	1.45	0.0096
GO:0032760	positive regulation of tumor necrosis factor production	CpG	visit:response	14	6	1.69	0.0038
GO:0032930	positive regulation of superoxide anion generation	region	visit:response	5	3	0.43	0.00543
GO:0033627	cell adhesion mediated by integrin	region	response	5	2	0.15	0.00831
GO:0034224	cellular response to zinc ion starvation	region	visit:response	2	2	0.17	0.0073
GO:0038183	bile acid signaling pathway	region	visit:response	2	2	0.17	0.0073
GO:0042110	T cell activation	region	visit:response	77	9	6.6	0.00544
GO:0043087	regulation of GTPase activity	region	visit:%PANSS improvement	26	5	2.4	0.002
GO:0043087	regulation of GTPase activity	CpG	visit:%PANSS improvement	26	5	2.97	0.0045
GO:0043315	positive regulation of neutrophil degranulation	region	visit:response	2	2	0.17	0.0073
GO:0043315	positive regulation of neutrophil degranulation	region	visit:%PANSS improvement	2	2	0.18	0.00848
GO:0043434	response to peptide hormone	CpG	visit:response	49	12	5.93	0.0093
GO:0044208	'de novo' AMP biosynthetic process	region	response	2	2	0.06	0.00088
GO:0044208	'de novo' AMP biosynthetic process	CpG	response	2	2	0.1	0.0025
GO:0046676	negative regulation of insulin secretion	CpG	visit:response	6	4	0.73	0.0063
GO:0050728	negative regulation of inflammatory response	CpG	visit:%PANSS improvement	16	7	1.83	0.0027
GO:0050728	negative regulation of inflammatory response	region	visit:%PANSS improvement	16	5	1.48	0.00926
GO:0051642	centrosome localization	region	%PANSS improvement	1	1	0	0.0048
GO:0051642	centrosome localization	region	visit:response	5	3	0.43	0.00543
GO:0051865	protein autoubiquitination	region	visit:%PANSS improvement	2	2	0.18	0.00848
GO:0060548	negative regulation of cell death	region	visit:response	101	12	8.66	0.00714
GO:0061817	endoplasmic reticulum-plasma membrane tethering	region	visit:response	2	2	0.17	0.0073
GO:0061817	endoplasmic reticulum-plasma membrane tethering	region	visit:%PANSS improvement	2	2	0.18	0.00848
GO:0070197	meiotic attachment of telomere to nuclear envelope	region	%PANSS improvement	1	1	0	0.0048
GO:0090292	nuclear matrix anchoring at nuclear membrane	region	%PANSS improvement	1	1	0	0.0048
GO:0097294	'de novo' XMP biosynthetic process	region	response	2	2	0.06	0.00088
GO:0097294	'de novo' XMP biosynthetic process	CpG	response	2	2	0.1	0.0025
GO:0110090	positive regulation of hippocampal neuron apoptotic process	region	visit:response	2	2	0.17	0.0073
GO:1903427	negative regulation of reactive oxygen species biosynthetic process	region	visit:%PANSS improvement	3	3	0.28	0.00077
GO:1903427	negative regulation of reactive oxygen species biosynthetic process	CpG	visit:%PANSS improvement	3	3	0.34	0.0015
GO:1904151	positive regulation of microglial cell mediated cytotoxicity	region	visit:response	2	2	0.17	0.0073
GO:1905564	positive regulation of vascular endothelial cell proliferation	region	visit:response	3	3	0.26	0.00062
GO:1905564	positive regulation of vascular endothelial cell proliferation	CpG	visit:response	3	3	0.36	0.0017
GO:2000647	negative regulation of stem cell proliferation	region	%PANSS improvement	1	1	0	0.0048
