# Supplementary material for: Using blood methylomes to predict response to amisulpride in the first-episode psychosis in the OPTiMiSE cohort
Source: Transl Psychiatry. 2025 Oct 6;15:369. doi: 10.1038/s41398-025-03561-7 (PMC12501013; doi:10.1038/s41398-025-03561-7)
Supplement: Supplementary file 11 — Supplementary Table S10 [file 41398_2025_3561_MOESM11_ESM.xls]

## Sheet: Table S10
Table S10. Stability selection for different response definitions. The numbers represent selection probabilities. Selection probability cutoff (q) was set at 0.75. Predictors selected for at least one response definition are shown in bold. The columns on the left show the results with the individuals of non-European ancestry excluded.
Chrosome position (GRCh37)	Dichotomous response	Total PANSS reduction	Positive PANSS reduction	Negative PANSS reduction	General PANSS reduction		Dichotomous response EUR	Total PANSS reduction EUR	Positive PANSS reduction EUR	Negative PANSS reduction EUR	General PANSS reduction EUR
chr7:27184167-27184853	0.97	0.91	0.98	0.89	0.97		0.99	0.98	1	0.93	1
chr13:47472050-47472429	0.96	0.86	0.78	0.73	0.96		0.97	0.82	0.74	0.7	0.95
chr12:9217390-9217907	0.58	0.84	0.73	0.83	0.62		0.49	0.67	0.46	0.85	0.58
chr22:45072491-45073165	0.92	0.56	0.56	0.64	0.49		0.82	0.56	0.59	0.66	0.46
chr20:57582581-57583195	0.34	0.63	0.79	0.74	0.65		0.37	0.6	0.79	0.76	0.77
chr12:104697126-104697631	0.43	0.63	0.64	0.64	0.73		0.28	0.5	0.4	0.45	0.52
chr7:27183133-27183806	0.51	0.6	0.57	0.4	0.63		0.79	0.75	0.77	0.7	0.76
chr5:180670944-180671419	0.17	0.44	0.36	0.36	0.38		0.14	0.28	0.27	0.21	0.26
chr15:101419011-101419296	0.23	0.39	0.27	0.31	0.38		0.37	0.4	0.12	0.44	0.31
chr2:33359059-33359529	0.36	0.32	0.25	0.27	0.23		0.39	0.34	0.33	0.31	0.33
chr16:31469310-31469742	0.42	0.21	0.14	0.27	0.32		0.3	0.26	0.19	0.25	0.28
chr15:63569511-63569719	0.11	0.29	0.3	0.34	0.28		0.13	0.38	0.21	0.29	0.28
chr12:48151790-48152428	0.31	0.27	0.24	0.18	0.27		0.22	0.29	0.27	0.22	0.3
chr17:65471303-65471507	0.15	0.42	0.11	0.3	0.29		0.18	0.44	0.32	0.34	0.26
chr5:140810106-140810433	0.28	0.24	0.27	0.17	0.3		0.12	0.22	0.29	0.08	0.18
chr19:19322563-19322902	0.34	0.16	0.53	0.15	0.06		0.24	0.26	0.39	0.2	0.12
chr8:101315498-101315562	0.05	0.32	0.33	0.12	0.42		0.02	0.15	0.18	0.08	0.21
chr1:1850733-1851135	0.16	0.24	0.19	0.38	0.26		0.25	0.36	0.27	0.38	0.32
chr3:49459855-49460177	0.13	0.26	0.16	0.43	0.22		0.05	0.17	0.12	0.41	0.2
chr19:2051248-2051277	0.36	0.23	0.14	0.21	0.22		0.29	0.26	0.19	0.12	0.3
chr19:9473598-9473880	0.16	0.2	0.09	0.16	0.37		0.17	0.18	0.13	0.1	0.34
chr18:9334488-9334792	0.09	0.3	0.27	0.12	0.18		0.11	0.15	0.3	0.17	0.14
chr5:43515194-43515529	0.19	0.17	0.14	0.16	0.29		0.2	0.23	0.18	0.33	0.46
chr17:36997420-36997740	0.21	0.21	0.1	0.29	0.12		0.13	0.31	0.14	0.29	0.2
chr7:27187372-27187560	0.09	0.39	0.16	0.06	0.19		0.13	0.18	0.17	0.08	0.27
chr17:78853966-78854273	0.29	0.17	0.08	0.11	0.22		0.09	0.13	0.05	0.03	0.07
chr2:180871849-180872164	0.14	0.16	0.17	0.14	0.25		0.12	0.2	0.22	0.04	0.15
chr12:10183172-10183364	0.12	0.22	0.16	0.14	0.22		0.19	0.11	0.11	0.05	0.18
chr19:55660514-55660625	0.14	0.18	0.06	0.37	0.11		0.07	0.11	0.06	0.14	0.11
chr7:27197455-27198429	0.1	0.17	0.18	0.17	0.23		0.17	0.18	0.26	0.24	0.2
chr1:27961680-27962114	0.09	0.22	0.08	0.19	0.26		0.06	0.19	0.05	0.15	0.21
chr7:158045980-158046358	0.08	0.26	0.25	0.07	0.17		0.11	0.21	0.3	0.08	0.18
chr12:52404098-52404422	0.17	0.15	0.11	0.26	0.14		0.11	0.15	0.07	0.21	0.14
chr13:95364908-95364928	0.12	0.25	0.09	0.15	0.22		0.17	0.21	0.03	0.16	0.21
chr14:21944716-21944967	0.11	0.12	0.23	0.16	0.15		0.21	0.28	0.2	0.21	0.23
chr8:41522809-41522951	0.15	0.13	0.02	0.36	0.11		0.16	0.11	0.02	0.3	0.07
chr5:159435973-159436106	0.18	0.18	0.07	0.11	0.18		0.04	0.09	0.01	0.02	0.11
chr1:203733914-203734559	0.04	0.14	0.21	0.13	0.19		0.12	0.33	0.19	0.27	0.39
chr12:132663428-132663883	0.26	0.13	0.12	0.07	0.12		0.19	0.06	0.15	0.04	0.16
chr3:138327370-138327728	0.21	0.1	0.21	0.13	0.05		0.11	0.09	0.12	0.19	0.13
chr4:187985253-187985472	0.11	0.18	0.19	0.14	0.06		0.04	0.06	0.17	0.05	0.06
chr7:81399308-81399827	0.11	0.09	0.31	0.15	0.02		0.03	0.08	0.23	0.05	0.05
chr5:151150984-151151323	0.25	0.09	0.06	0.18	0.09		0.13	0.08	0.04	0.19	0.17
chr16:3115552-3115809	0.08	0.1	0.23	0.01	0.18		0.13	0.2	0.25	0.05	0.22
chr17:76850052-76850277	0.04	0.12	0.12	0.14	0.16		0.04	0.11	0.1	0.16	0.21
chr20:21105829-21106143	0.13	0.07	0.06	0.15	0.16		0.09	0.02	0	0.07	0.1
chr12:56414442-56414882	0.12	0.09	0.24	0.05	0.07		0.02	0.05	0.19	0.03	0.07
chr1:19971709-19972300	0.16	0.15	0.11	0.13	0.02		0.13	0.12	0.09	0.26	0.04
chr4:174451251-174451455	0.08	0.14	0.12	0.11	0.11		0.08	0.2	0.16	0.16	0.07
chr16:787799-788268	0.04	0.13	0.18	0.1	0.11		0.02	0.06	0.15	0.06	0.09
chr6:26021768-26022062	0.12	0.11	0.12	0.08	0.12		0.07	0.12	0.18	0.05	0.12
chr11:62495784-62495981	0.03	0.13	0.06	0.24	0.07		0.02	0.07	0.04	0.19	0.07
chr3:122043799-122044172	0.06	0.1	0.27	0.03	0.04		0.07	0.13	0.16	0.04	0.05
chr10:125651526-125651726	0.3	0.08	0.02	0.03	0.07		0.13	0.08	0.09	0.03	0.07
chr5:173043714-173043929	0.15	0.08	0.13	0.05	0.09		0.2	0.11	0.18	0.1	0.07
chr17:41739130-41739326	0.04	0.18	0.03	0.11	0.14		0.01	0.09	0.14	0.06	0.04
chr9:125795691-125795935	0.04	0.08	0.14	0.23	0		0.04	0.11	0.04	0.27	0.1
chr6:33396096-33396247	0.09	0.08	0.15	0.1	0.07		0.01	0.09	0.14	0.17	0.11
chr4:154170410-154170822	0.16	0.06	0.02	0.15	0.05		0.1	0.06	0.04	0.09	0.03
chr1:153643479-153643822	0.06	0.09	0.1	0.07	0.11		0.07	0.08	0.1	0.04	0.06
Duration of untreated psychosis	0.31	0.02	0.07	0	0		0.34	0.13	0.04	0.02	0.04
chr14:76127348-76127417	0.11	0.09	0.13	0.01	0.06		0.11	0.14	0.11	0.08	0.09
chr6:32807230-32807374	0.03	0.14	0.18	0.01	0.03		0.02	0.06	0.07	0.02	0.06
chr6:656890-657150	0	0.05	0.22	0.1	0.02		0.02	0.04	0.17	0.05	0.02
chr17:7461260-7461775	0.04	0.07	0.03	0.12	0.13		0.03	0.03	0.01	0.08	0.09
chr7:38350921-38351226	0.07	0.11	0.01	0.11	0.08		0	0.1	0.03	0.09	0.09
chr16:16169888-16170184	0.04	0.1	0.03	0.11	0.1		0.03	0.04	0.01	0.07	0.01
chr8:40755165-40755403	0.1	0.05	0.05	0.08	0.09		0.03	0.05	0.11	0.07	0.02
chr17:77924582-77924774	0.03	0.12	0.03	0.11	0.08		0.02	0.11	0	0.08	0.15
chr1:155828926-155829220	0.04	0.06	0.09	0.16	0.02		0.03	0.02	0.04	0.04	0.02
chr14:98444417-98444533	0.02	0.1	0.06	0.19	0		0	0.03	0.04	0.07	0.01
chr17:37895771-37896175	0.09	0.05	0.09	0.03	0.1		0.09	0.05	0.08	0.04	0.08
chr11:3177622-3178188	0.04	0.05	0.2	0.03	0.03		0.06	0.05	0.16	0.06	0.01
chr19:50666238-50666558	0.07	0.05	0.03	0.11	0.09		0.02	0.08	0.03	0.01	0.04
chr13:34184932-34185311	0.05	0.08	0.07	0.11	0.03		0.04	0.06	0.1	0.1	0.01
chr18:52626524-52626848	0.07	0.06	0.12	0.04	0.03		0.02	0.03	0.09	0.02	0.01
chr11:68924577-68924956	0.05	0.05	0.15	0.03	0.03		0.05	0.18	0.16	0.08	0.09
chr10:134043362-134043897	0.01	0.09	0.13	0.01	0.06		0.07	0.07	0.17	0.06	0.07
chr14:25046090-25046267	0.05	0.07	0.02	0.05	0.11		0.04	0.14	0.04	0.05	0.1
chr7:1095416-1095720	0.02	0.03	0.03	0.12	0.1		0.04	0.02	0.02	0.03	0.11
chr1:23810714-23810942	0.03	0.09	0.13	0.03	0.02		0.01	0.07	0.07	0.08	0.04
chr12:70132987-70133067	0.04	0.04	0.06	0.02	0.13		0.04	0.11	0.13	0.07	0.18
chr1:11795746-11795976	0.03	0.04	0.05	0.05	0.11		0.03	0.02	0.07	0.05	0.1
chr19:58570419-58570491	0.08	0.04	0.01	0.14	0.01		0.05	0.04	0.05	0.08	0.03
chr1:31190863-31191003	0.03	0.08	0.01	0.14	0.02		0.02	0.03	0.04	0.08	0.03
chr14:37127874-37128024	0.1	0.06	0.03	0.04	0.05		0.02	0.1	0.03	0.09	0.09
chr6:166876535-166877038	0.08	0.07	0.05	0.05	0.02		0.06	0.08	0.15	0.11	0.03
chr3:87138203-87138700	0.11	0.08	0.02	0.04	0.02		0.14	0.06	0.11	0.06	0.08
chr12:52995053-52995425	0.03	0.05	0.02	0.03	0.14		0.04	0.07	0	0.03	0.07
chr2:242990263-242990445	0.07	0.07	0.04	0.09	0		0.02	0.02	0.05	0.14	0
chr8:68864523-68864549	0.03	0.12	0.06	0.02	0.04		0.01	0.08	0.03	0.03	0.03
chr5:75903397-75903700	0.05	0.05	0.06	0.06	0.04		0.01	0.08	0.06	0.06	0.02
chr7:155832831-155832992	0.03	0.08	0.06	0.01	0.08		0.03	0.05	0.05	0	0.04
chr19:14629187-14629247	0.09	0.04	0.02	0.07	0.04		0.04	0.03	0.04	0.04	0.01
chr12:100750473-100750899	0.02	0.07	0.03	0.02	0.11		0.07	0.08	0.03	0.03	0.16
chr2:173419899-173419951	0.13	0.02	0.06	0.02	0.02		0.15	0.1	0.04	0.1	0
chr4:7512278-7512528	0.2	0.01	0	0.01	0.03		0.3	0.01	0	0.03	0.03
chr3:46718941-46719086	0.07	0.09	0.01	0.04	0.04		0.05	0.05	0.01	0.04	0.03
chr11:1854174-1854368	0.01	0.06	0.07	0.03	0.07		0.02	0.02	0.05	0.01	0.03
chr2:198540518-198540734	0.01	0.1	0.02	0.04	0.07		0	0.02	0.02	0.06	0.05
chr7:151157140-151157249	0.01	0.03	0.01	0.19	0		0	0	0	0.04	0
chr1:174128325-174128392	0.02	0.03	0.09	0.05	0.04		0.03	0.03	0.01	0.05	0.08
chr15:53093405-53093707	0.07	0.09	0.01	0.01	0.05		0.02	0.08	0.02	0.06	0.05
chr17:4607533-4607678	0.02	0.01	0.03	0.02	0.15		0.08	0.07	0.07	0.04	0.1
chr5:158637265-158637684	0.01	0.08	0.04	0.03	0.06		0.05	0.08	0.04	0.04	0.11
chr16:2286937-2287294	0.03	0.03	0.02	0.13	0.01		0.04	0.02	0.02	0.1	0.01
chr6:391548-391764	0.07	0.02	0.02	0.06	0.05		0.09	0.02	0.07	0.04	0.05
chr11:70672835-70672986	0.1	0	0.09	0.02	0.01		0.06	0.05	0.15	0.01	0.07
chr12:2950318-2950388	0.07	0.04	0.1	0	0.01		0.01	0.01	0.05	0	0
chr2:193256-193509	0.04	0.03	0.02	0.03	0.1		0.05	0.05	0.05	0.02	0.07
chr19:827576-827821	0.05	0.05	0.03	0.04	0.04		0.04	0.06	0.09	0.09	0.06
chr6:123100553-123100726	0.05	0.05	0.02	0.04	0.05		0.02	0.05	0.02	0.02	0.08
chr11:2847258-2847778	0.04	0.07	0	0.03	0.07		0.09	0.05	0.07	0.03	0.13
chr6:30460244-30460798	0.08	0.02	0.03	0.02	0.05		0.03	0.04	0.01	0.03	0.05
chr12:133179887-133180238	0.01	0.02	0.11	0.05	0.01		0	0.04	0.12	0.03	0
chr1:116916409-116916465	0.04	0.08	0.05	0.02	0.01		0.04	0.03	0.04	0	0.01
chr7:50633725-50633896	0.13	0.02	0.01	0.02	0.02		0.05	0.04	0	0	0.05
chr7:27205200-27205514	0.05	0.02	0.04	0.05	0.03		0.04	0.01	0.06	0.04	0.03
chr16:86767566-86767757	0.03	0.01	0.12	0.01	0.02		0.04	0.02	0.1	0	0.02
chr4:172734266-172734455	0.1	0.01	0.03	0.04	0.01		0.07	0.03	0.07	0.02	0.01
chr1:2046702-2047101	0.07	0.03	0.02	0.03	0.04		0.06	0.05	0.01	0.04	0.11
chr17:42147463-42147617	0.04	0.04	0.01	0.03	0.06		0.02	0.06	0.01	0.04	0.03
chr17:8093493-8093662	0.04	0.02	0.01	0.08	0.03		0.01	0.05	0.01	0.12	0.03
chr4:1872199-1872235	0.04	0.04	0.07	0.01	0.01		0	0.02	0.02	0.01	0
chr8:38854048-38854090	0.01	0.03	0.11	0.02	0		0.01	0.04	0.04	0	0
chr14:95829909-95830175	0	0.03	0.06	0.04	0.03		0	0.08	0.09	0.02	0.07
chr18:77723195-77723271	0	0.01	0.08	0.05	0.02		0	0	0.04	0.03	0.02
chr19:39897131-39897500	0.03	0.03	0.01	0.06	0.03		0.05	0.02	0.04	0.06	0.02
chr5:68710808-68711028	0	0.03	0.07	0.01	0.05		0.03	0.01	0.02	0.05	0.05
chr6:41168801-41169049	0.01	0.01	0.05	0.05	0.04		0.03	0.02	0.04	0.04	0.03
chr2:127822551-127822822	0	0.03	0.04	0.02	0.07		0.03	0.07	0.02	0.01	0.07
chr7:29523394-29523410	0.06	0.03	0.03	0	0.04		0.06	0.03	0.04	0.03	0.03
chr16:3243392-3243552	0	0.04	0.1	0.01	0.01		0.03	0.02	0.08	0.01	0.01
chr3:147126703-147127012	0.06	0.01	0.03	0.03	0.03		0	0.01	0.02	0.01	0
chr3:98450711-98450904	0.03	0.04	0.02	0.05	0.02		0.03	0.02	0.01	0.01	0.02
chr17:79005277-79005662	0.01	0.01	0.07	0.02	0.04		0.01	0.06	0.07	0.12	0.03
chr1:44821112-44821233	0.03	0.04	0.06	0.02	0		0	0.01	0.03	0.01	0
chr17:4079262-4079341	0.03	0.06	0	0.02	0.04		0.04	0.01	0.07	0	0.06
chr3:50359849-50359978	0.03	0.02	0.05	0.01	0.03		0	0.03	0.02	0.02	0.02
chr1:27114317-27114528	0.04	0	0.03	0.04	0.03		0.02	0.01	0.02	0.14	0.04
chr16:2645410-2645616	0.04	0	0	0	0.1		0.03	0.01	0.05	0	0.06
chr11:102979833-102980010	0.07	0.01	0.02	0.01	0.03		0.03	0.03	0	0.06	0.03
chr2:242808427-242808803	0	0.01	0	0.05	0.08		0.02	0.04	0	0.01	0.05
chr7:128579876-128580270	0	0.04	0.01	0.06	0.03		0	0.07	0.04	0.08	0.03
chr13:114905640-114905867	0.01	0.01	0	0.12	0		0	0.01	0	0.03	0
chr3:64210991-64211204	0.02	0.04	0.04	0.01	0.02		0.05	0.06	0.03	0.02	0.03
chr6:37617864-37618123	0.1	0.02	0.01	0	0		0.02	0.03	0.08	0.04	0.02
chr1:151634388-151634697	0.01	0.03	0.02	0.04	0.03		0.01	0	0	0.08	0.03
chr17:1492087-1492285	0.02	0.04	0.03	0.02	0.02		0	0.01	0.02	0.05	0.02
chr22:18267969-18268249	0.05	0.03	0	0.01	0.04		0.04	0.03	0.01	0.01	0.07
chr17:80875998-80876074	0.01	0.06	0.01	0.05	0		0.04	0	0.01	0	0.01
chr1:1549615-1549818	0.04	0.02	0.01	0.03	0.03		0.03	0.03	0.01	0.01	0.02
chr7:143582499-143582630	0.04	0.01	0.01	0.01	0.06		0.03	0.02	0.01	0.02	0.02
chr4:83955829-83956075	0.04	0.04	0	0.03	0.02		0.03	0	0.02	0.03	0.01
chr1:120261904-120261921	0.05	0.02	0.01	0.05	0		0.01	0.02	0.03	0.01	0.03
chr14:105219230-105219364	0.01	0.02	0	0.07	0.02		0.01	0.04	0.01	0.08	0.08
chr1:209979624-209979779	0	0.01	0.05	0.05	0.01		0.01	0.04	0.06	0	0.04
chr21:43099292-43099460	0.04	0.02	0.05	0.01	0		0.06	0.05	0.02	0.01	0
chr6:74104801-74105065	0.07	0.02	0.02	0	0.01		0.06	0.03	0.01	0	0.04
chr10:103892309-103892519	0.02	0.02	0.03	0.04	0.01		0.03	0.05	0.02	0.06	0.03
chr8:9952926-9953197	0.01	0.01	0.06	0.01	0.03		0	0.03	0.02	0.01	0.01
chr6:31691812-31692080	0.01	0.02	0.04	0.04	0.01		0	0.03	0.03	0.07	0.01
chr7:73153162-73153374	0.09	0.01	0.02	0	0		0.08	0.01	0.01	0	0.01
chr6:146864328-146864482	0.01	0.02	0.02	0.04	0.03		0	0.04	0.01	0	0.01
chr3:44754102-44754131	0	0.04	0.05	0	0.03		0	0.01	0.05	0.01	0
chr18:5297041-5297098	0.02	0.02	0	0.07	0		0.03	0.03	0.05	0.09	0.04
chr11:57529255-57529614	0.05	0	0.03	0	0.03		0.08	0	0.08	0.01	0.01
chr7:55516724-55517045	0.05	0.01	0	0.05	0		0.06	0.02	0.02	0	0
chr11:504784-504937	0.04	0.01	0.01	0.04	0.01		0.02	0.05	0	0.03	0.01
chr12:41221579-41221707	0.02	0.02	0.01	0.06	0		0.03	0.03	0.02	0.05	0.04
chr11:65625941-65626142	0.02	0.01	0.06	0.02	0		0.02	0.01	0.01	0.03	0.03
chr18:76674571-76674796	0.05	0.04	0.02	0	0		0.02	0.01	0.03	0.01	0
chr1:35586358-35586588	0.01	0.01	0.08	0	0.01		0.02	0	0.04	0	0.02
chr19:13044967-13045251	0.04	0	0.05	0	0.02		0.01	0.02	0.03	0	0
chr17:6553994-6554201	0	0.02	0.08	0	0.01		0	0.01	0.06	0.01	0
chr1:68962124-68962318	0.03	0.02	0	0.01	0.05		0.01	0	0	0	0.03
chr22:29197712-29198005	0.03	0.03	0	0.02	0.02		0.11	0.03	0.04	0.03	0.04
chr3:194826197-194826585	0	0.01	0.05	0.02	0.02		0.01	0.01	0.01	0.04	0.02
chr16:31128310-31128414	0.01	0	0.06	0.02	0.01		0	0.05	0.08	0.11	0.01
chr19:36399185-36399392	0.03	0	0	0.04	0.03		0.03	0.02	0.03	0.02	0.02
chr7:157406607-157406737	0.02	0.03	0.02	0.03	0		0	0.01	0.02	0.01	0
chr4:77227123-77227162	0.01	0.01	0.03	0	0.05		0	0	0.01	0.01	0.03
chr6:138820503-138820840	0.04	0.03	0.02	0	0.01		0.03	0.01	0	0	0.02
chr16:4104310-4104522	0.03	0.04	0	0.01	0.02		0.01	0.01	0.01	0	0.03
chr4:40197832-40198129	0.03	0	0.02	0.02	0.03		0	0.02	0.02	0.06	0
chr17:53342593-53342740	0.04	0.01	0.01	0	0.04		0.06	0.02	0	0.01	0.03
chr4:47916879-47917094	0.01	0	0.05	0	0.04		0.02	0.01	0.01	0.02	0.01
chr11:17803369-17803421	0.03	0.02	0	0	0.05		0.04	0	0	0	0.01
chr13:100547192-100547367	0.01	0	0.04	0.04	0.01		0	0	0.01	0.01	0
chr8:61821266-61821442	0.03	0.03	0	0.01	0.03		0.04	0.02	0.01	0	0.02
chr16:4714733-4714815	0.01	0.01	0.05	0	0.02		0.02	0.01	0.05	0	0.03
chr7:1093718-1093903	0	0.04	0.01	0.01	0.03		0.01	0.05	0.09	0.01	0.04
chr11:64546351-64546534	0.01	0.01	0.04	0.03	0		0.01	0.01	0.04	0.05	0
chr12:117482953-117483086	0.02	0	0.01	0.04	0.02		0.01	0.01	0	0	0.02
chr11:62211990-62212195	0.03	0.03	0.02	0	0.01		0.03	0.01	0	0	0.02
chr7:2185550-2185971	0.03	0.01	0.01	0.02	0.02		0	0.01	0	0.01	0
chr16:30816927-30817168	0	0.01	0.01	0.03	0.04		0.01	0.01	0	0.02	0
chr8:144255650-144255688	0	0.01	0.05	0.01	0.01		0.05	0.08	0.12	0.04	0
chr7:75988356-75988441	0	0.02	0.03	0.02	0.01		0.01	0.01	0.03	0.02	0.02
chr3:44802549-44802604	0.01	0.03	0.01	0	0.03		0	0.02	0.04	0.01	0.06
chr5:109026877-109027037	0.01	0.03	0	0	0.04		0	0.01	0.01	0	0.09
chr16:31366377-31366536	0	0.01	0.03	0.01	0.03		0	0	0.02	0.01	0.01
chr12:1906764-1906917	0.05	0	0	0.01	0.02		0.01	0	0.01	0.01	0
chr20:10015660-10015783	0	0.02	0.01	0	0.05		0	0.03	0	0.01	0.04
chr10:49893423-49893549	0.02	0.01	0.01	0.01	0.03		0	0.02	0	0.02	0.02
chr11:835074-835377	0	0.01	0.01	0.03	0.02		0.02	0.01	0.08	0.01	0.01
chr22:50746699-50747040	0.02	0.02	0	0	0.03		0.06	0.02	0.02	0.01	0.02
chr1:92352293-92352481	0.01	0.01	0	0.05	0		0.01	0	0.01	0.02	0
chr11:63382047-63382095	0.04	0.01	0.02	0	0		0.04	0.02	0.05	0.02	0
chr17:77952444-77952488	0.01	0.01	0.03	0	0.02		0.02	0.01	0.03	0.01	0.03
chr11:85522279-85522300	0	0	0.07	0	0		0	0	0.04	0	0.02
chr16:3184957-3185250	0	0	0	0	0.07		0.01	0.01	0.03	0	0.02
chr4:174448339-174448345	0	0.02	0	0.02	0.03		0	0.01	0.01	0.02	0.02
chr17:16283974-16284000	0.01	0.01	0	0.02	0.03		0.03	0.01	0	0	0
chr2:172974630-172974960	0.02	0	0	0.02	0.03		0	0	0.01	0.01	0.02
chr19:46105466-46105602	0.01	0.02	0	0.03	0.01		0	0.01	0	0	0
chr3:125900065-125900180	0.03	0	0	0.01	0.03		0.03	0	0	0.02	0.02
chr11:102322056-102322128	0.01	0	0.06	0	0		0.01	0	0.01	0	0
chr19:13133343-13133365	0.05	0	0	0.01	0		0.01	0	0	0.01	0
chr13:37453429-37453598	0	0.01	0	0	0.05		0	0.02	0.01	0	0.01
chr16:85074868-85075249	0.01	0.03	0	0	0.02		0.01	0.04	0.01	0.05	0.01
chr10:72360256-72360448	0.01	0.01	0.01	0.02	0.01		0	0	0.03	0	0.01
chr7:150725385-150725501	0	0.01	0.01	0.01	0.03		0.02	0.05	0.11	0	0.04
chr16:24857080-24857208	0.01	0	0.03	0.01	0.01		0.01	0.01	0.01	0.03	0
chr2:175548020-175548310	0	0.01	0.01	0.04	0		0	0.01	0	0	0.02
chr14:25045607-25045677	0.01	0	0.01	0.03	0.01		0.03	0	0	0.02	0
chr10:3109361-3109625	0.02	0.02	0	0	0.02		0.01	0.04	0	0	0.02
chr19:859330-859680	0.01	0.02	0.02	0.01	0		0	0.01	0	0.03	0
chr22:30783737-30783944	0.01	0.01	0.01	0.01	0.02		0.01	0.01	0	0.04	0
chr11:62195225-62195515	0	0	0	0	0.06		0	0.04	0	0	0.07
chr15:91497902-91498075	0.01	0.04	0	0	0.01		0	0	0	0	0
chr19:39903646-39903678	0.01	0.01	0.01	0.02	0.01		0.03	0.01	0.03	0.02	0.02
chr6:144981136-144981203	0.03	0	0.02	0	0.01		0.01	0	0	0.01	0.01
chr19:14550846-14550999	0	0	0.03	0	0.03		0	0.01	0	0	0.03
chr1:109584962-109585031	0	0.01	0.01	0	0.04		0	0.02	0	0	0
chr2:242710824-242711009	0	0	0	0.06	0		0	0	0	0.02	0.01
chr8:103666665-103666913	0	0.01	0	0.04	0.01		0	0	0.01	0.01	0
chr20:48658164-48658258	0.02	0	0.01	0	0.03		0	0	0.01	0	0.01
chr12:50101354-50101564	0	0	0.01	0.04	0		0.02	0	0	0.06	0.01
chr12:32638669-32638839	0	0	0.01	0.03	0.01		0.01	0.01	0.07	0.03	0.01
chr1:9908036-9908304	0.01	0	0.03	0	0.01		0	0	0.04	0	0
chr19:17864889-17864939	0.04	0	0	0	0.01		0.02	0.02	0.01	0.01	0.04
chr2:219925246-219925330	0	0	0.03	0.02	0		0.02	0	0.02	0.07	0.02
chr4:184961220-184961374	0	0.02	0.02	0.01	0		0	0.02	0.04	0.03	0.03
chr11:72928926-72929167	0.01	0.01	0.01	0.01	0.01		0	0.01	0	0.01	0
chr19:35490470-35490624	0	0.04	0	0.01	0		0	0.01	0	0.01	0.01
chr2:85804476-85804653	0.02	0.01	0	0.01	0.01		0.03	0	0.01	0.01	0
chr11:10772297-10772434	0	0.01	0	0	0.04		0	0	0.03	0	0.02
chr19:571177-571416	0	0.01	0.02	0	0.02		0.01	0.01	0	0	0.02
chr11:128812992-128813197	0.02	0.02	0	0.01	0		0.02	0.01	0.01	0	0.02
chr13:93878969-93879042	0.02	0.01	0.01	0	0.01		0	0.01	0	0	0
chr6:15504844-15505094	0	0.01	0.01	0.03	0		0	0.05	0.01	0.04	0
chr7:150497065-150497157	0	0.02	0.01	0.01	0.01		0	0.01	0.02	0	0.02
chr19:5978140-5978252	0	0.03	0	0.01	0.01		0.03	0.03	0	0.01	0.01
chr1:55457967-55458086	0	0	0.01	0.02	0.02		0	0	0.02	0	0
chr4:80246713-80247088	0	0	0.01	0.02	0.02		0	0	0	0.04	0
Amisulpride stable dose	0.02	0	0	0.02	0.01		0.01	0.01	0	0.02	0
chr6:30459512-30459595	0	0.01	0	0.03	0.01		0	0.01	0	0.03	0.01
chr9:34590286-34590314	0	0.02	0	0.03	0		0	0.01	0	0	0.02
chr16:47495746-47496047	0	0	0.01	0.01	0.03		0	0.01	0	0.02	0.02
chr1:232941530-232941775	0	0	0.04	0	0.01		0	0	0.01	0.01	0
chr12:53443877-53443962	0.01	0	0.03	0.01	0		0	0	0	0	0
chr11:73053649-73053840	0	0.02	0	0.01	0.02		0	0.02	0	0	0
chr18:12777786-12778029	0.01	0.01	0.01	0	0.01		0.04	0.06	0.02	0.06	0.03
chr9:96792946-96793000	0	0.01	0.01	0	0.02		0.06	0.05	0.03	0.02	0.03
chr8:74208178-74208354	0.01	0.01	0	0.01	0.01		0	0.01	0	0.01	0.02
chr8:126444251-126444439	0	0	0.03	0	0.01		0.01	0	0.01	0.05	0
chr3:9988889-9989156	0	0.01	0	0.03	0		0.01	0.01	0.01	0.08	0.01
chr6:41130917-41131011	0	0	0	0	0.04		0.01	0.02	0.01	0.02	0.08
chr19:33162885-33162957	0.01	0.01	0.01	0.01	0		0	0	0.01	0	0
chr13:110802645-110802749	0.01	0.01	0.02	0	0		0	0.02	0	0	0
chr6:144675360-144675582	0.01	0	0	0.01	0.02		0.03	0.01	0	0.05	0.01
chr19:12476508-12476542	0	0	0.03	0	0.01		0.03	0.01	0.03	0	0
chr11:68607622-68607737	0.02	0.02	0	0	0		0.02	0	0.03	0.02	0
chr17:78694521-78694651	0.01	0.01	0.01	0.01	0		0	0.01	0.03	0.01	0
chr19:42894499-42894693	0.01	0.01	0	0.01	0.01		0.02	0.02	0	0	0.01
chr15:91539701-91539729	0	0	0	0.01	0.03		0	0.01	0	0	0.03
chr12:48166716-48166779	0	0.01	0.02	0	0.01		0.01	0	0.01	0.01	0
chr6:44224934-44225108	0	0.01	0.02	0	0.01		0.01	0.01	0.01	0	0
chr1:28918475-28918656	0.01	0.01	0.01	0.01	0		0	0	0.01	0.01	0.01
chr8:38323844-38324024	0	0.01	0.03	0	0		0	0.01	0.01	0.01	0
chr20:61148764-61148856	0.01	0.01	0	0.02	0		0	0.01	0	0	0
chr2:42991343-42991559	0	0	0	0	0.04		0	0	0.01	0	0.01
chr19:42503207-42503412	0	0	0.02	0	0.02		0	0	0.01	0	0
chr6:34499314-34499504	0	0	0.01	0.02	0		0	0.03	0.04	0.02	0.01
chr18:59560289-59560495	0.01	0	0	0.02	0		0.01	0	0.01	0.01	0.01
chr17:38717206-38717275	0	0	0.02	0.01	0		0	0	0.02	0	0
chr12:132859608-132859951	0.02	0	0.01	0	0		0.03	0.01	0.01	0.01	0.01
chr1:174843523-174843548	0	0	0.02	0.01	0		0	0.02	0.02	0.01	0
chr8:67977352-67977447	0	0	0.02	0.01	0		0	0	0.02	0.02	0.02
chr1:171711780-171711860	0	0	0.02	0.01	0		0.02	0	0	0.05	0.01
chr1:212340547-212340624	0.02	0.01	0	0	0		0.05	0	0	0	0
chr11:134126284-134126504	0.01	0	0	0	0.02		0	0	0	0.01	0
chr19:18208374-18208476	0	0	0.01	0.01	0.01		0	0	0.02	0.02	0.01
chr20:11870769-11870821	0.01	0	0	0.02	0		0.01	0	0.01	0.03	0.01
chr1:201368914-201368948	0.01	0.01	0	0	0.01		0.01	0.01	0	0.01	0.01
chr6:31588053-31588234	0.01	0.01	0	0.01	0		0.01	0	0	0	0.02
chr8:1693765-1694016	0.02	0	0.01	0	0		0.01	0	0.01	0	0
chr20:35169846-35169886	0	0.01	0	0	0.02		0	0.02	0	0	0.02
chr20:39766765-39766794	0	0.01	0	0	0.02		0.01	0.01	0	0	0.03
chr21:47269822-47269877	0	0	0	0.02	0.01		0.02	0	0.01	0.03	0.01
chr1:160370208-160370286	0	0	0.01	0	0.02		0	0	0	0.01	0.01
chr7:29523006-29523160	0.01	0.01	0	0	0.01		0	0.01	0.02	0.01	0
chr17:38296474-38296698	0	0	0.02	0.01	0		0	0.01	0.05	0	0
Cytokine CCL22 concentration	0.01	0	0	0	0.02		0	0	0	0	0
chr3:64053547-64053663	0	0.01	0	0.01	0.01		0	0	0	0	0
chr10:134943246-134943309	0	0	0	0.01	0.02		0	0.02	0	0	0.02
chr17:8023638-8023707	0	0.03	0	0	0		0	0.01	0	0.03	0.01
chr17:15846926-15847412	0.02	0	0.01	0	0		0	0	0.03	0	0
chr10:79373331-79373438	0	0	0.01	0	0.02		0	0	0.01	0	0
chr12:122444450-122444621	0	0.01	0	0.02	0		0.02	0	0.01	0	0
chr17:74557494-74557703	0	0.01	0.01	0.01	0		0	0.01	0	0	0.01
chr2:239463716-239463810	0	0	0.01	0.02	0		0	0.01	0.01	0	0
chr6:30294032-30294179	0.01	0.01	0	0.01	0		0.01	0.01	0	0	0
chr13:43354674-43354782	0.01	0	0	0	0.02		0	0	0	0	0.02
chr18:60119693-60119756	0	0.01	0	0	0.02		0	0.02	0	0	0
chr20:36974799-36975083	0.01	0	0.02	0	0		0	0	0.01	0	0
chr3:127311038-127311169	0	0.01	0	0	0.02		0	0	0	0.01	0
chr17:56355331-56355431	0	0.02	0	0	0.01		0	0	0.01	0	0.01
chr2:66664409-66664667	0.01	0	0	0.02	0		0	0	0	0	0
chr2:211090281-211090349	0	0	0	0.03	0		0	0	0	0.01	0
chr9:138853402-138853493	0	0	0	0.01	0.02		0	0	0	0.01	0
chr13:114908785-114908901	0	0	0.01	0.02	0		0	0	0	0	0
chr22:38577578-38577768	0	0	0	0.03	0		0	0	0	0	0.01
chr1:179262436-179262564	0.01	0	0.01	0	0		0.02	0.05	0.02	0	0.02
chr17:40264320-40264370	0	0.01	0	0	0.01		0	0.01	0	0.01	0.05
chr2:10470142-10470316	0	0	0.02	0	0		0	0	0.04	0	0
chr6:31515391-31515404	0.01	0	0.01	0	0		0	0	0.01	0	0.02
chr10:89420629-89420794	0.01	0	0	0.01	0		0.05	0.01	0.02	0	0
chr18:43408770-43408983	0	0.01	0.01	0	0		0.01	0.03	0	0.01	0.01
chr5:140864549-140864834	0	0	0	0.01	0.01		0	0	0.01	0	0.01
chr8:99057193-99057617	0	0	0	0.01	0.01		0.01	0.01	0	0.01	0
chr6:41528345-41528531	0	0	0.01	0.01	0		0.01	0.01	0.01	0.03	0
chr5:161494274-161494450	0	0.01	0.01	0	0		0.01	0.02	0	0.01	0
chr8:101443197-101443345	0	0.01	0	0.01	0		0	0.05	0	0.05	0
chr1:23345643-23345725	0.01	0.01	0	0	0		0.01	0	0	0.01	0
chr2:106681338-106681411	0.01	0	0	0	0.01		0	0	0.02	0.01	0
chr3:9956506-9956823	0	0	0.02	0	0		0.01	0	0.02	0	0
chr22:30643018-30643063	0	0.01	0	0	0.01		0	0	0.04	0	0.01
chr8:96145702-96145782	0.01	0	0	0.01	0		0.01	0.01	0	0.05	0.01
Amisulpride blood concentration	0	0.02	0	0	0		0	0	0	0	0
chr12:133345086-133345322	0.01	0.01	0	0	0		0.02	0.01	0	0.01	0.01
chr2:160473251-160473496	0	0	0	0.02	0		0.04	0	0	0	0
chr10:105438008-105438068	0	0.01	0.01	0	0		0	0.01	0	0	0
chr19:3516817-3516928	0	0	0.02	0	0		0.02	0.01	0	0	0.02
chr14:23653041-23653110	0.01	0	0	0	0.01		0	0	0	0.01	0.01
chr16:30194776-30194888	0	0	0.01	0.01	0		0	0	0.01	0.02	0
chr1:27158375-27158491	0.01	0	0	0.01	0		0	0	0.01	0	0
chr14:21994611-21994644	0	0	0	0	0.02		0	0	0.01	0	0
chr17:46233714-46233967	0.02	0	0	0	0		0	0.01	0.01	0.01	0
chr12:54654040-54654090	0	0.01	0	0	0.01		0	0	0.01	0	0
chr12:58087776-58087891	0	0	0.01	0	0.01		0	0	0	0	0
Random normal variable	0	0	0	0	0.02		0	0	0	0	0.01
chr1:55230576-55230770	0.01	0	0.01	0	0		0	0	0.01	0	0
chr5:154026930-154027256	0	0	0	0.02	0		0	0	0	0	0
chr9:139796221-139796368	0	0	0	0.01	0.01		0	0.02	0	0	0
chr12:58210661-58210878	0	0.01	0	0	0.01		0	0	0	0.02	0
chr4:3521481-3521533	0.01	0.01	0	0	0		0	0	0	0	0
chr4:73434446-73434591	0	0	0	0.01	0.01		0	0	0.01	0.01	0
chr20:35090169-35090181	0.02	0	0	0	0		0.02	0	0	0.01	0
chr16:84336042-84336130	0.01	0	0	0.01	0		0	0.01	0	0	0
chr17:46655818-46656012	0	0.01	0	0	0.01		0	0.01	0	0	0
chr19:46806999-46807466	0	0	0	0.02	0		0	0	0	0.01	0
chr11:32454718-32454768	0	0	0	0	0.02		0	0	0	0	0
chr8:134783460-134783725	0.01	0	0	0	0		0.02	0	0.03	0	0.01
chr22:51066757-51066776	0.01	0	0	0	0		0	0.02	0.03	0.01	0
chr2:8815957-8816130	0	0	0	0.01	0		0	0.01	0	0.04	0.03
chr1:152196415-152196674	0	0	0	0.01	0		0	0	0	0.04	0
chr3:159706538-159706577	0	0	0	0	0.01		0	0	0	0	0.01
chr11:116685338-116685586	0	0.01	0	0	0		0.02	0	0.01	0	0
chr2:189152910-189153181	0	0	0	0.01	0		0	0.01	0.01	0	0
chr8:12869501-12869553	0.01	0	0	0	0		0.02	0	0	0	0.02
chr2:201626952-201626991	0	0	0	0.01	0		0	0.01	0	0	0.02
chr6:154799632-154799716	0	0	0.01	0	0		0	0	0	0.01	0
chr9:140499972-140500037	0	0	0	0.01	0		0	0.01	0	0.02	0
chr19:1009764-1009949	0	0	0	0	0.01		0.02	0	0	0	0
chr6:44095399-44095569	0	0	0.01	0	0		0	0	0.01	0	0
chr6:74104354-74104594	0	0	0	0	0.01		0	0	0.02	0	0
chr11:3225004-3225076	0	0	0.01	0	0		0.01	0.01	0	0	0
chr11:124621829-124622096	0.01	0	0	0	0		0	0	0	0	0
chr19:48972665-48973001	0	0	0.01	0	0		0	0	0.03	0.01	0
chr1:59249834-59249883	0	0	0	0	0.01		0	0.01	0	0	0
chr14:75894136-75894225	0	0	0	0.01	0		0.01	0	0	0	0
chr1:43311978-43312095	0	0	0	0.01	0		0	0	0.01	0	0.01
chr2:46700-46752	0	0	0	0	0.01		0	0	0	0.03	0.01
chr7:75695661-75695788	0	0	0	0.01	0		0	0	0	0	0
chr1:63154465-63154668	0	0	0.01	0	0		0.01	0	0.01	0	0
chr2:128166045-128166279	0	0.01	0	0	0		0	0	0.01	0	0
chr5:40835740-40835760	0.01	0	0	0	0		0.03	0	0	0	0
chr11:64647129-64647316	0	0	0	0	0.01		0	0.01	0	0	0
chr12:125369457-125369577	0	0	0	0	0.01		0	0	0	0.01	0.02
chr17:40838861-40839022	0	0	0	0.01	0		0	0.01	0	0	0
Random negative binomial variable	0	0	0	0	0.01		0	0	0	0	0
chr3:23958877-23958995	0.01	0	0	0	0		0	0	0	0	0.01
chr6:35419793-35420015	0	0	0	0.01	0		0	0	0	0	0
chr12:54954337-54954400	0	0	0	0.01	0		0	0	0	0.01	0
chr16:14172848-14173035	0	0	0	0	0.01		0	0.01	0	0	0.01
chr19:35605533-35605722	0	0	0.01	0	0		0	0	0	0	0
chr1:247095453-247095607	0	0	0	0.01	0		0	0	0	0	0
chr8:61822428-61822447	0	0	0.01	0	0		0	0	0	0	0
chr9:131799192-131799210	0	0	0.01	0	0		0	0	0	0	0
chr12:110841898-110842031	0	0	0.01	0	0		0	0	0	0	0
chr16:3074294-3074386	0	0.01	0	0	0		0	0	0	0	0.01
chr20:60962296-60962318	0	0	0	0.01	0		0	0	0	0	0
chr8:22550273-22550284	0	0.01	0	0	0		0	0	0	0	0
chr12:46122334-46122422	0.01	0	0	0	0		0	0	0	0	0
chr16:87470083-87470234	0	0	0	0.01	0		0	0	0	0	0
chr17:37824456-37824468	0	0	0.01	0	0		0	0	0	0	0
chr20:31037186-31037515	0.01	0	0	0	0		0	0	0	0	0
chr7:968493-968577	0	0	0	0	0		0	0.02	0.02	0	0
chr3:20226964-20227091	0	0	0	0	0		0	0	0	0	0.01
chr19:51815281-51815373	0	0	0	0	0		0	0	0	0	0.03
chr4:57371589-57371719	0	0	0	0	0		0	0	0	0.01	0
chr7:27224120-27224460	0	0	0	0	0		0	0	0	0.01	0
chr16:88104448-88104639	0	0	0	0	0		0.02	0	0.04	0	0
chr6:37474771-37475039	0	0	0	0	0		0	0.01	0.01	0.01	0.02
chr7:5462583-5462667	0	0	0	0	0		0	0	0	0	0
chr9:86955743-86955777	0	0	0	0	0		0	0	0.01	0	0
chr1:3568707-3568722	0	0	0	0	0		0.01	0.02	0	0	0.01
chr6:30002671-30002763	0	0	0	0	0		0	0	0.02	0	0
chr12:132413985-132414032	0	0	0	0	0		0	0	0	0	0
chr13:111297400-111297551	0	0	0	0	0		0	0	0	0.01	0
chr1:36788387-36788436	0	0	0	0	0		0	0	0.01	0.02	0
chr1:156119420-156119457	0	0	0	0	0		0	0.01	0	0	0
chr12:116985788-116985988	0	0	0	0	0		0	0.01	0	0	0
chr1:196619631-196619755	0	0	0	0	0		0	0	0	0	0
chr2:79740185-79740308	0	0	0	0	0		0.01	0	0	0	0
chr4:10686335-10686413	0	0	0	0	0		0	0	0	0	0
chr10:101380035-101380313	0	0	0	0	0		0	0	0	0	0
chr14:99728939-99729088	0	0	0	0	0		0.01	0.01	0	0.01	0
chr15:99443213-99443339	0	0	0	0	0		0	0	0	0	0
chr19:44720832-44721029	0	0	0	0	0		0	0	0.03	0	0
chr4:140374821-140374839	0	0	0	0	0		0	0	0	0	0.01
chr5:95297900-95298142	0	0	0	0	0		0	0	0	0	0
chr5:133450279-133450315	0	0	0	0	0		0	0	0	0	0
chr7:20833508-20833585	0	0	0	0	0		0	0.02	0.01	0	0
chr9:131790695-131790894	0	0	0	0	0		0	0	0	0.01	0.01
chr10:134161996-134162024	0	0	0	0	0		0	0	0.02	0	0
chr11:61125001-61125096	0	0	0	0	0		0.02	0	0	0	0
chr12:132303685-132303880	0	0	0	0	0		0.01	0	0	0	0
chr15:31689509-31689706	0	0	0	0	0		0	0	0.01	0	0
chr2:114737311-114737475	0	0	0	0	0		0	0	0	0	0
chr3:161089327-161089447	0	0	0	0	0		0	0	0	0	0
chr4:185369108-185369164	0	0	0	0	0		0	0	0.02	0	0
chr6:15246082-15246140	0	0	0	0	0		0.02	0	0	0	0
chr7:38671001-38671157	0	0	0	0	0		0	0.01	0	0.01	0
chr7:158263204-158263277	0	0	0	0	0		0	0	0	0	0
chr8:102506389-102506635	0	0	0	0	0		0	0	0	0	0
chr8:124780351-124780424	0	0	0	0	0		0.01	0	0	0.01	0
chr10:134399880-134400191	0	0	0	0	0		0	0	0	0.01	0
chr15:51058114-51058141	0	0	0	0	0		0	0	0.01	0.01	0
chr15:85197812-85198043	0	0	0	0	0		0	0	0	0	0
chr16:3345075-3345186	0	0	0	0	0		0	0	0	0.01	0
chr16:87866696-87866833	0	0	0	0	0		0	0	0.01	0	0
chr19:3600539-3600595	0	0	0	0	0		0	0	0	0	0.02
chr19:40597047-40597336	0	0	0	0	0		0	0	0	0.01	0
chr6:153324001-153324047	0	0	0	0	0		0	0	0	0	0
chr7:117823506-117823668	0	0	0	0	0		0	0	0	0	0
chr9:129387040-129387303	0	0	0	0	0		0	0	0	0	0
chr15:78384520-78384868	0	0	0	0	0		0	0	0	0.01	0
chr17:2839005-2839187	0	0	0	0	0		0	0	0	0	0
chr19:39894666-39894767	0	0	0	0	0		0	0	0	0	0
chr20:24449704-24449760	0	0	0	0	0		0	0	0	0	0
chr3:57204141-57204229	0	0	0	0	0		0	0	0	0	0
chr8:81400138-81400348	0	0	0	0	0		0	0	0	0	0
chr9:14322282-14322503	0	0	0	0	0		0	0	0	0	0
chr10:48354387-48354530	0	0	0	0	0		0	0	0	0	0
chr11:125033189-125033441	0	0	0	0	0		0	0	0	0	0
chr12:26111154-26111213	0	0	0	0	0		0	0	0	0	0
chr12:57916335-57916411	0	0	0	0	0		0	0	0	0	0
chr15:91382831-91382972	0	0	0	0	0		0	0	0	0	0
chr17:1619670-1619712	0	0	0	0	0		0	0	0	0	0
chr17:19881916-19882043	0	0	0	0	0		0	0	0	0	0
Baseline gPANSS					0						0.01
Genetic PC10			0.04	0.13	0				0.01	0.18	0
Baseline negPANSS				0.02						0
Baseline posPANSS			0.06						0.01
