# Supplementary material for: Using blood methylomes to predict response to amisulpride in the first-episode psychosis in the OPTiMiSE cohort
Source: Transl Psychiatry. 2025 Oct 6;15:369. doi: 10.1038/s41398-025-03561-7 (PMC12501013; doi:10.1038/s41398-025-03561-7)
Supplement: Supplementary file 12 — Supplementary Table S11 [file 41398_2025_3561_MOESM12_ESM.xls]

## Sheet: Table S11
Table S11. Model performance for the response-predicting models based on the variables selected by stability selection procedure for the complete dataset. The values are R2 for continuous responses, and Matthews correlation coefficient (MCC) for binary response. Chromosome position are based on genome assembly 37 (GRCh37).
Response variable	Model performance (R2 or MCC)	chr7:27184167-27184853 (HOXA)	chr12:9217390-9217907 (LINC00612)	chr13:47472050-47472429 (HTR2A)	chr20:57582581-57583195 (CTSZ)	chr22:45072491-45073165 (PRR5)
		cg00969405, cg01323381, cg01748892, cg02106682, cg03368099, cg03744763, cg05579037, cg05774699, cg07049592, cg13694927, cg14013695, cg14882265, cg17432857, cg19643053, cg20817131, cg25390165, cg26023912, cg27151303	cg02883147, cg03539765, cg04155231, cg10605084, cg13575925, cg18644252, cg19091257, cg20380214, cg23795048, cg26114124	cg01192538, cg01620540, cg05506829, cg06020661, cg07075299, cg09394608, cg09798090, cg15692052, cg18200810, cg23881368, cg24118521, cg24320398	cg07631828, cg23265096, cg13795831, cg17398227, cg08545593, cg01623438, cg02744249, cg12831034, cg21331324, cg22145559, cg18245281, cg17928895, cg12787553, cg09315134	cg04607412, cg06849477, cg12716832, cg16166559, cg16623710, cg17927246, cg18002364, cg20225593, cg20255723, cg20339720, cg24054871	CpGs
		18	10	12	14	11	# CpGs
Treatment response (binary)	0.8135	x		x		x
Total PANSS score reduction	0.447432	x	x	x
Positive symptoms reduction	0.350348	x		x
Negative symptoms reduction	0.289397	x	x		x
General psychopathology reduction	0.334724	x		x
