# Supplementary material for: Using blood methylomes to predict response to amisulpride in the first-episode psychosis in the OPTiMiSE cohort
Source: Transl Psychiatry. 2025 Oct 6;15:369. doi: 10.1038/s41398-025-03561-7 (PMC12501013; doi:10.1038/s41398-025-03561-7)
Supplement: Supplementary file 13 — Supplementary Table S12 [file 41398_2025_3561_MOESM13_ESM.xls]

## Sheet: Table S12
Table S12. Association between genetic variants and methylation in the regions predicting amisulpride response (binary or PANSS improvement), including the associations between the mQTLs (SNPs significantly covarying with methylation) and the gene expression in the brain and blood according to the GTEX v8 database. SNPs in a 1MB window around the region were tested for association with methylatio…
Chromosome position (GRCh37)	SNP group (LD =1 )	Tested SNP name	Tested SNP alternative name	Other SNPs in the group	Other SNPs alternative name	Is SNP in the significant comethylated region?	Is SNP in the same gene as region?	mQTL?	CpG/region	mQTL R2	mQTL p-value	mQTL p-value adjusted	eQTL (from Ldlink)	R2 between eQTL and tested SNP (mQTL)	eQTL-controlled expressed gene (GTEX v8)	Median effect size between methylation and expression for brain tissues (GTEX v8)	Median – MAD effect size between methylation and expression for brain tissues (GTEX v8)	Median + MAD effect size between methylation and expression for brain tissues (GTEX v8)	effect size between methylation and expression for whole blood (GTEX v8)
chr7:27184167-27184853	chr7_1023	rs117582693	7:27406581:A:T	rs4722694	7:27407321:T:A	no	no	yes	cg05579037	0.149982	0.000162638	0.0246837
chr7:27184167-27184853	chr7_1023	rs117582693	7:27406581:A:T	rs4722694	7:27407321:T:A	no	no	yes	cg19643053	0.1807	2.96348e-05	0.00645931
chr7:27184167-27184853	chr7_573	rs10242687	7:26690417:C:T			no	no	yes	cg14013695	0.1671	0.000351384	0.0429519
chr7:27184167-27184853	chr7_575	rs10248160	7:26692287:G:A	rs62447699	7:26692333:C:T	no	no	yes	cg14013695	0.169251	0.000314005	0.039504
chr7:27184167-27184853	chr7_579	rs73683491	7:26695578:G:C	rs57687803;rs11971041;rs11971098;rs7799519;rs73683496;rs57579189;rs6967749;rs11982489;rs77991756;rs7777645;rs146325359;rs1024453;rs1024452;rs11978456;rs1129771;rs11976472;rs7780206;rs61609910;rs11973332;rs73683510;rs11972823;rs76178013;rs7809419	7:26696132:A:G;7:26698848:A:G;7:26699061:A:G;7:26699295:A:G;7:26701494:T:C;7:26703078:G:A;7:26713194:T:C;7:26722483:T:C;7:26732679:G:T;7:26750913:T:C;7:26757312:C:G;7:26763002:G:A;7:26763282:T:A;7:26764421:A:G;7:26765596:C:A;7:26765987:T:G;7:26772774:A:G;7:26776096:T:G;7:26777367:C:T;7:26792481:T:G;7:26795918:G:T;7:26797758:G:A;7:26811564:A:G	no	no	yes	cg19643053	0.170419	0.000295363	0.0375239
chr7:27184167-27184853	chr7_661	rs558263	7:26848937:A:C	rs477924;rs213533;rs213525;rs213528	7:26854554:A:G;7:26856230:A:C;7:26903122:T:G;7:26909124:G:C	no	no	yes	cg19643053	0.185044	0.00013625	0.0215463
chr7:27184167-27184853	chr7_764	rs2522828	7:27143757:T:C			no	no	yes	cg05579037	0.409695	1.10383e-11	3.56595e-08	rs706018	0.961979	HOTAIRM1	-1.2943			-0.986576
chr7:27184167-27184853	chr7_769	rs1978133	7:27146807:T:C			no	no	yes	cg05579037	0.200311	9.74142e-06	0.00274505
chr7:27184167-27184853	chr7_770	rs73071548	7:27147430:A:G	rs6948297;rs739734;rs6461987;rs929249;rs6957209;rs6962314;rs6973182;rs1548497;rs6976129;rs11983200	7:27149404:A:G;7:27159405:C:T;7:27166956:G:C;7:27167537:T:C;7:27169388:A:C;7:27170159:C:T;7:27172321:C:T;7:27174316:G:A;7:27177746:C:T;7:27186596:A:G	no	no	yes	cg05579037	0.232437	1.00569e-05	0.0028077
chr7:27184167-27184853	chr7_771	rs73071550	7:27149099:T:C	rs6461985;rs6969780;rs1801085;rs17471520	7:27150634:T:C;7:27159136:G:C;7:27168590:A:G;7:27178790:T:C	no	no	yes	cg05579037	0.180998	0.000168999	0.0253513
chr7:27184167-27184853	chr7_774	rs117435603	7:27154068:G:A	rs117937676	7:27155594:T:C	no	no	yes	cg14013695	0.620187	5.1437e-19	6.46564e-15
chr7:27184167-27184853	chr7_776	rs112622479	7:27159890:G:A			no	no	yes	cg14013695	0.167128	0.000350878	0.0429519
chr7:27184167-27184853	chr7_777	rs17500654	7:27162759:C:T	rs17437258;rs6958882;rs6962892	7:27163391:A:T;7:27164370:C:G;7:27164563:C:T	no	no	yes	cg05579037	0.168262	5.93759e-05	0.0111198
chr7:27184167-27184853	chr7_779	rs3801320	7:27164364:C:A			no	no	yes	cg05579037	0.375891	1.24116e-09	1.70104e-06	rs3801320	1	HOTAIRM1	0.828331			0.441166
chr7:27184167-27184853	chr7_780	rs17471860	7:27166861:C:A	rs17427693	7:27173276:G:C	no	no	yes	cg14013695	0.167735	0.000339915	0.0418896
chr7:27184167-27184853	chr7_781	rs2107063	7:27167346:G:A			no	no	yes	cg05579037	0.430138	2.37671e-11	6.93501e-08	rs3801320	1	HOTAIRM1	0.828331			0.441166
chr7:27184167-27184853	chr7_782	rs10225507	7:27170583:C:T	rs1859166;rs12533947	7:27171588:G:A;7:27175295:G:A	no	no	yes	cg14013695	0.18146	0.000164904	0.0248892
chr7:27184167-27184853	chr7_786	rs78899540	7:27181092:A:C			no	yes	yes	cg05579037	0.23001	1.73001e-06	0.00072448	rs187060419	0.825686	HOTAIRM1	1.35547			0.999712
chr7:27184167-27184853	chr7_787	rs3757639	7:27182142:G:A			no	yes	yes	cg14013695	0.618291	6.38774e-19	6.46564e-15
chr7:27184167-27184853	chr7_788	rs3757640	7:27182245:C:T	rs3735528	7:27183468:G:T	no	yes	yes	cg14013695	0.188083	0.000115816	0.0190474
chr7:27184167-27184853	chr7_789	rs62454414	7:27182329:T:G			no	yes	yes	cg14013695	0.618229	6.43312e-19	6.46564e-15
chr7:27184167-27184853	chr7_790	rs62454415	7:27183530:C:G			no	no	yes	cg14013695	0.169468	0.000310464	0.0391674
chr7:27184167-27184853	chr7_792	rs3735529	7:27186771:C:G			no	no	yes	cg14013695	0.618303	6.37894e-19	6.46564e-15
chr7:27184167-27184853	chr7_793	rs3823764	7:27187753:C:T	rs983184;rs3735530;rs2301721;rs4722666;rs985652	7:27188379:C:T;7:27189982:C:T;7:27196113:C:T;7:27197601:C:G;7:27198083:A:C	no	no	yes	cg05579037	0.307435	1.14822e-07	7.62142e-05
chr7:27184167-27184853	chr7_795	rs983185	7:27188607:G:A	rs10238095	7:27196643:A:G	no	no	yes	cg05579037	0.315861	6.74194e-08	5.16815e-05
chr7:27184167-27184853	chr7_796	rs983186	7:27188659:G:A			no	no	yes	cg00969405	0.172278	0.000267896	0.0353458
chr7:27184167-27184853	chr7_796	rs983186	7:27188659:G:A			no	no	yes	cg02106682	0.20952	3.61623e-05	0.00745117
chr7:27184167-27184853	chr7_796	rs983186	7:27188659:G:A			no	no	yes	cg03368099	0.19035	0.000102549	0.0175351
chr7:27184167-27184853	chr7_796	rs983186	7:27188659:G:A			no	no	yes	cg05579037	0.248767	3.94645e-06	0.0013076
chr7:27184167-27184853	chr7_796	rs983186	7:27188659:G:A			no	no	yes	cg26023912	0.180287	0.000175506	0.0259826
chr7:27184167-27184853	chr7_796	rs983186	7:27188659:G:A			no	no	yes	chr7_27184167_27184853	0.193758	8.53577e-05	0.0148196
chr7:27184167-27184853	chr7_797	rs3807597	7:27189195:C:T	rs2301720	7:27196069:A:C	no	no	yes	cg05579037	0.461884	1.96389e-12	7.10576e-09	rs3801320	0.850384	HOTAIRM1	0.828331			0.441166
chr7:27184167-27184853	chr7_800	rs11762730	7:27190398:A:C			no	no	yes	cg05579037	0.346345	9.28272e-09	9.76358e-06
chr7:27184167-27184853	chr7_803	rs10246712	7:27198860:A:G			no	no	yes	cg05579037	0.400092	2.22176e-10	4.17477e-07	rs7341470	0.807541	HOTAIRM1	-0.842503			-0.41499
chr7:27184167-27184853	chr7_804	rs875897	7:27200855:C:G			no	no	yes	cg05579037	0.299076	1.93502e-07	0.00011907	rs2301720	0.848116	HOTAIRM1	-0.762951			-0.421192
chr7:27184167-27184853	chr7_805	rs875898	7:27200905:A:G			no	no	yes	cg05579037	0.273077	9.43485e-07	0.000437656	rs875897	0.816758	HOTAIRM1	-0.641808			-0.319502
chr7:27184167-27184853	chr7_806	rs12530948	7:27201258:C:G			no	no	yes	cg05579037	0.366166	2.43187e-09	3.18804e-06	rs2301720	0.848116	HOTAIRM1	-0.762951			-0.421192
chr7:27184167-27184853	chr7_806	rs12530948	7:27201258:C:G			no	no	yes	cg05774699	0.174457	0.000238884	0.032605	rs2301720	0.848116	HOTAIRM1	-0.762951			-0.421192
chr7:27184167-27184853	chr7_807	rs875896	7:27201532:C:A			no	no	yes	cg02106682	0.168997	0.000318209	0.0398665
chr7:27184167-27184853	chr7_807	rs875896	7:27201532:C:A			no	no	yes	cg03368099	0.178428	0.000193679	0.0278557
chr7:27184167-27184853	chr7_807	rs875896	7:27201532:C:A			no	no	yes	cg05579037	0.22859	1.24998e-05	0.00331575
chr7:27184167-27184853	chr7_807	rs875896	7:27201532:C:A			no	no	yes	chr7_27184167_27184853	0.16782	0.000338424	0.0417628
chr7:27184167-27184853	chr7_808	rs10259620	7:27202289:A:G			no	no	yes	cg00969405	0.180478	0.00017373	0.0258467
chr7:27184167-27184853	chr7_808	rs10259620	7:27202289:A:G			no	no	yes	cg01323381	0.180545	0.000173118	0.0257981
chr7:27184167-27184853	chr7_808	rs10259620	7:27202289:A:G			no	no	yes	cg03368099	0.190047	0.000104231	0.0177223
chr7:27184167-27184853	chr7_808	rs10259620	7:27202289:A:G			no	no	yes	cg05579037	0.241967	5.84015e-06	0.00177869
chr7:27184167-27184853	chr7_808	rs10259620	7:27202289:A:G			no	no	yes	cg05774699	0.280556	6.01668e-07	0.000305752
chr7:27184167-27184853	chr7_808	rs10259620	7:27202289:A:G			no	no	yes	cg14882265	0.182404	0.000156834	0.0239636
chr7:27184167-27184853	chr7_808	rs10259620	7:27202289:A:G			no	no	yes	cg20817131	0.2263	1.42202e-05	0.00364329
chr7:27184167-27184853	chr7_808	rs10259620	7:27202289:A:G			no	no	yes	cg25390165	0.173436	0.00025207	0.0338796
chr7:27184167-27184853	chr7_808	rs10259620	7:27202289:A:G			no	no	yes	cg26023912	0.171405	0.000280477	0.0362954
chr7:27184167-27184853	chr7_808	rs10259620	7:27202289:A:G			no	no	yes	chr7_27184167_27184853	0.209641	3.59215e-05	0.00741845
chr7:27184167-27184853	chr7_817	rs7806799	7:27217746:A:G			no	no	yes	cg00969405	0.190093	1.74395e-05	0.00424057
chr7:27184167-27184853	chr7_817	rs7806799	7:27217746:A:G			no	no	yes	cg02106682	0.132988	0.000409672	0.0482512
chr7:27184167-27184853	chr7_817	rs7806799	7:27217746:A:G			no	no	yes	cg03368099	0.142306	0.000247216	0.0334258
chr7:27184167-27184853	chr7_817	rs7806799	7:27217746:A:G			no	no	yes	cg07049592	0.161496	8.63702e-05	0.0149667
chr7:27184167-27184853	chr7_817	rs7806799	7:27217746:A:G			no	no	yes	cg14882265	0.141805	0.000254044	0.0340943
chr7:27184167-27184853	chr7_817	rs7806799	7:27217746:A:G			no	no	yes	cg20817131	0.166589	6.51546e-05	0.0119062
chr7:27184167-27184853	chr7_817	rs7806799	7:27217746:A:G			no	no	yes	cg25390165	0.169052	5.68232e-05	0.010686
chr7:27184167-27184853	chr7_817	rs7806799	7:27217746:A:G			no	no	yes	cg26023912	0.145707	0.000205421	0.0291701
chr7:27184167-27184853	chr7_817	rs7806799	7:27217746:A:G			no	no	yes	chr7_27184167_27184853	0.158277	0.00010315	0.0176046
chr7:27184167-27184853	chr7_818	rs6461992	7:27220831:A:G			no	no	yes	cg00969405	0.202139	5.41806e-05	0.0102529
chr7:27184167-27184853	chr7_818	rs6461992	7:27220831:A:G			no	no	yes	cg02106682	0.180695	0.000171741	0.0256774
chr7:27184167-27184853	chr7_818	rs6461992	7:27220831:A:G			no	no	yes	cg07049592	0.165527	0.000381455	0.0454605
chr7:27184167-27184853	chr7_818	rs6461992	7:27220831:A:G			no	no	yes	cg14882265	0.164381	0.00040491	0.0478148
chr7:27184167-27184853	chr7_818	rs6461992	7:27220831:A:G			no	no	yes	cg25390165	0.190493	0.000101766	0.0174673
chr7:27184167-27184853	chr7_826	rs4722670	7:27229549:C:T			no	no	yes	cg05774699	0.210229	3.47784e-05	0.00729154
chr7:27184167-27184853	chr7_831	rs757181	7:27236958:C:T			no	no	yes	cg05774699	0.165371	0.000384559	0.0457099
chr7:27184167-27184853	chr7_838	rs2023843	7:27243221:C:T			no	no	yes	cg00969405	0.163427	7.76262e-05	0.013768
chr7:27184167-27184853	chr7_838	rs2023843	7:27243221:C:T			no	no	yes	cg02106682	0.153107	0.000137053	0.0216043
chr7:27184167-27184853	chr7_838	rs2023843	7:27243221:C:T			no	no	yes	cg03368099	0.143354	0.000233518	0.0323474
chr7:27184167-27184853	chr7_838	rs2023843	7:27243221:C:T			no	no	yes	cg25390165	0.135022	0.000367005	0.0443816
chr7:27184167-27184853	chr7_838	rs2023843	7:27243221:C:T			no	no	yes	cg26023912	0.147957	0.000181682	0.0266353
chr7:27184167-27184853	chr7_871	rs142106866	7:27293363:C:T	rs192948562;rs17473200;rs139059800;rs17502051;rs150378092;rs17502100	7:27301223:G:A;7:27303233:G:A;7:27303365:G:T;7:27305382:T:G;7:27312725:G:A;7:27314422:G:A	no	no	yes	cg14013695	0.134451	0.000378529	0.0453508
chr7:27184167-27184853	chr7_970	rs62456447	7:27372977:A:G			no	no	yes	cg19643053	0.137042	0.000328987	0.0408771
chr12:9217390-9217907	chr12_374	rs6487459	12:9044440:G:A	rs10842477;rs6487460	12:9045367:G:A;12:9047391:T:C	no	no	yes	cg19091257	0.211011	3.33108e-05	0.00704002
chr12:9217390-9217907	chr12_374	rs6487459	12:9044440:G:A	rs10842477;rs6487460	12:9045367:G:A;12:9047391:T:C	no	no	yes	cg20380214	0.172118	0.000270168	0.0354472
chr12:9217390-9217907	chr12_379	rs7975179	12:9045793:G:A			no	no	yes	cg19091257	0.168418	0.000327994	0.0408098
chr12:9217390-9217907	chr12_379	rs7975179	12:9045793:G:A			no	no	yes	cg20380214	0.177726	0.000201007	0.0286332
chr12:9217390-9217907	chr12_379	rs7975179	12:9045793:G:A			no	no	yes	cg26114124	0.167548	0.000343266	0.0421876
chr12:9217390-9217907	chr12_383	rs11047883	12:9051092:T:C			no	no	yes	cg02883147	0.188839	0.000111212	0.0186008
chr12:9217390-9217907	chr12_383	rs11047883	12:9051092:T:C			no	no	yes	cg19091257	0.20834	3.85853e-05	0.00773888
chr12:9217390-9217907	chr12_383	rs11047883	12:9051092:T:C			no	no	yes	cg20380214	0.207702	3.99623e-05	0.00799732
chr12:9217390-9217907	chr12_383	rs11047883	12:9051092:T:C			no	no	yes	cg26114124	0.199225	6.34888e-05	0.0116725
chr12:9217390-9217907	chr12_383	rs11047883	12:9051092:T:C			no	no	yes	chr12_9217390_9217907	0.19183	9.4704e-05	0.0163585
chr12:9217390-9217907	chr12_384	rs12425995	12:9051102:C:T			no	no	yes	cg19091257	0.195798	7.64497e-05	0.0136059
chr12:9217390-9217907	chr12_387	rs6487462	12:9054236:G:T			no	no	yes	cg26114124	0.179598	0.000182038	0.0266443	rs2377675	0.807684	M6PR	-0.216139			-0.0858864
chr12:9217390-9217907	chr12_391	rs1073160	12:9058562:G:A			no	no	yes	cg02883147	0.171738	0.000275614	0.0358199	rs1124402	0.808597	M6PR	-0.200647			-0.083856
chr12:9217390-9217907	chr12_391	rs1073160	12:9058562:G:A			no	no	yes	cg10605084	0.194918	8.01774e-05	0.0141306	rs1124402	0.808597	M6PR	-0.200647			-0.083856
chr12:9217390-9217907	chr12_391	rs1073160	12:9058562:G:A			no	no	yes	cg19091257	0.195771	7.65618e-05	0.0136059	rs1124402	0.808597	M6PR	-0.200647			-0.083856
chr12:9217390-9217907	chr12_391	rs1073160	12:9058562:G:A			no	no	yes	cg20380214	0.225222	1.51078e-05	0.00381725	rs1124402	0.808597	M6PR	-0.200647			-0.083856
chr12:9217390-9217907	chr12_391	rs1073160	12:9058562:G:A			no	no	yes	cg26114124	0.243413	5.37476e-06	0.00168085	rs1124402	0.808597	M6PR	-0.200647			-0.083856
chr12:9217390-9217907	chr12_391	rs1073160	12:9058562:G:A			no	no	yes	chr12_9217390_9217907	0.202539	5.3009e-05	0.0100734	rs1124402	0.808597	M6PR	-0.200647			-0.083856
chr12:9217390-9217907	chr12_393	rs7299653	12:9058993:A:T			no	no	yes	cg04155231	0.179678	0.000181264	0.0266173	rs2377675	0.81594	M6PR	-0.216139			-0.0858864
chr12:9217390-9217907	chr12_393	rs7299653	12:9058993:A:T			no	no	yes	cg10605084	0.186234	0.000127857	0.0205789	rs2377675	0.81594	M6PR	-0.216139			-0.0858864
chr12:9217390-9217907	chr12_393	rs7299653	12:9058993:A:T			no	no	yes	cg13575925	0.196082	7.5285e-05	0.0134318	rs2377675	0.81594	M6PR	-0.216139			-0.0858864
chr12:9217390-9217907	chr12_393	rs7299653	12:9058993:A:T			no	no	yes	cg20380214	0.194717	8.10524e-05	0.014181	rs2377675	0.81594	M6PR	-0.216139			-0.0858864
chr12:9217390-9217907	chr12_393	rs7299653	12:9058993:A:T			no	no	yes	cg23795048	0.168881	0.000320143	0.0400533	rs2377675	0.81594	M6PR	-0.216139			-0.0858864
chr12:9217390-9217907	chr12_393	rs7299653	12:9058993:A:T			no	no	yes	cg26114124	0.232228	1.01765e-05	0.00283236	rs2377675	0.81594	M6PR	-0.216139			-0.0858864
chr12:9217390-9217907	chr12_393	rs7299653	12:9058993:A:T			no	no	yes	chr12_9217390_9217907	0.20615	4.35138e-05	0.0085566	rs2377675	0.81594	M6PR	-0.216139			-0.0858864
chr12:9217390-9217907	chr12_394	rs7306161	12:9059075:T:A	rs7306165;rs12815310;rs12814670;rs11613602;rs11614970;rs11611106;rs11613650;rs11613242;rs7311561;rs7303776;rs2159961;rs2110193;rs1124402;rs11047953;rs1805784;rs1805745;rs10842537	12:9059081:T:C;12:9059934:A:G;12:9060025:C:T;12:9060052:T:C;12:9060053:G:A;12:9060204:C:A;12:9060396:T:C;12:9060560:A:G;12:9060943:T:C;12:9061264:C:G;12:9061456:G:T;12:9061729:C:G;12:9062606:C:T;12:9064923:A:C;12:9065172:G:T;12:9065226:A:T;12:9066158:T:C	no	no	yes	cg04155231	0.179472	0.000183253	0.0267358	rs2377675	0.8558	M6PR	-0.216139			-0.0858864
chr12:9217390-9217907	chr12_394	rs7306161	12:9059075:T:A	rs7306165;rs12815310;rs12814670;rs11613602;rs11614970;rs11611106;rs11613650;rs11613242;rs7311561;rs7303776;rs2159961;rs2110193;rs1124402;rs11047953;rs1805784;rs1805745;rs10842537	12:9059081:T:C;12:9059934:A:G;12:9060025:C:T;12:9060052:T:C;12:9060053:G:A;12:9060204:C:A;12:9060396:T:C;12:9060560:A:G;12:9060943:T:C;12:9061264:C:G;12:9061456:G:T;12:9061729:C:G;12:9062606:C:T;12:9064923:A:C;12:9065172:G:T;12:9065226:A:T;12:9066158:T:C	no	no	yes	cg10605084	0.184928	0.000137094	0.0216043	rs2377675	0.8558	M6PR	-0.216139			-0.0858864
chr12:9217390-9217907	chr12_394	rs7306161	12:9059075:T:A	rs7306165;rs12815310;rs12814670;rs11613602;rs11614970;rs11611106;rs11613650;rs11613242;rs7311561;rs7303776;rs2159961;rs2110193;rs1124402;rs11047953;rs1805784;rs1805745;rs10842537	12:9059081:T:C;12:9059934:A:G;12:9060025:C:T;12:9060052:T:C;12:9060053:G:A;12:9060204:C:A;12:9060396:T:C;12:9060560:A:G;12:9060943:T:C;12:9061264:C:G;12:9061456:G:T;12:9061729:C:G;12:9062606:C:T;12:9064923:A:C;12:9065172:G:T;12:9065226:A:T;12:9066158:T:C	no	no	yes	cg13575925	0.19612	7.51309e-05	0.0134308	rs2377675	0.8558	M6PR	-0.216139			-0.0858864
chr12:9217390-9217907	chr12_394	rs7306161	12:9059075:T:A	rs7306165;rs12815310;rs12814670;rs11613602;rs11614970;rs11611106;rs11613650;rs11613242;rs7311561;rs7303776;rs2159961;rs2110193;rs1124402;rs11047953;rs1805784;rs1805745;rs10842537	12:9059081:T:C;12:9059934:A:G;12:9060025:C:T;12:9060052:T:C;12:9060053:G:A;12:9060204:C:A;12:9060396:T:C;12:9060560:A:G;12:9060943:T:C;12:9061264:C:G;12:9061456:G:T;12:9061729:C:G;12:9062606:C:T;12:9064923:A:C;12:9065172:G:T;12:9065226:A:T;12:9066158:T:C	no	no	yes	cg20380214	0.191818	9.47636e-05	0.0163585	rs2377675	0.8558	M6PR	-0.216139			-0.0858864
chr12:9217390-9217907	chr12_394	rs7306161	12:9059075:T:A	rs7306165;rs12815310;rs12814670;rs11613602;rs11614970;rs11611106;rs11613650;rs11613242;rs7311561;rs7303776;rs2159961;rs2110193;rs1124402;rs11047953;rs1805784;rs1805745;rs10842537	12:9059081:T:C;12:9059934:A:G;12:9060025:C:T;12:9060052:T:C;12:9060053:G:A;12:9060204:C:A;12:9060396:T:C;12:9060560:A:G;12:9060943:T:C;12:9061264:C:G;12:9061456:G:T;12:9061729:C:G;12:9062606:C:T;12:9064923:A:C;12:9065172:G:T;12:9065226:A:T;12:9066158:T:C	no	no	yes	cg23795048	0.168616	0.000324612	0.0404445	rs2377675	0.8558	M6PR	-0.216139			-0.0858864
chr12:9217390-9217907	chr12_394	rs7306161	12:9059075:T:A	rs7306165;rs12815310;rs12814670;rs11613602;rs11614970;rs11611106;rs11613650;rs11613242;rs7311561;rs7303776;rs2159961;rs2110193;rs1124402;rs11047953;rs1805784;rs1805745;rs10842537	12:9059081:T:C;12:9059934:A:G;12:9060025:C:T;12:9060052:T:C;12:9060053:G:A;12:9060204:C:A;12:9060396:T:C;12:9060560:A:G;12:9060943:T:C;12:9061264:C:G;12:9061456:G:T;12:9061729:C:G;12:9062606:C:T;12:9064923:A:C;12:9065172:G:T;12:9065226:A:T;12:9066158:T:C	no	no	yes	cg26114124	0.230199	1.14147e-05	0.00310999	rs2377675	0.8558	M6PR	-0.216139			-0.0858864
chr12:9217390-9217907	chr12_394	rs7306161	12:9059075:T:A	rs7306165;rs12815310;rs12814670;rs11613602;rs11614970;rs11611106;rs11613650;rs11613242;rs7311561;rs7303776;rs2159961;rs2110193;rs1124402;rs11047953;rs1805784;rs1805745;rs10842537	12:9059081:T:C;12:9059934:A:G;12:9060025:C:T;12:9060052:T:C;12:9060053:G:A;12:9060204:C:A;12:9060396:T:C;12:9060560:A:G;12:9060943:T:C;12:9061264:C:G;12:9061456:G:T;12:9061729:C:G;12:9062606:C:T;12:9064923:A:C;12:9065172:G:T;12:9065226:A:T;12:9066158:T:C	no	no	yes	chr12_9217390_9217907	0.203499	5.03044e-05	0.00968146	rs2377675	0.8558	M6PR	-0.216139			-0.0858864
chr12:9217390-9217907	chr12_396	rs11047939	12:9061971:G:A			no	no	yes	cg18644252	0.26299	1.71829e-06	0.000722921	rs11047939	1	M6PR	0.227267			0.141828
chr12:9217390-9217907	chr12_396	rs11047939	12:9061971:G:A			no	no	yes	cg18644252	0.26299	1.71829e-06	0.000722921	rs11048034	0.959501	PHC1	0.247459			0.118803
chr12:9217390-9217907	chr12_396	rs11047939	12:9061971:G:A			no	no	yes	cg19091257	0.289913	3.4046e-07	0.000193687	rs11047939	1	M6PR	0.227267			0.141828
chr12:9217390-9217907	chr12_396	rs11047939	12:9061971:G:A			no	no	yes	cg19091257	0.289913	3.4046e-07	0.000193687	rs11048034	0.959501	PHC1	0.247459			0.118803
chr12:9217390-9217907	chr12_402	rs4883198	12:9070366:T:A	rs4883200;rs1805741;rs10771216;rs7297194;rs11048060	12:9073001:C:T;12:9074259:C:T;12:9076740:T:G;12:9079058:C:G;12:9079625:G:A	no	no	yes	cg02883147	0.183713	0.00014627	0.0228513	rs1805740	0.971231	PHC1	-0.227378	-0.253369	-0.201387	-0.114348
chr12:9217390-9217907	chr12_402	rs4883198	12:9070366:T:A	rs4883200;rs1805741;rs10771216;rs7297194;rs11048060	12:9073001:C:T;12:9074259:C:T;12:9076740:T:G;12:9079058:C:G;12:9079625:G:A	no	no	yes	cg18644252	0.228023	1.29059e-05	0.00340349	rs1805740	0.971231	PHC1	-0.227378	-0.253369	-0.201387	-0.114348
chr12:9217390-9217907	chr12_402	rs4883198	12:9070366:T:A	rs4883200;rs1805741;rs10771216;rs7297194;rs11048060	12:9073001:C:T;12:9074259:C:T;12:9076740:T:G;12:9079058:C:G;12:9079625:G:A	no	no	yes	cg19091257	0.210746	3.38018e-05	0.00712714	rs1805740	0.971231	PHC1	-0.227378	-0.253369	-0.201387	-0.114348
chr12:9217390-9217907	chr12_402	rs4883198	12:9070366:T:A	rs4883200;rs1805741;rs10771216;rs7297194;rs11048060	12:9073001:C:T;12:9074259:C:T;12:9076740:T:G;12:9079058:C:G;12:9079625:G:A	no	no	yes	cg20380214	0.183529	0.000147718	0.0230377	rs1805740	0.971231	PHC1	-0.227378	-0.253369	-0.201387	-0.114348
chr12:9217390-9217907	chr12_402	rs4883198	12:9070366:T:A	rs4883200;rs1805741;rs10771216;rs7297194;rs11048060	12:9073001:C:T;12:9074259:C:T;12:9076740:T:G;12:9079058:C:G;12:9079625:G:A	no	no	yes	cg26114124	0.190515	0.000101643	0.0174673	rs1805740	0.971231	PHC1	-0.227378	-0.253369	-0.201387	-0.114348
chr12:9217390-9217907	chr12_402	rs4883198	12:9070366:T:A	rs4883200;rs1805741;rs10771216;rs7297194;rs11048060	12:9073001:C:T;12:9074259:C:T;12:9076740:T:G;12:9079058:C:G;12:9079625:G:A	no	no	yes	chr12_9217390_9217907	0.172255	0.000268223	0.0353458	rs1805740	0.971231	PHC1	-0.227378	-0.253369	-0.201387	-0.114348
chr12:9217390-9217907	chr12_405	rs111526877	12:9074694:A:G	rs78508096;rs1805739	12:9074706:G:A;12:9077269:A:G	no	no	yes	cg02883147	0.222572	1.75275e-05	0.00425053	rs11047939	0.931438	M6PR	0.227267			0.141828
chr12:9217390-9217907	chr12_405	rs111526877	12:9074694:A:G	rs78508096;rs1805739	12:9074706:G:A;12:9077269:A:G	no	no	yes	cg02883147	0.222572	1.75275e-05	0.00425053	rs11048034	0.97115	PHC1	0.247459			0.118803
chr12:9217390-9217907	chr12_405	rs111526877	12:9074694:A:G	rs78508096;rs1805739	12:9074706:G:A;12:9077269:A:G	no	no	yes	cg18644252	0.319614	5.30724e-08	4.1385e-05	rs11047939	0.931438	M6PR	0.227267			0.141828
chr12:9217390-9217907	chr12_405	rs111526877	12:9074694:A:G	rs78508096;rs1805739	12:9074706:G:A;12:9077269:A:G	no	no	yes	cg18644252	0.319614	5.30724e-08	4.1385e-05	rs11048034	0.97115	PHC1	0.247459			0.118803
chr12:9217390-9217907	chr12_405	rs111526877	12:9074694:A:G	rs78508096;rs1805739	12:9074706:G:A;12:9077269:A:G	no	no	yes	cg19091257	0.340074	1.40615e-08	1.41326e-05	rs11047939	0.931438	M6PR	0.227267			0.141828
chr12:9217390-9217907	chr12_405	rs111526877	12:9074694:A:G	rs78508096;rs1805739	12:9074706:G:A;12:9077269:A:G	no	no	yes	cg19091257	0.340074	1.40615e-08	1.41326e-05	rs11048034	0.97115	PHC1	0.247459			0.118803
chr12:9217390-9217907	chr12_405	rs111526877	12:9074694:A:G	rs78508096;rs1805739	12:9074706:G:A;12:9077269:A:G	no	no	yes	cg20380214	0.246609	4.4708e-06	0.00143917	rs11047939	0.931438	M6PR	0.227267			0.141828
chr12:9217390-9217907	chr12_405	rs111526877	12:9074694:A:G	rs78508096;rs1805739	12:9074706:G:A;12:9077269:A:G	no	no	yes	cg20380214	0.246609	4.4708e-06	0.00143917	rs11048034	0.97115	PHC1	0.247459			0.118803
chr12:9217390-9217907	chr12_405	rs111526877	12:9074694:A:G	rs78508096;rs1805739	12:9074706:G:A;12:9077269:A:G	no	no	yes	cg26114124	0.226235	1.42722e-05	0.00364329	rs11047939	0.931438	M6PR	0.227267			0.141828
chr12:9217390-9217907	chr12_405	rs111526877	12:9074694:A:G	rs78508096;rs1805739	12:9074706:G:A;12:9077269:A:G	no	no	yes	cg26114124	0.226235	1.42722e-05	0.00364329	rs11048034	0.97115	PHC1	0.247459			0.118803
chr12:9217390-9217907	chr12_405	rs111526877	12:9074694:A:G	rs78508096;rs1805739	12:9074706:G:A;12:9077269:A:G	no	no	yes	chr12_9217390_9217907	0.196818	7.2346e-05	0.013062	rs11047939	0.931438	M6PR	0.227267			0.141828
chr12:9217390-9217907	chr12_405	rs111526877	12:9074694:A:G	rs78508096;rs1805739	12:9074706:G:A;12:9077269:A:G	no	no	yes	chr12_9217390_9217907	0.196818	7.2346e-05	0.013062	rs11048034	0.97115	PHC1	0.247459			0.118803
chr12:9217390-9217907	chr12_406	rs11048023	12:9074702:G:A			no	no	yes	cg02883147	0.17442	0.000239343	0.032605	rs2377675	0.879025	M6PR	-0.216139			-0.0858864
chr12:9217390-9217907	chr12_406	rs11048023	12:9074702:G:A			no	no	yes	cg04155231	0.203447	5.04468e-05	0.00968824	rs2377675	0.879025	M6PR	-0.216139			-0.0858864
chr12:9217390-9217907	chr12_406	rs11048023	12:9074702:G:A			no	no	yes	cg10605084	0.220406	1.9782e-05	0.00472132	rs2377675	0.879025	M6PR	-0.216139			-0.0858864
chr12:9217390-9217907	chr12_406	rs11048023	12:9074702:G:A			no	no	yes	cg13575925	0.227889	1.30041e-05	0.00340952	rs2377675	0.879025	M6PR	-0.216139			-0.0858864
chr12:9217390-9217907	chr12_406	rs11048023	12:9074702:G:A			no	no	yes	cg20380214	0.211614	3.22204e-05	0.0069064	rs2377675	0.879025	M6PR	-0.216139			-0.0858864
chr12:9217390-9217907	chr12_406	rs11048023	12:9074702:G:A			no	no	yes	cg23795048	0.214168	2.79801e-05	0.00617301	rs2377675	0.879025	M6PR	-0.216139			-0.0858864
chr12:9217390-9217907	chr12_406	rs11048023	12:9074702:G:A			no	no	yes	cg26114124	0.263176	1.69947e-06	0.000718342	rs2377675	0.879025	M6PR	-0.216139			-0.0858864
chr12:9217390-9217907	chr12_406	rs11048023	12:9074702:G:A			no	no	yes	chr12_9217390_9217907	0.233113	9.67851e-06	0.00273584	rs2377675	0.879025	M6PR	-0.216139			-0.0858864
chr12:9217390-9217907	chr12_407	rs1805740	12:9075014:G:T			no	no	yes	cg02883147	0.170667	0.000291545	0.0372482	rs1805740	1	PHC1	-0.227378	-0.253369	-0.201387	-0.114348
chr12:9217390-9217907	chr12_407	rs1805740	12:9075014:G:T			no	no	yes	cg18644252	0.208521	3.82049e-05	0.0076796	rs1805740	1	PHC1	-0.227378	-0.253369	-0.201387	-0.114348
chr12:9217390-9217907	chr12_407	rs1805740	12:9075014:G:T			no	no	yes	cg19091257	0.200318	5.98266e-05	0.0111656	rs1805740	1	PHC1	-0.227378	-0.253369	-0.201387	-0.114348
chr12:9217390-9217907	chr12_407	rs1805740	12:9075014:G:T			no	no	yes	cg20380214	0.174817	0.000234394	0.0323696	rs1805740	1	PHC1	-0.227378	-0.253369	-0.201387	-0.114348
chr12:9217390-9217907	chr12_407	rs1805740	12:9075014:G:T			no	no	yes	cg26114124	0.179871	0.000179418	0.0264353	rs1805740	1	PHC1	-0.227378	-0.253369	-0.201387	-0.114348
chr12:9217390-9217907	chr12_408	rs11048034	12:9076351:G:A	rs11048036;rs11048037;rs1805738;rs11048063;rs55710456;rs1805776;rs3026261;rs1805729	12:9076507:A:G;12:9076515:G:T;12:9077330:A:G;12:9080187:T:C;12:9082615:G:A;12:9084375:T:C;12:9090668:C:T;12:9097069:C:T	no	no	yes	cg02883147	0.194397	8.24645e-05	0.0143725	rs11047939	0.959501	M6PR	0.227267			0.141828
chr12:9217390-9217907	chr12_408	rs11048034	12:9076351:G:A	rs11048036;rs11048037;rs1805738;rs11048063;rs55710456;rs1805776;rs3026261;rs1805729	12:9076507:A:G;12:9076515:G:T;12:9077330:A:G;12:9080187:T:C;12:9082615:G:A;12:9084375:T:C;12:9090668:C:T;12:9097069:C:T	no	no	yes	cg02883147	0.194397	8.24645e-05	0.0143725	rs11048034	1	PHC1	0.247459			0.118803
chr12:9217390-9217907	chr12_408	rs11048034	12:9076351:G:A	rs11048036;rs11048037;rs1805738;rs11048063;rs55710456;rs1805776;rs3026261;rs1805729	12:9076507:A:G;12:9076515:G:T;12:9077330:A:G;12:9080187:T:C;12:9082615:G:A;12:9084375:T:C;12:9090668:C:T;12:9097069:C:T	no	no	yes	cg18644252	0.297925	2.0782e-07	0.000126163	rs11047939	0.959501	M6PR	0.227267			0.141828
chr12:9217390-9217907	chr12_408	rs11048034	12:9076351:G:A	rs11048036;rs11048037;rs1805738;rs11048063;rs55710456;rs1805776;rs3026261;rs1805729	12:9076507:A:G;12:9076515:G:T;12:9077330:A:G;12:9080187:T:C;12:9082615:G:A;12:9084375:T:C;12:9090668:C:T;12:9097069:C:T	no	no	yes	cg18644252	0.297925	2.0782e-07	0.000126163	rs11048034	1	PHC1	0.247459			0.118803
chr12:9217390-9217907	chr12_408	rs11048034	12:9076351:G:A	rs11048036;rs11048037;rs1805738;rs11048063;rs55710456;rs1805776;rs3026261;rs1805729	12:9076507:A:G;12:9076515:G:T;12:9077330:A:G;12:9080187:T:C;12:9082615:G:A;12:9084375:T:C;12:9090668:C:T;12:9097069:C:T	no	no	yes	cg19091257	0.315197	7.03254e-08	5.26928e-05	rs11047939	0.959501	M6PR	0.227267			0.141828
chr12:9217390-9217907	chr12_408	rs11048034	12:9076351:G:A	rs11048036;rs11048037;rs1805738;rs11048063;rs55710456;rs1805776;rs3026261;rs1805729	12:9076507:A:G;12:9076515:G:T;12:9077330:A:G;12:9080187:T:C;12:9082615:G:A;12:9084375:T:C;12:9090668:C:T;12:9097069:C:T	no	no	yes	cg19091257	0.315197	7.03254e-08	5.26928e-05	rs11048034	1	PHC1	0.247459			0.118803
chr12:9217390-9217907	chr12_408	rs11048034	12:9076351:G:A	rs11048036;rs11048037;rs1805738;rs11048063;rs55710456;rs1805776;rs3026261;rs1805729	12:9076507:A:G;12:9076515:G:T;12:9077330:A:G;12:9080187:T:C;12:9082615:G:A;12:9084375:T:C;12:9090668:C:T;12:9097069:C:T	no	no	yes	cg20380214	0.205084	4.6129e-05	0.0090121	rs11047939	0.959501	M6PR	0.227267			0.141828
chr12:9217390-9217907	chr12_408	rs11048034	12:9076351:G:A	rs11048036;rs11048037;rs1805738;rs11048063;rs55710456;rs1805776;rs3026261;rs1805729	12:9076507:A:G;12:9076515:G:T;12:9077330:A:G;12:9080187:T:C;12:9082615:G:A;12:9084375:T:C;12:9090668:C:T;12:9097069:C:T	no	no	yes	cg20380214	0.205084	4.6129e-05	0.0090121	rs11048034	1	PHC1	0.247459			0.118803
chr12:9217390-9217907	chr12_408	rs11048034	12:9076351:G:A	rs11048036;rs11048037;rs1805738;rs11048063;rs55710456;rs1805776;rs3026261;rs1805729	12:9076507:A:G;12:9076515:G:T;12:9077330:A:G;12:9080187:T:C;12:9082615:G:A;12:9084375:T:C;12:9090668:C:T;12:9097069:C:T	no	no	yes	cg26114124	0.180581	0.00017279	0.0257916	rs11047939	0.959501	M6PR	0.227267			0.141828
chr12:9217390-9217907	chr12_408	rs11048034	12:9076351:G:A	rs11048036;rs11048037;rs1805738;rs11048063;rs55710456;rs1805776;rs3026261;rs1805729	12:9076507:A:G;12:9076515:G:T;12:9077330:A:G;12:9080187:T:C;12:9082615:G:A;12:9084375:T:C;12:9090668:C:T;12:9097069:C:T	no	no	yes	cg26114124	0.180581	0.00017279	0.0257916	rs11048034	1	PHC1	0.247459			0.118803
chr12:9217390-9217907	chr12_410	rs1805737	12:9084670:A:T	rs1805736	12:9084931:G:A	no	no	yes	cg02883147	0.175196	0.000229752	0.0320222	rs2377675	0.928464	M6PR	-0.216139			-0.0858864
chr12:9217390-9217907	chr12_410	rs1805737	12:9084670:A:T	rs1805736	12:9084931:G:A	no	no	yes	cg04155231	0.204772	4.6923e-05	0.00910819	rs2377675	0.928464	M6PR	-0.216139			-0.0858864
chr12:9217390-9217907	chr12_410	rs1805737	12:9084670:A:T	rs1805736	12:9084931:G:A	no	no	yes	cg10605084	0.232861	9.81803e-06	0.0027495	rs2377675	0.928464	M6PR	-0.216139			-0.0858864
chr12:9217390-9217907	chr12_410	rs1805737	12:9084670:A:T	rs1805736	12:9084931:G:A	no	no	yes	cg13575925	0.21625	2.49298e-05	0.00560953	rs2377675	0.928464	M6PR	-0.216139			-0.0858864
chr12:9217390-9217907	chr12_410	rs1805737	12:9084670:A:T	rs1805736	12:9084931:G:A	no	no	yes	cg20380214	0.217943	2.26925e-05	0.00526319	rs2377675	0.928464	M6PR	-0.216139			-0.0858864
chr12:9217390-9217907	chr12_410	rs1805737	12:9084670:A:T	rs1805736	12:9084931:G:A	no	no	yes	cg23795048	0.217146	2.37205e-05	0.005432	rs2377675	0.928464	M6PR	-0.216139			-0.0858864
chr12:9217390-9217907	chr12_410	rs1805737	12:9084670:A:T	rs1805736	12:9084931:G:A	no	no	yes	cg26114124	0.254325	2.857e-06	0.00101345	rs2377675	0.928464	M6PR	-0.216139			-0.0858864
chr12:9217390-9217907	chr12_410	rs1805737	12:9084670:A:T	rs1805736	12:9084931:G:A	no	no	yes	chr12_9217390_9217907	0.232874	9.8107e-06	0.0027495	rs2377675	0.928464	M6PR	-0.216139			-0.0858864
chr12:9217390-9217907	chr12_412	rs887783	12:9085099:G:A			no	no	yes	cg18644252	0.206889	4.17854e-05	0.00827067	rs11048241	0.812588	M6PR	0.193008	0.169236	0.21678	0.141129
chr12:9217390-9217907	chr12_412	rs887783	12:9085099:G:A			no	no	yes	cg19091257	0.211475	3.24701e-05	0.00693465	rs11048241	0.812588	M6PR	0.193008	0.169236	0.21678	0.141129
chr12:9217390-9217907	chr12_412	rs887783	12:9085099:G:A			no	no	yes	cg20380214	0.178453	0.000193425	0.0278557	rs11048241	0.812588	M6PR	0.193008	0.169236	0.21678	0.141129
chr12:9217390-9217907	chr12_412	rs887783	12:9085099:G:A			no	no	yes	cg26114124	0.187309	0.000120713	0.0196747	rs11048241	0.812588	M6PR	0.193008	0.169236	0.21678	0.141129
chr12:9217390-9217907	chr12_412	rs887783	12:9085099:G:A			no	no	yes	chr12_9217390_9217907	0.170827	0.000289115	0.0370423	rs11048241	0.812588	M6PR	0.193008	0.169236	0.21678	0.141129
chr12:9217390-9217907	chr12_415	rs1049925	12:9086898:A:G	rs1805733;rs12371786;rs1476911;rs1805732;rs7302417;rs1805765;rs1805761;rs933462;rs1805724;rs11048190;rs11048195;rs12423817;rs12422905;rs34798934;rs12823100;rs12821842;rs12812913;rs12424026;rs2041624;rs2041625;rs12833375;rs2377672;rs2377673;rs2377674;rs12423746;rs11048264;rs7315055;rs7957321;rs11048337;rs11048338;rs4309200;rs11048344;rs11048345;rs7300767;rs7301381;rs11494569;rs11494570;rs7314942;r…	12:9089272:A:C;12:9090086:G:A;12:9090859:G:A;12:9090892:C:T;12:9091116:G:T;12:9094548:A:G;12:9099533:T:C;12:9103665:T:G;12:9104609:T:C;12:9104939:C:T;12:9105923:A:G;12:9107658:G:T;12:9107673:T:C;12:9108444:C:T;12:9108908:C:A;12:9108984:G:A;12:9110836:C:G;12:9110993:T:C;12:9111855:C:G;12:9112005:C:T;12:9112018:A:T;12:9112414:A:G;12:9112551:A:G;12:9112761:A:G;12:9113002:G:T;12:9113581:A:G;12:911424…	no	no	yes	cg02883147	0.187043	0.000122447	0.0198138	rs2377675	0.882194	M6PR	-0.216139			-0.0858864
chr12:9217390-9217907	chr12_415	rs1049925	12:9086898:A:G	rs1805733;rs12371786;rs1476911;rs1805732;rs7302417;rs1805765;rs1805761;rs933462;rs1805724;rs11048190;rs11048195;rs12423817;rs12422905;rs34798934;rs12823100;rs12821842;rs12812913;rs12424026;rs2041624;rs2041625;rs12833375;rs2377672;rs2377673;rs2377674;rs12423746;rs11048264;rs7315055;rs7957321;rs11048337;rs11048338;rs4309200;rs11048344;rs11048345;rs7300767;rs7301381;rs11494569;rs11494570;rs7314942;r…	12:9089272:A:C;12:9090086:G:A;12:9090859:G:A;12:9090892:C:T;12:9091116:G:T;12:9094548:A:G;12:9099533:T:C;12:9103665:T:G;12:9104609:T:C;12:9104939:C:T;12:9105923:A:G;12:9107658:G:T;12:9107673:T:C;12:9108444:C:T;12:9108908:C:A;12:9108984:G:A;12:9110836:C:G;12:9110993:T:C;12:9111855:C:G;12:9112005:C:T;12:9112018:A:T;12:9112414:A:G;12:9112551:A:G;12:9112761:A:G;12:9113002:G:T;12:9113581:A:G;12:911424…	no	no	yes	cg04155231	0.229965	1.15663e-05	0.00313242	rs2377675	0.882194	M6PR	-0.216139			-0.0858864
chr12:9217390-9217907	chr12_415	rs1049925	12:9086898:A:G	rs1805733;rs12371786;rs1476911;rs1805732;rs7302417;rs1805765;rs1805761;rs933462;rs1805724;rs11048190;rs11048195;rs12423817;rs12422905;rs34798934;rs12823100;rs12821842;rs12812913;rs12424026;rs2041624;rs2041625;rs12833375;rs2377672;rs2377673;rs2377674;rs12423746;rs11048264;rs7315055;rs7957321;rs11048337;rs11048338;rs4309200;rs11048344;rs11048345;rs7300767;rs7301381;rs11494569;rs11494570;rs7314942;r…	12:9089272:A:C;12:9090086:G:A;12:9090859:G:A;12:9090892:C:T;12:9091116:G:T;12:9094548:A:G;12:9099533:T:C;12:9103665:T:G;12:9104609:T:C;12:9104939:C:T;12:9105923:A:G;12:9107658:G:T;12:9107673:T:C;12:9108444:C:T;12:9108908:C:A;12:9108984:G:A;12:9110836:C:G;12:9110993:T:C;12:9111855:C:G;12:9112005:C:T;12:9112018:A:T;12:9112414:A:G;12:9112551:A:G;12:9112761:A:G;12:9113002:G:T;12:9113581:A:G;12:911424…	no	no	yes	cg10605084	0.258472	2.2415e-06	0.000877728	rs2377675	0.882194	M6PR	-0.216139			-0.0858864
chr12:9217390-9217907	chr12_415	rs1049925	12:9086898:A:G	rs1805733;rs12371786;rs1476911;rs1805732;rs7302417;rs1805765;rs1805761;rs933462;rs1805724;rs11048190;rs11048195;rs12423817;rs12422905;rs34798934;rs12823100;rs12821842;rs12812913;rs12424026;rs2041624;rs2041625;rs12833375;rs2377672;rs2377673;rs2377674;rs12423746;rs11048264;rs7315055;rs7957321;rs11048337;rs11048338;rs4309200;rs11048344;rs11048345;rs7300767;rs7301381;rs11494569;rs11494570;rs7314942;r…	12:9089272:A:C;12:9090086:G:A;12:9090859:G:A;12:9090892:C:T;12:9091116:G:T;12:9094548:A:G;12:9099533:T:C;12:9103665:T:G;12:9104609:T:C;12:9104939:C:T;12:9105923:A:G;12:9107658:G:T;12:9107673:T:C;12:9108444:C:T;12:9108908:C:A;12:9108984:G:A;12:9110836:C:G;12:9110993:T:C;12:9111855:C:G;12:9112005:C:T;12:9112018:A:T;12:9112414:A:G;12:9112551:A:G;12:9112761:A:G;12:9113002:G:T;12:9113581:A:G;12:911424…	no	no	yes	cg13575925	0.252626	3.15433e-06	0.00108903	rs2377675	0.882194	M6PR	-0.216139			-0.0858864
chr12:9217390-9217907	chr12_415	rs1049925	12:9086898:A:G	rs1805733;rs12371786;rs1476911;rs1805732;rs7302417;rs1805765;rs1805761;rs933462;rs1805724;rs11048190;rs11048195;rs12423817;rs12422905;rs34798934;rs12823100;rs12821842;rs12812913;rs12424026;rs2041624;rs2041625;rs12833375;rs2377672;rs2377673;rs2377674;rs12423746;rs11048264;rs7315055;rs7957321;rs11048337;rs11048338;rs4309200;rs11048344;rs11048345;rs7300767;rs7301381;rs11494569;rs11494570;rs7314942;r…	12:9089272:A:C;12:9090086:G:A;12:9090859:G:A;12:9090892:C:T;12:9091116:G:T;12:9094548:A:G;12:9099533:T:C;12:9103665:T:G;12:9104609:T:C;12:9104939:C:T;12:9105923:A:G;12:9107658:G:T;12:9107673:T:C;12:9108444:C:T;12:9108908:C:A;12:9108984:G:A;12:9110836:C:G;12:9110993:T:C;12:9111855:C:G;12:9112005:C:T;12:9112018:A:T;12:9112414:A:G;12:9112551:A:G;12:9112761:A:G;12:9113002:G:T;12:9113581:A:G;12:911424…	no	no	yes	cg20380214	0.222355	1.77415e-05	0.00426811	rs2377675	0.882194	M6PR	-0.216139			-0.0858864
chr12:9217390-9217907	chr12_415	rs1049925	12:9086898:A:G	rs1805733;rs12371786;rs1476911;rs1805732;rs7302417;rs1805765;rs1805761;rs933462;rs1805724;rs11048190;rs11048195;rs12423817;rs12422905;rs34798934;rs12823100;rs12821842;rs12812913;rs12424026;rs2041624;rs2041625;rs12833375;rs2377672;rs2377673;rs2377674;rs12423746;rs11048264;rs7315055;rs7957321;rs11048337;rs11048338;rs4309200;rs11048344;rs11048345;rs7300767;rs7301381;rs11494569;rs11494570;rs7314942;r…	12:9089272:A:C;12:9090086:G:A;12:9090859:G:A;12:9090892:C:T;12:9091116:G:T;12:9094548:A:G;12:9099533:T:C;12:9103665:T:G;12:9104609:T:C;12:9104939:C:T;12:9105923:A:G;12:9107658:G:T;12:9107673:T:C;12:9108444:C:T;12:9108908:C:A;12:9108984:G:A;12:9110836:C:G;12:9110993:T:C;12:9111855:C:G;12:9112005:C:T;12:9112018:A:T;12:9112414:A:G;12:9112551:A:G;12:9112761:A:G;12:9113002:G:T;12:9113581:A:G;12:911424…	no	no	yes	cg23795048	0.24165	5.94746e-06	0.00180529	rs2377675	0.882194	M6PR	-0.216139			-0.0858864
chr12:9217390-9217907	chr12_415	rs1049925	12:9086898:A:G	rs1805733;rs12371786;rs1476911;rs1805732;rs7302417;rs1805765;rs1805761;rs933462;rs1805724;rs11048190;rs11048195;rs12423817;rs12422905;rs34798934;rs12823100;rs12821842;rs12812913;rs12424026;rs2041624;rs2041625;rs12833375;rs2377672;rs2377673;rs2377674;rs12423746;rs11048264;rs7315055;rs7957321;rs11048337;rs11048338;rs4309200;rs11048344;rs11048345;rs7300767;rs7301381;rs11494569;rs11494570;rs7314942;r…	12:9089272:A:C;12:9090086:G:A;12:9090859:G:A;12:9090892:C:T;12:9091116:G:T;12:9094548:A:G;12:9099533:T:C;12:9103665:T:G;12:9104609:T:C;12:9104939:C:T;12:9105923:A:G;12:9107658:G:T;12:9107673:T:C;12:9108444:C:T;12:9108908:C:A;12:9108984:G:A;12:9110836:C:G;12:9110993:T:C;12:9111855:C:G;12:9112005:C:T;12:9112018:A:T;12:9112414:A:G;12:9112551:A:G;12:9112761:A:G;12:9113002:G:T;12:9113581:A:G;12:911424…	no	no	yes	cg26114124	0.281519	5.67632e-07	0.000293401	rs2377675	0.882194	M6PR	-0.216139			-0.0858864
chr12:9217390-9217907	chr12_415	rs1049925	12:9086898:A:G	rs1805733;rs12371786;rs1476911;rs1805732;rs7302417;rs1805765;rs1805761;rs933462;rs1805724;rs11048190;rs11048195;rs12423817;rs12422905;rs34798934;rs12823100;rs12821842;rs12812913;rs12424026;rs2041624;rs2041625;rs12833375;rs2377672;rs2377673;rs2377674;rs12423746;rs11048264;rs7315055;rs7957321;rs11048337;rs11048338;rs4309200;rs11048344;rs11048345;rs7300767;rs7301381;rs11494569;rs11494570;rs7314942;r…	12:9089272:A:C;12:9090086:G:A;12:9090859:G:A;12:9090892:C:T;12:9091116:G:T;12:9094548:A:G;12:9099533:T:C;12:9103665:T:G;12:9104609:T:C;12:9104939:C:T;12:9105923:A:G;12:9107658:G:T;12:9107673:T:C;12:9108444:C:T;12:9108908:C:A;12:9108984:G:A;12:9110836:C:G;12:9110993:T:C;12:9111855:C:G;12:9112005:C:T;12:9112018:A:T;12:9112414:A:G;12:9112551:A:G;12:9112761:A:G;12:9113002:G:T;12:9113581:A:G;12:911424…	no	no	yes	chr12_9217390_9217907	0.256565	2.50653e-06	0.000940885	rs2377675	0.882194	M6PR	-0.216139			-0.0858864
chr12:9217390-9217907	chr12_419	rs6832	12:9093001:G:A			no	no	yes	cg04155231	0.189549	0.000107059	0.018101	rs2377675	0.886818	M6PR	-0.216139			-0.0858864
chr12:9217390-9217907	chr12_419	rs6832	12:9093001:G:A			no	no	yes	cg10605084	0.223036	1.70784e-05	0.00416396	rs2377675	0.886818	M6PR	-0.216139			-0.0858864
chr12:9217390-9217907	chr12_419	rs6832	12:9093001:G:A			no	no	yes	cg13575925	0.209837	3.55368e-05	0.00739714	rs2377675	0.886818	M6PR	-0.216139			-0.0858864
chr12:9217390-9217907	chr12_419	rs6832	12:9093001:G:A			no	no	yes	cg20380214	0.175196	0.000229754	0.0320222	rs2377675	0.886818	M6PR	-0.216139			-0.0858864
chr12:9217390-9217907	chr12_419	rs6832	12:9093001:G:A			no	no	yes	cg23795048	0.199546	6.23927e-05	0.011565	rs2377675	0.886818	M6PR	-0.216139			-0.0858864
chr12:9217390-9217907	chr12_419	rs6832	12:9093001:G:A			no	no	yes	cg26114124	0.223216	1.6907e-05	0.00413338	rs2377675	0.886818	M6PR	-0.216139			-0.0858864
chr12:9217390-9217907	chr12_419	rs6832	12:9093001:G:A			no	no	yes	chr12_9217390_9217907	0.209818	3.5573e-05	0.00739714	rs2377675	0.886818	M6PR	-0.216139			-0.0858864
chr12:9217390-9217907	chr12_420	rs1805731	12:9095226:T:C	rs1805730;rs1805728;rs1805726;rs4140911;rs11494758	12:9095268:A:T;12:9097234:C:A;12:9097795:A:G;12:9099034:G:A;12:9116542:C:T	no	no	yes	cg18644252	0.205317	4.55438e-05	0.00891703	rs11048241	0.808245	M6PR	0.193008	0.169236	0.21678	0.141129
chr12:9217390-9217907	chr12_420	rs1805731	12:9095226:T:C	rs1805730;rs1805728;rs1805726;rs4140911;rs11494758	12:9095268:A:T;12:9097234:C:A;12:9097795:A:G;12:9099034:G:A;12:9116542:C:T	no	no	yes	cg19091257	0.209478	3.62455e-05	0.00745133	rs11048241	0.808245	M6PR	0.193008	0.169236	0.21678	0.141129
chr12:9217390-9217907	chr12_420	rs1805731	12:9095226:T:C	rs1805730;rs1805728;rs1805726;rs4140911;rs11494758	12:9095268:A:T;12:9097234:C:A;12:9097795:A:G;12:9099034:G:A;12:9116542:C:T	no	no	yes	cg20380214	0.182	0.000160242	0.0244018	rs11048241	0.808245	M6PR	0.193008	0.169236	0.21678	0.141129
chr12:9217390-9217907	chr12_420	rs1805731	12:9095226:T:C	rs1805730;rs1805728;rs1805726;rs4140911;rs11494758	12:9095268:A:T;12:9097234:C:A;12:9097795:A:G;12:9099034:G:A;12:9116542:C:T	no	no	yes	cg26114124	0.18922	0.000108965	0.0183206	rs11048241	0.808245	M6PR	0.193008	0.169236	0.21678	0.141129
chr12:9217390-9217907	chr12_420	rs1805731	12:9095226:T:C	rs1805730;rs1805728;rs1805726;rs4140911;rs11494758	12:9095268:A:T;12:9097234:C:A;12:9097795:A:G;12:9099034:G:A;12:9116542:C:T	no	no	yes	chr12_9217390_9217907	0.174489	0.000238479	0.032605	rs11048241	0.808245	M6PR	0.193008	0.169236	0.21678	0.141129
chr12:9217390-9217907	chr12_421	rs7309922	12:9095749:T:C			no	no	yes	cg02883147	0.183422	0.000148558	0.023089	rs2377675	0.875813	M6PR	-0.216139			-0.0858864
chr12:9217390-9217907	chr12_421	rs7309922	12:9095749:T:C			no	no	yes	cg04155231	0.229249	1.20438e-05	0.00322314	rs2377675	0.875813	M6PR	-0.216139			-0.0858864
chr12:9217390-9217907	chr12_421	rs7309922	12:9095749:T:C			no	no	yes	cg10605084	0.256316	2.54331e-06	0.000942848	rs2377675	0.875813	M6PR	-0.216139			-0.0858864
chr12:9217390-9217907	chr12_421	rs7309922	12:9095749:T:C			no	no	yes	cg13575925	0.256079	2.57873e-06	0.000947224	rs2377675	0.875813	M6PR	-0.216139			-0.0858864
chr12:9217390-9217907	chr12_421	rs7309922	12:9095749:T:C			no	no	yes	cg20380214	0.216345	2.47987e-05	0.00560792	rs2377675	0.875813	M6PR	-0.216139			-0.0858864
chr12:9217390-9217907	chr12_421	rs7309922	12:9095749:T:C			no	no	yes	cg23795048	0.244213	5.133e-06	0.00161779	rs2377675	0.875813	M6PR	-0.216139			-0.0858864
chr12:9217390-9217907	chr12_421	rs7309922	12:9095749:T:C			no	no	yes	cg26114124	0.274204	8.81931e-07	0.000414562	rs2377675	0.875813	M6PR	-0.216139			-0.0858864
chr12:9217390-9217907	chr12_421	rs7309922	12:9095749:T:C			no	no	yes	chr12_9217390_9217907	0.254639	2.80513e-06	0.0010069	rs2377675	0.875813	M6PR	-0.216139			-0.0858864
chr12:9217390-9217907	chr12_427	rs11048208	12:9108874:G:A			no	no	yes	cg18644252	0.229879	1.16226e-05	0.00313827	rs11048353	0.947474	M6PR	0.199478	0.177057	0.221899	0.140386
chr12:9217390-9217907	chr12_427	rs11048208	12:9108874:G:A			no	no	yes	cg19091257	0.240743	6.26498e-06	0.00187649	rs11048353	0.947474	M6PR	0.199478	0.177057	0.221899	0.140386
chr12:9217390-9217907	chr12_427	rs11048208	12:9108874:G:A			no	no	yes	cg20380214	0.204811	4.68233e-05	0.00910819	rs11048353	0.947474	M6PR	0.199478	0.177057	0.221899	0.140386
chr12:9217390-9217907	chr12_427	rs11048208	12:9108874:G:A			no	no	yes	cg26114124	0.181373	0.000165669	0.0249345	rs11048353	0.947474	M6PR	0.199478	0.177057	0.221899	0.140386
chr12:9217390-9217907	chr12_427	rs11048208	12:9108874:G:A			no	no	yes	chr12_9217390_9217907	0.182519	0.000155874	0.0238571	rs11048353	0.947474	M6PR	0.199478	0.177057	0.221899	0.140386
chr12:9217390-9217907	chr12_429	rs11048241	12:9110832:G:A	rs12371962;rs11834163;rs11048353;rs74753972;rs55939602;rs12426857;rs7296295	12:9113511:C:T;12:9121965:G:A;12:9125376:C:A;12:9135088:A:G;12:9138239:C:T;12:9138530:C:T;12:9139282:G:A	no	no	yes	cg02883147	0.168181	0.000332091	0.0411421	rs11048353	0.947474	M6PR	0.199478	0.177057	0.221899	0.140386
chr12:9217390-9217907	chr12_429	rs11048241	12:9110832:G:A	rs12371962;rs11834163;rs11048353;rs74753972;rs55939602;rs12426857;rs7296295	12:9113511:C:T;12:9121965:G:A;12:9125376:C:A;12:9135088:A:G;12:9138239:C:T;12:9138530:C:T;12:9139282:G:A	no	no	yes	cg18644252	0.240402	6.38849e-06	0.00190716	rs11048353	0.947474	M6PR	0.199478	0.177057	0.221899	0.140386
chr12:9217390-9217907	chr12_429	rs11048241	12:9110832:G:A	rs12371962;rs11834163;rs11048353;rs74753972;rs55939602;rs12426857;rs7296295	12:9113511:C:T;12:9121965:G:A;12:9125376:C:A;12:9135088:A:G;12:9138239:C:T;12:9138530:C:T;12:9139282:G:A	no	no	yes	cg19091257	0.250659	3.53647e-06	0.00118919	rs11048353	0.947474	M6PR	0.199478	0.177057	0.221899	0.140386
chr12:9217390-9217907	chr12_429	rs11048241	12:9110832:G:A	rs12371962;rs11834163;rs11048353;rs74753972;rs55939602;rs12426857;rs7296295	12:9113511:C:T;12:9121965:G:A;12:9125376:C:A;12:9135088:A:G;12:9138239:C:T;12:9138530:C:T;12:9139282:G:A	no	no	yes	cg20380214	0.211412	3.25822e-05	0.00693465	rs11048353	0.947474	M6PR	0.199478	0.177057	0.221899	0.140386
chr12:9217390-9217907	chr12_429	rs11048241	12:9110832:G:A	rs12371962;rs11834163;rs11048353;rs74753972;rs55939602;rs12426857;rs7296295	12:9113511:C:T;12:9121965:G:A;12:9125376:C:A;12:9135088:A:G;12:9138239:C:T;12:9138530:C:T;12:9139282:G:A	no	no	yes	cg26114124	0.186677	0.000124864	0.0201689	rs11048353	0.947474	M6PR	0.199478	0.177057	0.221899	0.140386
chr12:9217390-9217907	chr12_429	rs11048241	12:9110832:G:A	rs12371962;rs11834163;rs11048353;rs74753972;rs55939602;rs12426857;rs7296295	12:9113511:C:T;12:9121965:G:A;12:9125376:C:A;12:9135088:A:G;12:9138239:C:T;12:9138530:C:T;12:9139282:G:A	no	no	yes	chr12_9217390_9217907	0.188012	0.000116256	0.0190851	rs11048353	0.947474	M6PR	0.199478	0.177057	0.221899	0.140386
chr12:9217390-9217907	chr12_431	rs61916511	12:9111502:C:T			no	no	yes	cg02883147	0.182659	2.65429e-05	0.00588466
chr12:9217390-9217907	chr12_431	rs61916511	12:9111502:C:T			no	no	yes	cg03539765	0.2545	3.98262e-07	0.000217456
chr12:9217390-9217907	chr12_431	rs61916511	12:9111502:C:T			no	no	yes	cg04155231	0.297617	2.69257e-08	2.38781e-05
chr12:9217390-9217907	chr12_431	rs61916511	12:9111502:C:T			no	no	yes	cg10605084	0.197129	1.1686e-05	0.00314601
chr12:9217390-9217907	chr12_431	rs61916511	12:9111502:C:T			no	no	yes	cg13575925	0.268968	1.63893e-07	0.000102951
chr12:9217390-9217907	chr12_431	rs61916511	12:9111502:C:T			no	no	yes	cg20380214	0.209447	5.75765e-06	0.00175949
chr12:9217390-9217907	chr12_431	rs61916511	12:9111502:C:T			no	no	yes	cg23795048	0.25674	3.47448e-07	0.000196428
chr12:9217390-9217907	chr12_431	rs61916511	12:9111502:C:T			no	no	yes	cg26114124	0.195256	1.30032e-05	0.00340952
chr12:9217390-9217907	chr12_431	rs61916511	12:9111502:C:T			no	no	yes	chr12_9217390_9217907	0.259222	2.98575e-07	0.000174242
chr12:9217390-9217907	chr12_436	rs11048369	12:9131377:C:A	rs10842665	12:9139887:T:C	no	no	yes	cg02883147	0.177142	0.000207314	0.0293928	rs10842665	1	M6PR	0.190203	0.1441	0.236306	0.130885
chr12:9217390-9217907	chr12_436	rs11048369	12:9131377:C:A	rs10842665	12:9139887:T:C	no	no	yes	cg18644252	0.23651	7.97911e-06	0.0023133	rs10842665	1	M6PR	0.190203	0.1441	0.236306	0.130885
chr12:9217390-9217907	chr12_436	rs11048369	12:9131377:C:A	rs10842665	12:9139887:T:C	no	no	yes	cg19091257	0.243164	5.45217e-06	0.00169476	rs10842665	1	M6PR	0.190203	0.1441	0.236306	0.130885
chr12:9217390-9217907	chr12_436	rs11048369	12:9131377:C:A	rs10842665	12:9139887:T:C	no	no	yes	cg20380214	0.223875	1.62936e-05	0.00406015	rs10842665	1	M6PR	0.190203	0.1441	0.236306	0.130885
chr12:9217390-9217907	chr12_436	rs11048369	12:9131377:C:A	rs10842665	12:9139887:T:C	no	no	yes	cg26114124	0.23651	7.97882e-06	0.0023133	rs10842665	1	M6PR	0.190203	0.1441	0.236306	0.130885
chr12:9217390-9217907	chr12_436	rs11048369	12:9131377:C:A	rs10842665	12:9139887:T:C	no	no	yes	chr12_9217390_9217907	0.213796	2.85609e-05	0.00628583	rs10842665	1	M6PR	0.190203	0.1441	0.236306	0.130885
chr12:9217390-9217907	chr12_437	rs80017394	12:9133256:A:G	rs78873421	12:9140091:A:G	no	no	yes	cg02883147	0.189789	0.000105688	0.0179363	rs11047939	0.852866	M6PR	0.227267			0.141828
chr12:9217390-9217907	chr12_437	rs80017394	12:9133256:A:G	rs78873421	12:9140091:A:G	no	no	yes	cg02883147	0.189789	0.000105688	0.0179363	rs11048034	0.891143	PHC1	0.247459			0.118803
chr12:9217390-9217907	chr12_437	rs80017394	12:9133256:A:G	rs78873421	12:9140091:A:G	no	no	yes	cg18644252	0.309155	1.03051e-07	7.12242e-05	rs11047939	0.852866	M6PR	0.227267			0.141828
chr12:9217390-9217907	chr12_437	rs80017394	12:9133256:A:G	rs78873421	12:9140091:A:G	no	no	yes	cg18644252	0.309155	1.03051e-07	7.12242e-05	rs11048034	0.891143	PHC1	0.247459			0.118803
chr12:9217390-9217907	chr12_437	rs80017394	12:9133256:A:G	rs78873421	12:9140091:A:G	no	no	yes	cg19091257	0.325121	3.72673e-08	3.15408e-05	rs11047939	0.852866	M6PR	0.227267			0.141828
chr12:9217390-9217907	chr12_437	rs80017394	12:9133256:A:G	rs78873421	12:9140091:A:G	no	no	yes	cg19091257	0.325121	3.72673e-08	3.15408e-05	rs11048034	0.891143	PHC1	0.247459			0.118803
chr12:9217390-9217907	chr12_437	rs80017394	12:9133256:A:G	rs78873421	12:9140091:A:G	no	no	yes	cg20380214	0.209169	3.68682e-05	0.00753549	rs11047939	0.852866	M6PR	0.227267			0.141828
chr12:9217390-9217907	chr12_437	rs80017394	12:9133256:A:G	rs78873421	12:9140091:A:G	no	no	yes	cg20380214	0.209169	3.68682e-05	0.00753549	rs11048034	0.891143	PHC1	0.247459			0.118803
chr12:9217390-9217907	chr12_437	rs80017394	12:9133256:A:G	rs78873421	12:9140091:A:G	no	no	yes	cg26114124	0.185867	0.000130391	0.0208493	rs11047939	0.852866	M6PR	0.227267			0.141828
chr12:9217390-9217907	chr12_437	rs80017394	12:9133256:A:G	rs78873421	12:9140091:A:G	no	no	yes	cg26114124	0.185867	0.000130391	0.0208493	rs11048034	0.891143	PHC1	0.247459			0.118803
chr12:9217390-9217907	chr12_437	rs80017394	12:9133256:A:G	rs78873421	12:9140091:A:G	no	no	yes	chr12_9217390_9217907	0.166125	0.000369739	0.0445826	rs11047939	0.852866	M6PR	0.227267			0.141828
chr12:9217390-9217907	chr12_437	rs80017394	12:9133256:A:G	rs78873421	12:9140091:A:G	no	no	yes	chr12_9217390_9217907	0.166125	0.000369739	0.0445826	rs11048034	0.891143	PHC1	0.247459			0.118803
chr12:9217390-9217907	chr12_439	rs1805721	12:9147569:G:A			no	no	yes	cg02883147	0.172979	0.000258212	0.0343847	rs2377675	0.995961	M6PR	-0.216139			-0.0858864
chr12:9217390-9217907	chr12_439	rs1805721	12:9147569:G:A			no	no	yes	cg04155231	0.233993	9.20737e-06	0.0026273	rs2377675	0.995961	M6PR	-0.216139			-0.0858864
chr12:9217390-9217907	chr12_439	rs1805721	12:9147569:G:A			no	no	yes	cg10605084	0.244498	5.0495e-06	0.00160264	rs2377675	0.995961	M6PR	-0.216139			-0.0858864
chr12:9217390-9217907	chr12_439	rs1805721	12:9147569:G:A			no	no	yes	cg13575925	0.235541	8.43145e-06	0.00242116	rs2377675	0.995961	M6PR	-0.216139			-0.0858864
chr12:9217390-9217907	chr12_439	rs1805721	12:9147569:G:A			no	no	yes	cg20380214	0.207459	4.04988e-05	0.00808679	rs2377675	0.995961	M6PR	-0.216139			-0.0858864
chr12:9217390-9217907	chr12_439	rs1805721	12:9147569:G:A			no	no	yes	cg23795048	0.24296	5.5166e-06	0.00170589	rs2377675	0.995961	M6PR	-0.216139			-0.0858864
chr12:9217390-9217907	chr12_439	rs1805721	12:9147569:G:A			no	no	yes	cg26114124	0.272023	1.00488e-06	0.000461404	rs2377675	0.995961	M6PR	-0.216139			-0.0858864
chr12:9217390-9217907	chr12_439	rs1805721	12:9147569:G:A			no	no	yes	chr12_9217390_9217907	0.245592	4.74111e-06	0.0015154	rs2377675	0.995961	M6PR	-0.216139			-0.0858864
chr12:9217390-9217907	chr12_451	rs61916001	12:9172176:T:C			no	no	yes	cg02883147	0.202202	5.39934e-05	0.0102389
chr12:9217390-9217907	chr12_451	rs61916001	12:9172176:T:C			no	no	yes	cg03539765	0.255117	2.72788e-06	0.000983069
chr12:9217390-9217907	chr12_451	rs61916001	12:9172176:T:C			no	no	yes	cg04155231	0.307537	1.14094e-07	7.62142e-05
chr12:9217390-9217907	chr12_451	rs61916001	12:9172176:T:C			no	no	yes	cg10605084	0.20889	3.74375e-05	0.00757586
chr12:9217390-9217907	chr12_451	rs61916001	12:9172176:T:C			no	no	yes	cg13575925	0.26978	1.14875e-06	0.000514644
chr12:9217390-9217907	chr12_451	rs61916001	12:9172176:T:C			no	no	yes	cg20380214	0.226202	1.42985e-05	0.00364329
chr12:9217390-9217907	chr12_451	rs61916001	12:9172176:T:C			no	no	yes	cg23795048	0.257377	2.3901e-06	0.000916086
chr12:9217390-9217907	chr12_451	rs61916001	12:9172176:T:C			no	no	yes	cg26114124	0.202659	5.26657e-05	0.0100308
chr12:9217390-9217907	chr12_451	rs61916001	12:9172176:T:C			no	no	yes	chr12_9217390_9217907	0.271172	1.05729e-06	0.000480589
chr12:9217390-9217907	chr12_457	rs1805703	12:9189164:A:G			no	no	yes	cg02883147	0.144373	0.000220914	0.0310292
chr12:9217390-9217907	chr12_457	rs1805703	12:9189164:A:G			no	no	yes	cg04155231	0.148184	0.00017944	0.0264353
chr12:9217390-9217907	chr12_457	rs1805703	12:9189164:A:G			no	no	yes	cg20380214	0.139135	0.000293689	0.0373638
chr12:9217390-9217907	chr12_457	rs1805703	12:9189164:A:G			no	no	yes	chr12_9217390_9217907	0.148741	0.000174063	0.0258537
chr12:9217390-9217907	chr12_464	rs881376	12:9202753:A:G	rs7965184	12:9203359:G:C	no	no	yes	cg02883147	0.307351	1.15431e-07	7.62142e-05	rs7309361	0.924792	A2M-AS1	0.485538	0.420842	0.550235	0.3053
chr12:9217390-9217907	chr12_464	rs881376	12:9202753:A:G	rs7965184	12:9203359:G:C	no	no	yes	cg02883147	0.307351	1.15431e-07	7.62142e-05	rs7310921	0.916066	KLRG1	-0.319609			0.0777221
chr12:9217390-9217907	chr12_464	rs881376	12:9202753:A:G	rs7965184	12:9203359:G:C	no	no	yes	cg02883147	0.307351	1.15431e-07	7.62142e-05	rs144705689	0.907687	KRT17P8	0.408615			0.256317
chr12:9217390-9217907	chr12_464	rs881376	12:9202753:A:G	rs7965184	12:9203359:G:C	no	no	yes	cg02883147	0.307351	1.15431e-07	7.62142e-05	rs144705689	0.907687	M6PR	0.1688			0.0873682
chr12:9217390-9217907	chr12_464	rs881376	12:9202753:A:G	rs7965184	12:9203359:G:C	no	no	yes	cg18644252	0.515959	1.96051e-14	1.18225e-10	rs7309361	0.924792	A2M-AS1	0.485538	0.420842	0.550235	0.3053
chr12:9217390-9217907	chr12_464	rs881376	12:9202753:A:G	rs7965184	12:9203359:G:C	no	no	yes	cg18644252	0.515959	1.96051e-14	1.18225e-10	rs7310921	0.916066	KLRG1	-0.319609			0.0777221
chr12:9217390-9217907	chr12_464	rs881376	12:9202753:A:G	rs7965184	12:9203359:G:C	no	no	yes	cg18644252	0.515959	1.96051e-14	1.18225e-10	rs144705689	0.907687	KRT17P8	0.408615			0.256317
chr12:9217390-9217907	chr12_464	rs881376	12:9202753:A:G	rs7965184	12:9203359:G:C	no	no	yes	cg18644252	0.515959	1.96051e-14	1.18225e-10	rs144705689	0.907687	M6PR	0.1688			0.0873682
chr12:9217390-9217907	chr12_464	rs881376	12:9202753:A:G	rs7965184	12:9203359:G:C	no	no	yes	cg19091257	0.486665	2.52604e-13	1.14247e-09	rs7309361	0.924792	A2M-AS1	0.485538	0.420842	0.550235	0.3053
chr12:9217390-9217907	chr12_464	rs881376	12:9202753:A:G	rs7965184	12:9203359:G:C	no	no	yes	cg19091257	0.486665	2.52604e-13	1.14247e-09	rs7310921	0.916066	KLRG1	-0.319609			0.0777221
chr12:9217390-9217907	chr12_464	rs881376	12:9202753:A:G	rs7965184	12:9203359:G:C	no	no	yes	cg19091257	0.486665	2.52604e-13	1.14247e-09	rs144705689	0.907687	KRT17P8	0.408615			0.256317
chr12:9217390-9217907	chr12_464	rs881376	12:9202753:A:G	rs7965184	12:9203359:G:C	no	no	yes	cg19091257	0.486665	2.52604e-13	1.14247e-09	rs144705689	0.907687	M6PR	0.1688			0.0873682
chr12:9217390-9217907	chr12_464	rs881376	12:9202753:A:G	rs7965184	12:9203359:G:C	no	no	yes	cg20380214	0.326163	3.48439e-08	3.03059e-05	rs7309361	0.924792	A2M-AS1	0.485538	0.420842	0.550235	0.3053
chr12:9217390-9217907	chr12_464	rs881376	12:9202753:A:G	rs7965184	12:9203359:G:C	no	no	yes	cg20380214	0.326163	3.48439e-08	3.03059e-05	rs7310921	0.916066	KLRG1	-0.319609			0.0777221
chr12:9217390-9217907	chr12_464	rs881376	12:9202753:A:G	rs7965184	12:9203359:G:C	no	no	yes	cg20380214	0.326163	3.48439e-08	3.03059e-05	rs144705689	0.907687	KRT17P8	0.408615			0.256317
chr12:9217390-9217907	chr12_464	rs881376	12:9202753:A:G	rs7965184	12:9203359:G:C	no	no	yes	cg20380214	0.326163	3.48439e-08	3.03059e-05	rs144705689	0.907687	M6PR	0.1688			0.0873682
chr12:9217390-9217907	chr12_464	rs881376	12:9202753:A:G	rs7965184	12:9203359:G:C	no	no	yes	cg26114124	0.295322	2.44115e-07	0.00014721	rs7309361	0.924792	A2M-AS1	0.485538	0.420842	0.550235	0.3053
chr12:9217390-9217907	chr12_464	rs881376	12:9202753:A:G	rs7965184	12:9203359:G:C	no	no	yes	cg26114124	0.295322	2.44115e-07	0.00014721	rs7310921	0.916066	KLRG1	-0.319609			0.0777221
chr12:9217390-9217907	chr12_464	rs881376	12:9202753:A:G	rs7965184	12:9203359:G:C	no	no	yes	cg26114124	0.295322	2.44115e-07	0.00014721	rs144705689	0.907687	KRT17P8	0.408615			0.256317
chr12:9217390-9217907	chr12_464	rs881376	12:9202753:A:G	rs7965184	12:9203359:G:C	no	no	yes	cg26114124	0.295322	2.44115e-07	0.00014721	rs144705689	0.907687	M6PR	0.1688			0.0873682
chr12:9217390-9217907	chr12_464	rs881376	12:9202753:A:G	rs7965184	12:9203359:G:C	no	no	yes	chr12_9217390_9217907	0.242716	5.59438e-06	0.00171539	rs7309361	0.924792	A2M-AS1	0.485538	0.420842	0.550235	0.3053
chr12:9217390-9217907	chr12_464	rs881376	12:9202753:A:G	rs7965184	12:9203359:G:C	no	no	yes	chr12_9217390_9217907	0.242716	5.59438e-06	0.00171539	rs7310921	0.916066	KLRG1	-0.319609			0.0777221
chr12:9217390-9217907	chr12_464	rs881376	12:9202753:A:G	rs7965184	12:9203359:G:C	no	no	yes	chr12_9217390_9217907	0.242716	5.59438e-06	0.00171539	rs144705689	0.907687	KRT17P8	0.408615			0.256317
chr12:9217390-9217907	chr12_464	rs881376	12:9202753:A:G	rs7965184	12:9203359:G:C	no	no	yes	chr12_9217390_9217907	0.242716	5.59438e-06	0.00171539	rs144705689	0.907687	M6PR	0.1688			0.0873682
chr12:9217390-9217907	chr12_468	rs7976808	12:9206029:G:T	rs7964085;rs4882977	12:9206161:A:C;12:9212146:T:C	no	no	yes	cg02883147	0.218467	2.20404e-05	0.00515159
chr12:9217390-9217907	chr12_468	rs7976808	12:9206029:G:T	rs7964085;rs4882977	12:9206161:A:C;12:9212146:T:C	no	no	yes	cg10605084	0.165939	0.000373334	0.0448568
chr12:9217390-9217907	chr12_468	rs7976808	12:9206029:G:T	rs7964085;rs4882977	12:9206161:A:C;12:9212146:T:C	no	no	yes	cg18644252	0.338797	1.5296e-08	1.52044e-05
chr12:9217390-9217907	chr12_468	rs7976808	12:9206029:G:T	rs7964085;rs4882977	12:9206161:A:C;12:9212146:T:C	no	no	yes	cg19091257	0.324535	3.87005e-08	3.21161e-05
chr12:9217390-9217907	chr12_468	rs7976808	12:9206029:G:T	rs7964085;rs4882977	12:9206161:A:C;12:9212146:T:C	no	no	yes	cg20380214	0.274431	8.70034e-07	0.000414205
chr12:9217390-9217907	chr12_468	rs7976808	12:9206029:G:T	rs7964085;rs4882977	12:9206161:A:C;12:9212146:T:C	no	no	yes	cg26114124	0.25931	2.13391e-06	0.00085387
chr12:9217390-9217907	chr12_468	rs7976808	12:9206029:G:T	rs7964085;rs4882977	12:9206161:A:C;12:9212146:T:C	no	no	yes	chr12_9217390_9217907	0.216565	2.4498e-05	0.00556775
chr12:9217390-9217907	chr12_469	rs7295733	12:9209785:G:C			no	yes	yes	cg02883147	0.217884	2.27661e-05	0.00526677
chr12:9217390-9217907	chr12_469	rs7295733	12:9209785:G:C			no	yes	yes	cg10605084	0.166959	0.000353986	0.0432046
chr12:9217390-9217907	chr12_469	rs7295733	12:9209785:G:C			no	yes	yes	cg18644252	0.324936	3.77147e-08	3.15878e-05
chr12:9217390-9217907	chr12_469	rs7295733	12:9209785:G:C			no	yes	yes	cg19091257	0.301434	1.67114e-07	0.00010425
chr12:9217390-9217907	chr12_469	rs7295733	12:9209785:G:C			no	yes	yes	cg20380214	0.269615	1.16011e-06	0.000514644
chr12:9217390-9217907	chr12_469	rs7295733	12:9209785:G:C			no	yes	yes	cg26114124	0.256105	2.57489e-06	0.000947224
chr12:9217390-9217907	chr12_469	rs7295733	12:9209785:G:C			no	yes	yes	chr12_9217390_9217907	0.212676	3.03869e-05	0.00657571
chr12:9217390-9217907	chr12_471	rs10842789	12:9210199:G:T			no	yes	yes	cg02883147	0.312362	8.41716e-08	6.0884e-05	rs7309361	0.929305	A2M-AS1	0.485538	0.420842	0.550235	0.3053
chr12:9217390-9217907	chr12_471	rs10842789	12:9210199:G:T			no	yes	yes	cg02883147	0.312362	8.41716e-08	6.0884e-05	rs7310921	0.920538	KLRG1	-0.319609			0.0777221
chr12:9217390-9217907	chr12_471	rs10842789	12:9210199:G:T			no	yes	yes	cg02883147	0.312362	8.41716e-08	6.0884e-05	rs144705689	0.912253	KRT17P8	0.408615			0.256317
chr12:9217390-9217907	chr12_471	rs10842789	12:9210199:G:T			no	yes	yes	cg02883147	0.312362	8.41716e-08	6.0884e-05	rs144705689	0.912253	M6PR	0.1688			0.0873682
chr12:9217390-9217907	chr12_471	rs10842789	12:9210199:G:T			no	yes	yes	cg18644252	0.541722	1.81601e-15	1.49334e-11	rs7309361	0.929305	A2M-AS1	0.485538	0.420842	0.550235	0.3053
chr12:9217390-9217907	chr12_471	rs10842789	12:9210199:G:T			no	yes	yes	cg18644252	0.541722	1.81601e-15	1.49334e-11	rs7310921	0.920538	KLRG1	-0.319609			0.0777221
chr12:9217390-9217907	chr12_471	rs10842789	12:9210199:G:T			no	yes	yes	cg18644252	0.541722	1.81601e-15	1.49334e-11	rs144705689	0.912253	KRT17P8	0.408615			0.256317
chr12:9217390-9217907	chr12_471	rs10842789	12:9210199:G:T			no	yes	yes	cg18644252	0.541722	1.81601e-15	1.49334e-11	rs144705689	0.912253	M6PR	0.1688			0.0873682
chr12:9217390-9217907	chr12_471	rs10842789	12:9210199:G:T			no	yes	yes	cg19091257	0.529324	5.79996e-15	3.74739e-11	rs7309361	0.929305	A2M-AS1	0.485538	0.420842	0.550235	0.3053
chr12:9217390-9217907	chr12_471	rs10842789	12:9210199:G:T			no	yes	yes	cg19091257	0.529324	5.79996e-15	3.74739e-11	rs7310921	0.920538	KLRG1	-0.319609			0.0777221
chr12:9217390-9217907	chr12_471	rs10842789	12:9210199:G:T			no	yes	yes	cg19091257	0.529324	5.79996e-15	3.74739e-11	rs144705689	0.912253	KRT17P8	0.408615			0.256317
chr12:9217390-9217907	chr12_471	rs10842789	12:9210199:G:T			no	yes	yes	cg19091257	0.529324	5.79996e-15	3.74739e-11	rs144705689	0.912253	M6PR	0.1688			0.0873682
chr12:9217390-9217907	chr12_471	rs10842789	12:9210199:G:T			no	yes	yes	cg20380214	0.336072	1.82925e-08	1.76027e-05	rs7309361	0.929305	A2M-AS1	0.485538	0.420842	0.550235	0.3053
chr12:9217390-9217907	chr12_471	rs10842789	12:9210199:G:T			no	yes	yes	cg20380214	0.336072	1.82925e-08	1.76027e-05	rs7310921	0.920538	KLRG1	-0.319609			0.0777221
chr12:9217390-9217907	chr12_471	rs10842789	12:9210199:G:T			no	yes	yes	cg20380214	0.336072	1.82925e-08	1.76027e-05	rs144705689	0.912253	KRT17P8	0.408615			0.256317
chr12:9217390-9217907	chr12_471	rs10842789	12:9210199:G:T			no	yes	yes	cg20380214	0.336072	1.82925e-08	1.76027e-05	rs144705689	0.912253	M6PR	0.1688			0.0873682
chr12:9217390-9217907	chr12_471	rs10842789	12:9210199:G:T			no	yes	yes	cg26114124	0.303228	1.49435e-07	9.45257e-05	rs7309361	0.929305	A2M-AS1	0.485538	0.420842	0.550235	0.3053
chr12:9217390-9217907	chr12_471	rs10842789	12:9210199:G:T			no	yes	yes	cg26114124	0.303228	1.49435e-07	9.45257e-05	rs7310921	0.920538	KLRG1	-0.319609			0.0777221
chr12:9217390-9217907	chr12_471	rs10842789	12:9210199:G:T			no	yes	yes	cg26114124	0.303228	1.49435e-07	9.45257e-05	rs144705689	0.912253	KRT17P8	0.408615			0.256317
chr12:9217390-9217907	chr12_471	rs10842789	12:9210199:G:T			no	yes	yes	cg26114124	0.303228	1.49435e-07	9.45257e-05	rs144705689	0.912253	M6PR	0.1688			0.0873682
chr12:9217390-9217907	chr12_471	rs10842789	12:9210199:G:T			no	yes	yes	chr12_9217390_9217907	0.251085	3.45004e-06	0.00116881	rs7309361	0.929305	A2M-AS1	0.485538	0.420842	0.550235	0.3053
chr12:9217390-9217907	chr12_471	rs10842789	12:9210199:G:T			no	yes	yes	chr12_9217390_9217907	0.251085	3.45004e-06	0.00116881	rs7310921	0.920538	KLRG1	-0.319609			0.0777221
chr12:9217390-9217907	chr12_471	rs10842789	12:9210199:G:T			no	yes	yes	chr12_9217390_9217907	0.251085	3.45004e-06	0.00116881	rs144705689	0.912253	KRT17P8	0.408615			0.256317
chr12:9217390-9217907	chr12_471	rs10842789	12:9210199:G:T			no	yes	yes	chr12_9217390_9217907	0.251085	3.45004e-06	0.00116881	rs144705689	0.912253	M6PR	0.1688			0.0873682
chr12:9217390-9217907	chr12_473	rs10842795	12:9212951:T:C	rs6487574;rs10771307;rs7976461;rs10771309;rs1805667;rs7955940;rs1805666;rs1805664;rs10771310;rs7310167;rs7299600;rs6487581;rs1805663;rs1805662;rs1805660;rs1805681;rs2300148;rs2300147;rs1805659;rs1805658;rs1805657;rs1805656;rs1805655;rs10842820;rs11048789;rs1805678;rs1805654;rs2377682;rs1805653;rs1805652;rs7299282;rs7310884;rs7310089;rs1805651;rs669;rs6487585;rs7968640;rs7309361;rs6487587;rs108428…	12:9218000:T:C;12:9218201:G:T;12:9218291:C:G;12:9218606:C:A;12:9219966:A:C;12:9220729:G:A;12:9222097:G:C;12:9222286:C:T;12:9222902:A:G;12:9223574:G:T;12:9223635:T:C;12:9223696:G:A;12:9223953:C:T;12:9226224:G:A;12:9227058:T:A;12:9227868:T:A;12:9228024:T:G;12:9228031:A:G;12:9228255:T:C;12:9228298:T:C;12:9228434:T:C;12:9228631:C:T;12:9228644:T:C;12:9228823:A:G;12:9229157:G:A;12:9229170:C:T;12:922962…	no	yes	yes	cg02883147	0.315337	6.97012e-08	5.26928e-05	rs7309361	0.986357	A2M-AS1	0.485538	0.420842	0.550235	0.3053
chr12:9217390-9217907	chr12_473	rs10842795	12:9212951:T:C	rs6487574;rs10771307;rs7976461;rs10771309;rs1805667;rs7955940;rs1805666;rs1805664;rs10771310;rs7310167;rs7299600;rs6487581;rs1805663;rs1805662;rs1805660;rs1805681;rs2300148;rs2300147;rs1805659;rs1805658;rs1805657;rs1805656;rs1805655;rs10842820;rs11048789;rs1805678;rs1805654;rs2377682;rs1805653;rs1805652;rs7299282;rs7310884;rs7310089;rs1805651;rs669;rs6487585;rs7968640;rs7309361;rs6487587;rs108428…	12:9218000:T:C;12:9218201:G:T;12:9218291:C:G;12:9218606:C:A;12:9219966:A:C;12:9220729:G:A;12:9222097:G:C;12:9222286:C:T;12:9222902:A:G;12:9223574:G:T;12:9223635:T:C;12:9223696:G:A;12:9223953:C:T;12:9226224:G:A;12:9227058:T:A;12:9227868:T:A;12:9228024:T:G;12:9228031:A:G;12:9228255:T:C;12:9228298:T:C;12:9228434:T:C;12:9228631:C:T;12:9228644:T:C;12:9228823:A:G;12:9229157:G:A;12:9229170:C:T;12:922962…	no	yes	yes	cg02883147	0.315337	6.97012e-08	5.26928e-05	rs7310921	0.977402	KLRG1	-0.319609			0.0777221
chr12:9217390-9217907	chr12_473	rs10842795	12:9212951:T:C	rs6487574;rs10771307;rs7976461;rs10771309;rs1805667;rs7955940;rs1805666;rs1805664;rs10771310;rs7310167;rs7299600;rs6487581;rs1805663;rs1805662;rs1805660;rs1805681;rs2300148;rs2300147;rs1805659;rs1805658;rs1805657;rs1805656;rs1805655;rs10842820;rs11048789;rs1805678;rs1805654;rs2377682;rs1805653;rs1805652;rs7299282;rs7310884;rs7310089;rs1805651;rs669;rs6487585;rs7968640;rs7309361;rs6487587;rs108428…	12:9218000:T:C;12:9218201:G:T;12:9218291:C:G;12:9218606:C:A;12:9219966:A:C;12:9220729:G:A;12:9222097:G:C;12:9222286:C:T;12:9222902:A:G;12:9223574:G:T;12:9223635:T:C;12:9223696:G:A;12:9223953:C:T;12:9226224:G:A;12:9227058:T:A;12:9227868:T:A;12:9228024:T:G;12:9228031:A:G;12:9228255:T:C;12:9228298:T:C;12:9228434:T:C;12:9228631:C:T;12:9228644:T:C;12:9228823:A:G;12:9229157:G:A;12:9229170:C:T;12:922962…	no	yes	yes	cg02883147	0.315337	6.97012e-08	5.26928e-05	rs144705689	0.968092	KRT17P8	0.408615			0.256317
chr12:9217390-9217907	chr12_473	rs10842795	12:9212951:T:C	rs6487574;rs10771307;rs7976461;rs10771309;rs1805667;rs7955940;rs1805666;rs1805664;rs10771310;rs7310167;rs7299600;rs6487581;rs1805663;rs1805662;rs1805660;rs1805681;rs2300148;rs2300147;rs1805659;rs1805658;rs1805657;rs1805656;rs1805655;rs10842820;rs11048789;rs1805678;rs1805654;rs2377682;rs1805653;rs1805652;rs7299282;rs7310884;rs7310089;rs1805651;rs669;rs6487585;rs7968640;rs7309361;rs6487587;rs108428…	12:9218000:T:C;12:9218201:G:T;12:9218291:C:G;12:9218606:C:A;12:9219966:A:C;12:9220729:G:A;12:9222097:G:C;12:9222286:C:T;12:9222902:A:G;12:9223574:G:T;12:9223635:T:C;12:9223696:G:A;12:9223953:C:T;12:9226224:G:A;12:9227058:T:A;12:9227868:T:A;12:9228024:T:G;12:9228031:A:G;12:9228255:T:C;12:9228298:T:C;12:9228434:T:C;12:9228631:C:T;12:9228644:T:C;12:9228823:A:G;12:9229157:G:A;12:9229170:C:T;12:922962…	no	yes	yes	cg02883147	0.315337	6.97012e-08	5.26928e-05	rs144705689	0.968092	M6PR	0.1688			0.0873682
chr12:9217390-9217907	chr12_473	rs10842795	12:9212951:T:C	rs6487574;rs10771307;rs7976461;rs10771309;rs1805667;rs7955940;rs1805666;rs1805664;rs10771310;rs7310167;rs7299600;rs6487581;rs1805663;rs1805662;rs1805660;rs1805681;rs2300148;rs2300147;rs1805659;rs1805658;rs1805657;rs1805656;rs1805655;rs10842820;rs11048789;rs1805678;rs1805654;rs2377682;rs1805653;rs1805652;rs7299282;rs7310884;rs7310089;rs1805651;rs669;rs6487585;rs7968640;rs7309361;rs6487587;rs108428…	12:9218000:T:C;12:9218201:G:T;12:9218291:C:G;12:9218606:C:A;12:9219966:A:C;12:9220729:G:A;12:9222097:G:C;12:9222286:C:T;12:9222902:A:G;12:9223574:G:T;12:9223635:T:C;12:9223696:G:A;12:9223953:C:T;12:9226224:G:A;12:9227058:T:A;12:9227868:T:A;12:9228024:T:G;12:9228031:A:G;12:9228255:T:C;12:9228298:T:C;12:9228434:T:C;12:9228631:C:T;12:9228644:T:C;12:9228823:A:G;12:9229157:G:A;12:9229170:C:T;12:922962…	no	yes	yes	cg18644252	0.529962	5.46764e-15	3.74739e-11	rs7309361	0.986357	A2M-AS1	0.485538	0.420842	0.550235	0.3053
chr12:9217390-9217907	chr12_473	rs10842795	12:9212951:T:C	rs6487574;rs10771307;rs7976461;rs10771309;rs1805667;rs7955940;rs1805666;rs1805664;rs10771310;rs7310167;rs7299600;rs6487581;rs1805663;rs1805662;rs1805660;rs1805681;rs2300148;rs2300147;rs1805659;rs1805658;rs1805657;rs1805656;rs1805655;rs10842820;rs11048789;rs1805678;rs1805654;rs2377682;rs1805653;rs1805652;rs7299282;rs7310884;rs7310089;rs1805651;rs669;rs6487585;rs7968640;rs7309361;rs6487587;rs108428…	12:9218000:T:C;12:9218201:G:T;12:9218291:C:G;12:9218606:C:A;12:9219966:A:C;12:9220729:G:A;12:9222097:G:C;12:9222286:C:T;12:9222902:A:G;12:9223574:G:T;12:9223635:T:C;12:9223696:G:A;12:9223953:C:T;12:9226224:G:A;12:9227058:T:A;12:9227868:T:A;12:9228024:T:G;12:9228031:A:G;12:9228255:T:C;12:9228298:T:C;12:9228434:T:C;12:9228631:C:T;12:9228644:T:C;12:9228823:A:G;12:9229157:G:A;12:9229170:C:T;12:922962…	no	yes	yes	cg18644252	0.529962	5.46764e-15	3.74739e-11	rs7310921	0.977402	KLRG1	-0.319609			0.0777221
chr12:9217390-9217907	chr12_473	rs10842795	12:9212951:T:C	rs6487574;rs10771307;rs7976461;rs10771309;rs1805667;rs7955940;rs1805666;rs1805664;rs10771310;rs7310167;rs7299600;rs6487581;rs1805663;rs1805662;rs1805660;rs1805681;rs2300148;rs2300147;rs1805659;rs1805658;rs1805657;rs1805656;rs1805655;rs10842820;rs11048789;rs1805678;rs1805654;rs2377682;rs1805653;rs1805652;rs7299282;rs7310884;rs7310089;rs1805651;rs669;rs6487585;rs7968640;rs7309361;rs6487587;rs108428…	12:9218000:T:C;12:9218201:G:T;12:9218291:C:G;12:9218606:C:A;12:9219966:A:C;12:9220729:G:A;12:9222097:G:C;12:9222286:C:T;12:9222902:A:G;12:9223574:G:T;12:9223635:T:C;12:9223696:G:A;12:9223953:C:T;12:9226224:G:A;12:9227058:T:A;12:9227868:T:A;12:9228024:T:G;12:9228031:A:G;12:9228255:T:C;12:9228298:T:C;12:9228434:T:C;12:9228631:C:T;12:9228644:T:C;12:9228823:A:G;12:9229157:G:A;12:9229170:C:T;12:922962…	no	yes	yes	cg18644252	0.529962	5.46764e-15	3.74739e-11	rs144705689	0.968092	KRT17P8	0.408615			0.256317
chr12:9217390-9217907	chr12_473	rs10842795	12:9212951:T:C	rs6487574;rs10771307;rs7976461;rs10771309;rs1805667;rs7955940;rs1805666;rs1805664;rs10771310;rs7310167;rs7299600;rs6487581;rs1805663;rs1805662;rs1805660;rs1805681;rs2300148;rs2300147;rs1805659;rs1805658;rs1805657;rs1805656;rs1805655;rs10842820;rs11048789;rs1805678;rs1805654;rs2377682;rs1805653;rs1805652;rs7299282;rs7310884;rs7310089;rs1805651;rs669;rs6487585;rs7968640;rs7309361;rs6487587;rs108428…	12:9218000:T:C;12:9218201:G:T;12:9218291:C:G;12:9218606:C:A;12:9219966:A:C;12:9220729:G:A;12:9222097:G:C;12:9222286:C:T;12:9222902:A:G;12:9223574:G:T;12:9223635:T:C;12:9223696:G:A;12:9223953:C:T;12:9226224:G:A;12:9227058:T:A;12:9227868:T:A;12:9228024:T:G;12:9228031:A:G;12:9228255:T:C;12:9228298:T:C;12:9228434:T:C;12:9228631:C:T;12:9228644:T:C;12:9228823:A:G;12:9229157:G:A;12:9229170:C:T;12:922962…	no	yes	yes	cg18644252	0.529962	5.46764e-15	3.74739e-11	rs144705689	0.968092	M6PR	0.1688			0.0873682
chr12:9217390-9217907	chr12_473	rs10842795	12:9212951:T:C	rs6487574;rs10771307;rs7976461;rs10771309;rs1805667;rs7955940;rs1805666;rs1805664;rs10771310;rs7310167;rs7299600;rs6487581;rs1805663;rs1805662;rs1805660;rs1805681;rs2300148;rs2300147;rs1805659;rs1805658;rs1805657;rs1805656;rs1805655;rs10842820;rs11048789;rs1805678;rs1805654;rs2377682;rs1805653;rs1805652;rs7299282;rs7310884;rs7310089;rs1805651;rs669;rs6487585;rs7968640;rs7309361;rs6487587;rs108428…	12:9218000:T:C;12:9218201:G:T;12:9218291:C:G;12:9218606:C:A;12:9219966:A:C;12:9220729:G:A;12:9222097:G:C;12:9222286:C:T;12:9222902:A:G;12:9223574:G:T;12:9223635:T:C;12:9223696:G:A;12:9223953:C:T;12:9226224:G:A;12:9227058:T:A;12:9227868:T:A;12:9228024:T:G;12:9228031:A:G;12:9228255:T:C;12:9228298:T:C;12:9228434:T:C;12:9228631:C:T;12:9228644:T:C;12:9228823:A:G;12:9229157:G:A;12:9229170:C:T;12:922962…	no	yes	yes	cg19091257	0.529817	5.54135e-15	3.74739e-11	rs7309361	0.986357	A2M-AS1	0.485538	0.420842	0.550235	0.3053
chr12:9217390-9217907	chr12_473	rs10842795	12:9212951:T:C	rs6487574;rs10771307;rs7976461;rs10771309;rs1805667;rs7955940;rs1805666;rs1805664;rs10771310;rs7310167;rs7299600;rs6487581;rs1805663;rs1805662;rs1805660;rs1805681;rs2300148;rs2300147;rs1805659;rs1805658;rs1805657;rs1805656;rs1805655;rs10842820;rs11048789;rs1805678;rs1805654;rs2377682;rs1805653;rs1805652;rs7299282;rs7310884;rs7310089;rs1805651;rs669;rs6487585;rs7968640;rs7309361;rs6487587;rs108428…	12:9218000:T:C;12:9218201:G:T;12:9218291:C:G;12:9218606:C:A;12:9219966:A:C;12:9220729:G:A;12:9222097:G:C;12:9222286:C:T;12:9222902:A:G;12:9223574:G:T;12:9223635:T:C;12:9223696:G:A;12:9223953:C:T;12:9226224:G:A;12:9227058:T:A;12:9227868:T:A;12:9228024:T:G;12:9228031:A:G;12:9228255:T:C;12:9228298:T:C;12:9228434:T:C;12:9228631:C:T;12:9228644:T:C;12:9228823:A:G;12:9229157:G:A;12:9229170:C:T;12:922962…	no	yes	yes	cg19091257	0.529817	5.54135e-15	3.74739e-11	rs7310921	0.977402	KLRG1	-0.319609			0.0777221
chr12:9217390-9217907	chr12_473	rs10842795	12:9212951:T:C	rs6487574;rs10771307;rs7976461;rs10771309;rs1805667;rs7955940;rs1805666;rs1805664;rs10771310;rs7310167;rs7299600;rs6487581;rs1805663;rs1805662;rs1805660;rs1805681;rs2300148;rs2300147;rs1805659;rs1805658;rs1805657;rs1805656;rs1805655;rs10842820;rs11048789;rs1805678;rs1805654;rs2377682;rs1805653;rs1805652;rs7299282;rs7310884;rs7310089;rs1805651;rs669;rs6487585;rs7968640;rs7309361;rs6487587;rs108428…	12:9218000:T:C;12:9218201:G:T;12:9218291:C:G;12:9218606:C:A;12:9219966:A:C;12:9220729:G:A;12:9222097:G:C;12:9222286:C:T;12:9222902:A:G;12:9223574:G:T;12:9223635:T:C;12:9223696:G:A;12:9223953:C:T;12:9226224:G:A;12:9227058:T:A;12:9227868:T:A;12:9228024:T:G;12:9228031:A:G;12:9228255:T:C;12:9228298:T:C;12:9228434:T:C;12:9228631:C:T;12:9228644:T:C;12:9228823:A:G;12:9229157:G:A;12:9229170:C:T;12:922962…	no	yes	yes	cg19091257	0.529817	5.54135e-15	3.74739e-11	rs144705689	0.968092	KRT17P8	0.408615			0.256317
chr12:9217390-9217907	chr12_473	rs10842795	12:9212951:T:C	rs6487574;rs10771307;rs7976461;rs10771309;rs1805667;rs7955940;rs1805666;rs1805664;rs10771310;rs7310167;rs7299600;rs6487581;rs1805663;rs1805662;rs1805660;rs1805681;rs2300148;rs2300147;rs1805659;rs1805658;rs1805657;rs1805656;rs1805655;rs10842820;rs11048789;rs1805678;rs1805654;rs2377682;rs1805653;rs1805652;rs7299282;rs7310884;rs7310089;rs1805651;rs669;rs6487585;rs7968640;rs7309361;rs6487587;rs108428…	12:9218000:T:C;12:9218201:G:T;12:9218291:C:G;12:9218606:C:A;12:9219966:A:C;12:9220729:G:A;12:9222097:G:C;12:9222286:C:T;12:9222902:A:G;12:9223574:G:T;12:9223635:T:C;12:9223696:G:A;12:9223953:C:T;12:9226224:G:A;12:9227058:T:A;12:9227868:T:A;12:9228024:T:G;12:9228031:A:G;12:9228255:T:C;12:9228298:T:C;12:9228434:T:C;12:9228631:C:T;12:9228644:T:C;12:9228823:A:G;12:9229157:G:A;12:9229170:C:T;12:922962…	no	yes	yes	cg19091257	0.529817	5.54135e-15	3.74739e-11	rs144705689	0.968092	M6PR	0.1688			0.0873682
chr12:9217390-9217907	chr12_473	rs10842795	12:9212951:T:C	rs6487574;rs10771307;rs7976461;rs10771309;rs1805667;rs7955940;rs1805666;rs1805664;rs10771310;rs7310167;rs7299600;rs6487581;rs1805663;rs1805662;rs1805660;rs1805681;rs2300148;rs2300147;rs1805659;rs1805658;rs1805657;rs1805656;rs1805655;rs10842820;rs11048789;rs1805678;rs1805654;rs2377682;rs1805653;rs1805652;rs7299282;rs7310884;rs7310089;rs1805651;rs669;rs6487585;rs7968640;rs7309361;rs6487587;rs108428…	12:9218000:T:C;12:9218201:G:T;12:9218291:C:G;12:9218606:C:A;12:9219966:A:C;12:9220729:G:A;12:9222097:G:C;12:9222286:C:T;12:9222902:A:G;12:9223574:G:T;12:9223635:T:C;12:9223696:G:A;12:9223953:C:T;12:9226224:G:A;12:9227058:T:A;12:9227868:T:A;12:9228024:T:G;12:9228031:A:G;12:9228255:T:C;12:9228298:T:C;12:9228434:T:C;12:9228631:C:T;12:9228644:T:C;12:9228823:A:G;12:9229157:G:A;12:9229170:C:T;12:922962…	no	yes	yes	cg20380214	0.349933	7.306e-09	7.96222e-06	rs7309361	0.986357	A2M-AS1	0.485538	0.420842	0.550235	0.3053
chr12:9217390-9217907	chr12_473	rs10842795	12:9212951:T:C	rs6487574;rs10771307;rs7976461;rs10771309;rs1805667;rs7955940;rs1805666;rs1805664;rs10771310;rs7310167;rs7299600;rs6487581;rs1805663;rs1805662;rs1805660;rs1805681;rs2300148;rs2300147;rs1805659;rs1805658;rs1805657;rs1805656;rs1805655;rs10842820;rs11048789;rs1805678;rs1805654;rs2377682;rs1805653;rs1805652;rs7299282;rs7310884;rs7310089;rs1805651;rs669;rs6487585;rs7968640;rs7309361;rs6487587;rs108428…	12:9218000:T:C;12:9218201:G:T;12:9218291:C:G;12:9218606:C:A;12:9219966:A:C;12:9220729:G:A;12:9222097:G:C;12:9222286:C:T;12:9222902:A:G;12:9223574:G:T;12:9223635:T:C;12:9223696:G:A;12:9223953:C:T;12:9226224:G:A;12:9227058:T:A;12:9227868:T:A;12:9228024:T:G;12:9228031:A:G;12:9228255:T:C;12:9228298:T:C;12:9228434:T:C;12:9228631:C:T;12:9228644:T:C;12:9228823:A:G;12:9229157:G:A;12:9229170:C:T;12:922962…	no	yes	yes	cg20380214	0.349933	7.306e-09	7.96222e-06	rs7310921	0.977402	KLRG1	-0.319609			0.0777221
chr12:9217390-9217907	chr12_473	rs10842795	12:9212951:T:C	rs6487574;rs10771307;rs7976461;rs10771309;rs1805667;rs7955940;rs1805666;rs1805664;rs10771310;rs7310167;rs7299600;rs6487581;rs1805663;rs1805662;rs1805660;rs1805681;rs2300148;rs2300147;rs1805659;rs1805658;rs1805657;rs1805656;rs1805655;rs10842820;rs11048789;rs1805678;rs1805654;rs2377682;rs1805653;rs1805652;rs7299282;rs7310884;rs7310089;rs1805651;rs669;rs6487585;rs7968640;rs7309361;rs6487587;rs108428…	12:9218000:T:C;12:9218201:G:T;12:9218291:C:G;12:9218606:C:A;12:9219966:A:C;12:9220729:G:A;12:9222097:G:C;12:9222286:C:T;12:9222902:A:G;12:9223574:G:T;12:9223635:T:C;12:9223696:G:A;12:9223953:C:T;12:9226224:G:A;12:9227058:T:A;12:9227868:T:A;12:9228024:T:G;12:9228031:A:G;12:9228255:T:C;12:9228298:T:C;12:9228434:T:C;12:9228631:C:T;12:9228644:T:C;12:9228823:A:G;12:9229157:G:A;12:9229170:C:T;12:922962…	no	yes	yes	cg20380214	0.349933	7.306e-09	7.96222e-06	rs144705689	0.968092	KRT17P8	0.408615			0.256317
chr12:9217390-9217907	chr12_473	rs10842795	12:9212951:T:C	rs6487574;rs10771307;rs7976461;rs10771309;rs1805667;rs7955940;rs1805666;rs1805664;rs10771310;rs7310167;rs7299600;rs6487581;rs1805663;rs1805662;rs1805660;rs1805681;rs2300148;rs2300147;rs1805659;rs1805658;rs1805657;rs1805656;rs1805655;rs10842820;rs11048789;rs1805678;rs1805654;rs2377682;rs1805653;rs1805652;rs7299282;rs7310884;rs7310089;rs1805651;rs669;rs6487585;rs7968640;rs7309361;rs6487587;rs108428…	12:9218000:T:C;12:9218201:G:T;12:9218291:C:G;12:9218606:C:A;12:9219966:A:C;12:9220729:G:A;12:9222097:G:C;12:9222286:C:T;12:9222902:A:G;12:9223574:G:T;12:9223635:T:C;12:9223696:G:A;12:9223953:C:T;12:9226224:G:A;12:9227058:T:A;12:9227868:T:A;12:9228024:T:G;12:9228031:A:G;12:9228255:T:C;12:9228298:T:C;12:9228434:T:C;12:9228631:C:T;12:9228644:T:C;12:9228823:A:G;12:9229157:G:A;12:9229170:C:T;12:922962…	no	yes	yes	cg20380214	0.349933	7.306e-09	7.96222e-06	rs144705689	0.968092	M6PR	0.1688			0.0873682
chr12:9217390-9217907	chr12_473	rs10842795	12:9212951:T:C	rs6487574;rs10771307;rs7976461;rs10771309;rs1805667;rs7955940;rs1805666;rs1805664;rs10771310;rs7310167;rs7299600;rs6487581;rs1805663;rs1805662;rs1805660;rs1805681;rs2300148;rs2300147;rs1805659;rs1805658;rs1805657;rs1805656;rs1805655;rs10842820;rs11048789;rs1805678;rs1805654;rs2377682;rs1805653;rs1805652;rs7299282;rs7310884;rs7310089;rs1805651;rs669;rs6487585;rs7968640;rs7309361;rs6487587;rs108428…	12:9218000:T:C;12:9218201:G:T;12:9218291:C:G;12:9218606:C:A;12:9219966:A:C;12:9220729:G:A;12:9222097:G:C;12:9222286:C:T;12:9222902:A:G;12:9223574:G:T;12:9223635:T:C;12:9223696:G:A;12:9223953:C:T;12:9226224:G:A;12:9227058:T:A;12:9227868:T:A;12:9228024:T:G;12:9228031:A:G;12:9228255:T:C;12:9228298:T:C;12:9228434:T:C;12:9228631:C:T;12:9228644:T:C;12:9228823:A:G;12:9229157:G:A;12:9229170:C:T;12:922962…	no	yes	yes	cg26114124	0.321164	4.80601e-08	3.8815e-05	rs7309361	0.986357	A2M-AS1	0.485538	0.420842	0.550235	0.3053
chr12:9217390-9217907	chr12_473	rs10842795	12:9212951:T:C	rs6487574;rs10771307;rs7976461;rs10771309;rs1805667;rs7955940;rs1805666;rs1805664;rs10771310;rs7310167;rs7299600;rs6487581;rs1805663;rs1805662;rs1805660;rs1805681;rs2300148;rs2300147;rs1805659;rs1805658;rs1805657;rs1805656;rs1805655;rs10842820;rs11048789;rs1805678;rs1805654;rs2377682;rs1805653;rs1805652;rs7299282;rs7310884;rs7310089;rs1805651;rs669;rs6487585;rs7968640;rs7309361;rs6487587;rs108428…	12:9218000:T:C;12:9218201:G:T;12:9218291:C:G;12:9218606:C:A;12:9219966:A:C;12:9220729:G:A;12:9222097:G:C;12:9222286:C:T;12:9222902:A:G;12:9223574:G:T;12:9223635:T:C;12:9223696:G:A;12:9223953:C:T;12:9226224:G:A;12:9227058:T:A;12:9227868:T:A;12:9228024:T:G;12:9228031:A:G;12:9228255:T:C;12:9228298:T:C;12:9228434:T:C;12:9228631:C:T;12:9228644:T:C;12:9228823:A:G;12:9229157:G:A;12:9229170:C:T;12:922962…	no	yes	yes	cg26114124	0.321164	4.80601e-08	3.8815e-05	rs7310921	0.977402	KLRG1	-0.319609			0.0777221
chr12:9217390-9217907	chr12_473	rs10842795	12:9212951:T:C	rs6487574;rs10771307;rs7976461;rs10771309;rs1805667;rs7955940;rs1805666;rs1805664;rs10771310;rs7310167;rs7299600;rs6487581;rs1805663;rs1805662;rs1805660;rs1805681;rs2300148;rs2300147;rs1805659;rs1805658;rs1805657;rs1805656;rs1805655;rs10842820;rs11048789;rs1805678;rs1805654;rs2377682;rs1805653;rs1805652;rs7299282;rs7310884;rs7310089;rs1805651;rs669;rs6487585;rs7968640;rs7309361;rs6487587;rs108428…	12:9218000:T:C;12:9218201:G:T;12:9218291:C:G;12:9218606:C:A;12:9219966:A:C;12:9220729:G:A;12:9222097:G:C;12:9222286:C:T;12:9222902:A:G;12:9223574:G:T;12:9223635:T:C;12:9223696:G:A;12:9223953:C:T;12:9226224:G:A;12:9227058:T:A;12:9227868:T:A;12:9228024:T:G;12:9228031:A:G;12:9228255:T:C;12:9228298:T:C;12:9228434:T:C;12:9228631:C:T;12:9228644:T:C;12:9228823:A:G;12:9229157:G:A;12:9229170:C:T;12:922962…	no	yes	yes	cg26114124	0.321164	4.80601e-08	3.8815e-05	rs144705689	0.968092	KRT17P8	0.408615			0.256317
chr12:9217390-9217907	chr12_473	rs10842795	12:9212951:T:C	rs6487574;rs10771307;rs7976461;rs10771309;rs1805667;rs7955940;rs1805666;rs1805664;rs10771310;rs7310167;rs7299600;rs6487581;rs1805663;rs1805662;rs1805660;rs1805681;rs2300148;rs2300147;rs1805659;rs1805658;rs1805657;rs1805656;rs1805655;rs10842820;rs11048789;rs1805678;rs1805654;rs2377682;rs1805653;rs1805652;rs7299282;rs7310884;rs7310089;rs1805651;rs669;rs6487585;rs7968640;rs7309361;rs6487587;rs108428…	12:9218000:T:C;12:9218201:G:T;12:9218291:C:G;12:9218606:C:A;12:9219966:A:C;12:9220729:G:A;12:9222097:G:C;12:9222286:C:T;12:9222902:A:G;12:9223574:G:T;12:9223635:T:C;12:9223696:G:A;12:9223953:C:T;12:9226224:G:A;12:9227058:T:A;12:9227868:T:A;12:9228024:T:G;12:9228031:A:G;12:9228255:T:C;12:9228298:T:C;12:9228434:T:C;12:9228631:C:T;12:9228644:T:C;12:9228823:A:G;12:9229157:G:A;12:9229170:C:T;12:922962…	no	yes	yes	cg26114124	0.321164	4.80601e-08	3.8815e-05	rs144705689	0.968092	M6PR	0.1688			0.0873682
chr12:9217390-9217907	chr12_473	rs10842795	12:9212951:T:C	rs6487574;rs10771307;rs7976461;rs10771309;rs1805667;rs7955940;rs1805666;rs1805664;rs10771310;rs7310167;rs7299600;rs6487581;rs1805663;rs1805662;rs1805660;rs1805681;rs2300148;rs2300147;rs1805659;rs1805658;rs1805657;rs1805656;rs1805655;rs10842820;rs11048789;rs1805678;rs1805654;rs2377682;rs1805653;rs1805652;rs7299282;rs7310884;rs7310089;rs1805651;rs669;rs6487585;rs7968640;rs7309361;rs6487587;rs108428…	12:9218000:T:C;12:9218201:G:T;12:9218291:C:G;12:9218606:C:A;12:9219966:A:C;12:9220729:G:A;12:9222097:G:C;12:9222286:C:T;12:9222902:A:G;12:9223574:G:T;12:9223635:T:C;12:9223696:G:A;12:9223953:C:T;12:9226224:G:A;12:9227058:T:A;12:9227868:T:A;12:9228024:T:G;12:9228031:A:G;12:9228255:T:C;12:9228298:T:C;12:9228434:T:C;12:9228631:C:T;12:9228644:T:C;12:9228823:A:G;12:9229157:G:A;12:9229170:C:T;12:922962…	no	yes	yes	chr12_9217390_9217907	0.263735	1.64433e-06	0.0006983	rs7309361	0.986357	A2M-AS1	0.485538	0.420842	0.550235	0.3053
chr12:9217390-9217907	chr12_473	rs10842795	12:9212951:T:C	rs6487574;rs10771307;rs7976461;rs10771309;rs1805667;rs7955940;rs1805666;rs1805664;rs10771310;rs7310167;rs7299600;rs6487581;rs1805663;rs1805662;rs1805660;rs1805681;rs2300148;rs2300147;rs1805659;rs1805658;rs1805657;rs1805656;rs1805655;rs10842820;rs11048789;rs1805678;rs1805654;rs2377682;rs1805653;rs1805652;rs7299282;rs7310884;rs7310089;rs1805651;rs669;rs6487585;rs7968640;rs7309361;rs6487587;rs108428…	12:9218000:T:C;12:9218201:G:T;12:9218291:C:G;12:9218606:C:A;12:9219966:A:C;12:9220729:G:A;12:9222097:G:C;12:9222286:C:T;12:9222902:A:G;12:9223574:G:T;12:9223635:T:C;12:9223696:G:A;12:9223953:C:T;12:9226224:G:A;12:9227058:T:A;12:9227868:T:A;12:9228024:T:G;12:9228031:A:G;12:9228255:T:C;12:9228298:T:C;12:9228434:T:C;12:9228631:C:T;12:9228644:T:C;12:9228823:A:G;12:9229157:G:A;12:9229170:C:T;12:922962…	no	yes	yes	chr12_9217390_9217907	0.263735	1.64433e-06	0.0006983	rs7310921	0.977402	KLRG1	-0.319609			0.0777221
chr12:9217390-9217907	chr12_473	rs10842795	12:9212951:T:C	rs6487574;rs10771307;rs7976461;rs10771309;rs1805667;rs7955940;rs1805666;rs1805664;rs10771310;rs7310167;rs7299600;rs6487581;rs1805663;rs1805662;rs1805660;rs1805681;rs2300148;rs2300147;rs1805659;rs1805658;rs1805657;rs1805656;rs1805655;rs10842820;rs11048789;rs1805678;rs1805654;rs2377682;rs1805653;rs1805652;rs7299282;rs7310884;rs7310089;rs1805651;rs669;rs6487585;rs7968640;rs7309361;rs6487587;rs108428…	12:9218000:T:C;12:9218201:G:T;12:9218291:C:G;12:9218606:C:A;12:9219966:A:C;12:9220729:G:A;12:9222097:G:C;12:9222286:C:T;12:9222902:A:G;12:9223574:G:T;12:9223635:T:C;12:9223696:G:A;12:9223953:C:T;12:9226224:G:A;12:9227058:T:A;12:9227868:T:A;12:9228024:T:G;12:9228031:A:G;12:9228255:T:C;12:9228298:T:C;12:9228434:T:C;12:9228631:C:T;12:9228644:T:C;12:9228823:A:G;12:9229157:G:A;12:9229170:C:T;12:922962…	no	yes	yes	chr12_9217390_9217907	0.263735	1.64433e-06	0.0006983	rs144705689	0.968092	KRT17P8	0.408615			0.256317
chr12:9217390-9217907	chr12_473	rs10842795	12:9212951:T:C	rs6487574;rs10771307;rs7976461;rs10771309;rs1805667;rs7955940;rs1805666;rs1805664;rs10771310;rs7310167;rs7299600;rs6487581;rs1805663;rs1805662;rs1805660;rs1805681;rs2300148;rs2300147;rs1805659;rs1805658;rs1805657;rs1805656;rs1805655;rs10842820;rs11048789;rs1805678;rs1805654;rs2377682;rs1805653;rs1805652;rs7299282;rs7310884;rs7310089;rs1805651;rs669;rs6487585;rs7968640;rs7309361;rs6487587;rs108428…	12:9218000:T:C;12:9218201:G:T;12:9218291:C:G;12:9218606:C:A;12:9219966:A:C;12:9220729:G:A;12:9222097:G:C;12:9222286:C:T;12:9222902:A:G;12:9223574:G:T;12:9223635:T:C;12:9223696:G:A;12:9223953:C:T;12:9226224:G:A;12:9227058:T:A;12:9227868:T:A;12:9228024:T:G;12:9228031:A:G;12:9228255:T:C;12:9228298:T:C;12:9228434:T:C;12:9228631:C:T;12:9228644:T:C;12:9228823:A:G;12:9229157:G:A;12:9229170:C:T;12:922962…	no	yes	yes	chr12_9217390_9217907	0.263735	1.64433e-06	0.0006983	rs144705689	0.968092	M6PR	0.1688			0.0873682
chr12:9217390-9217907	chr12_474	rs61916012	12:9213016:G:A	rs55924716;rs2111023	12:9215534:A:G;12:9240235:C:G	no	yes	yes	cg10605084	0.187153	0.000121727	0.0197326	rs77137279	0.944656	KLRG1	0.537845	0.471794	0.603896	-0.103176
chr12:9217390-9217907	chr12_474	rs61916012	12:9213016:G:A	rs55924716;rs2111023	12:9215534:A:G;12:9240235:C:G	no	yes	yes	cg20380214	0.182322	0.00015752	0.0240278	rs77137279	0.944656	KLRG1	0.537845	0.471794	0.603896	-0.103176
chr12:9217390-9217907	chr12_474	rs61916012	12:9213016:G:A	rs55924716;rs2111023	12:9215534:A:G;12:9240235:C:G	no	yes	yes	cg26114124	0.209677	3.58519e-05	0.00741845	rs77137279	0.944656	KLRG1	0.537845	0.471794	0.603896	-0.103176
chr12:9217390-9217907	chr12_474	rs61916012	12:9213016:G:A	rs55924716;rs2111023	12:9215534:A:G;12:9240235:C:G	no	yes	yes	chr12_9217390_9217907	0.170538	0.000293531	0.0373638	rs77137279	0.944656	KLRG1	0.537845	0.471794	0.603896	-0.103176
chr12:9217390-9217907	chr12_475	rs7310921	12:9214659:A:G			no	yes	yes	cg02883147	0.307987	1.10913e-07	7.54333e-05	rs7309361	0.981863	A2M-AS1	0.485538	0.420842	0.550235	0.3053
chr12:9217390-9217907	chr12_475	rs7310921	12:9214659:A:G			no	yes	yes	cg02883147	0.307987	1.10913e-07	7.54333e-05	rs7310921	1	KLRG1	-0.319609			0.0777221
chr12:9217390-9217907	chr12_475	rs7310921	12:9214659:A:G			no	yes	yes	cg02883147	0.307987	1.10913e-07	7.54333e-05	rs144705689	0.964001	KRT17P8	0.408615			0.256317
chr12:9217390-9217907	chr12_475	rs7310921	12:9214659:A:G			no	yes	yes	cg02883147	0.307987	1.10913e-07	7.54333e-05	rs144705689	0.964001	M6PR	0.1688			0.0873682
chr12:9217390-9217907	chr12_475	rs7310921	12:9214659:A:G			no	yes	yes	cg18644252	0.514573	2.22018e-14	1.25517e-10	rs7309361	0.981863	A2M-AS1	0.485538	0.420842	0.550235	0.3053
chr12:9217390-9217907	chr12_475	rs7310921	12:9214659:A:G			no	yes	yes	cg18644252	0.514573	2.22018e-14	1.25517e-10	rs7310921	1	KLRG1	-0.319609			0.0777221
chr12:9217390-9217907	chr12_475	rs7310921	12:9214659:A:G			no	yes	yes	cg18644252	0.514573	2.22018e-14	1.25517e-10	rs144705689	0.964001	KRT17P8	0.408615			0.256317
chr12:9217390-9217907	chr12_475	rs7310921	12:9214659:A:G			no	yes	yes	cg18644252	0.514573	2.22018e-14	1.25517e-10	rs144705689	0.964001	M6PR	0.1688			0.0873682
chr12:9217390-9217907	chr12_475	rs7310921	12:9214659:A:G			no	yes	yes	cg19091257	0.511833	2.83611e-14	1.50906e-10	rs7309361	0.981863	A2M-AS1	0.485538	0.420842	0.550235	0.3053
chr12:9217390-9217907	chr12_475	rs7310921	12:9214659:A:G			no	yes	yes	cg19091257	0.511833	2.83611e-14	1.50906e-10	rs7310921	1	KLRG1	-0.319609			0.0777221
chr12:9217390-9217907	chr12_475	rs7310921	12:9214659:A:G			no	yes	yes	cg19091257	0.511833	2.83611e-14	1.50906e-10	rs144705689	0.964001	KRT17P8	0.408615			0.256317
chr12:9217390-9217907	chr12_475	rs7310921	12:9214659:A:G			no	yes	yes	cg19091257	0.511833	2.83611e-14	1.50906e-10	rs144705689	0.964001	M6PR	0.1688			0.0873682
chr12:9217390-9217907	chr12_475	rs7310921	12:9214659:A:G			no	yes	yes	cg20380214	0.354839	5.25474e-09	5.94147e-06	rs7309361	0.981863	A2M-AS1	0.485538	0.420842	0.550235	0.3053
chr12:9217390-9217907	chr12_475	rs7310921	12:9214659:A:G			no	yes	yes	cg20380214	0.354839	5.25474e-09	5.94147e-06	rs7310921	1	KLRG1	-0.319609			0.0777221
chr12:9217390-9217907	chr12_475	rs7310921	12:9214659:A:G			no	yes	yes	cg20380214	0.354839	5.25474e-09	5.94147e-06	rs144705689	0.964001	KRT17P8	0.408615			0.256317
chr12:9217390-9217907	chr12_475	rs7310921	12:9214659:A:G			no	yes	yes	cg20380214	0.354839	5.25474e-09	5.94147e-06	rs144705689	0.964001	M6PR	0.1688			0.0873682
chr12:9217390-9217907	chr12_475	rs7310921	12:9214659:A:G			no	yes	yes	cg26114124	0.325103	3.73099e-08	3.15408e-05	rs7309361	0.981863	A2M-AS1	0.485538	0.420842	0.550235	0.3053
chr12:9217390-9217907	chr12_475	rs7310921	12:9214659:A:G			no	yes	yes	cg26114124	0.325103	3.73099e-08	3.15408e-05	rs7310921	1	KLRG1	-0.319609			0.0777221
chr12:9217390-9217907	chr12_475	rs7310921	12:9214659:A:G			no	yes	yes	cg26114124	0.325103	3.73099e-08	3.15408e-05	rs144705689	0.964001	KRT17P8	0.408615			0.256317
chr12:9217390-9217907	chr12_475	rs7310921	12:9214659:A:G			no	yes	yes	cg26114124	0.325103	3.73099e-08	3.15408e-05	rs144705689	0.964001	M6PR	0.1688			0.0873682
chr12:9217390-9217907	chr12_475	rs7310921	12:9214659:A:G			no	yes	yes	chr12_9217390_9217907	0.264206	1.59916e-06	0.000682322	rs7309361	0.981863	A2M-AS1	0.485538	0.420842	0.550235	0.3053
chr12:9217390-9217907	chr12_475	rs7310921	12:9214659:A:G			no	yes	yes	chr12_9217390_9217907	0.264206	1.59916e-06	0.000682322	rs7310921	1	KLRG1	-0.319609			0.0777221
chr12:9217390-9217907	chr12_475	rs7310921	12:9214659:A:G			no	yes	yes	chr12_9217390_9217907	0.264206	1.59916e-06	0.000682322	rs144705689	0.964001	KRT17P8	0.408615			0.256317
chr12:9217390-9217907	chr12_475	rs7310921	12:9214659:A:G			no	yes	yes	chr12_9217390_9217907	0.264206	1.59916e-06	0.000682322	rs144705689	0.964001	M6PR	0.1688			0.0873682
chr12:9217390-9217907	chr12_476	rs10771308	12:9218573:G:T	rs3759277;rs1805682;rs6487584;rs7965790;rs10743598;rs2193006;rs10842839;rs7310511;rs10842847;rs11048839;rs10842849;rs226415;rs113973;rs226408;rs226403;rs226401;rs226400;rs226394;rs226392;rs226391;rs226390;rs226389;rs226388;rs226387;rs226386;rs226382;rs226381;rs226380	12:9221199:G:A;12:9227787:C:G;12:9233412:G:A;12:9234009:G:T;12:9235217:T:C;12:9236590:T:G;12:9237102:C:T;12:9238310:T:C;12:9238579:A:G;12:9238902:T:C;12:9239022:G:T;12:9239234:C:T;12:9244267:C:T;12:9245201:C:G;12:9249753:T:C;12:9250459:T:C;12:9250467:T:G;12:9255034:T:A;12:9256255:C:T;12:9256354:G:A;12:9256708:C:T;12:9259907:T:C;12:9260280:T:C;12:9261245:A:G;12:9262727:T:G;12:9266277:C:T;12:926755…	no	yes	yes	cg02883147	0.217444	2.333e-05	0.00535612
chr12:9217390-9217907	chr12_476	rs10771308	12:9218573:G:T	rs3759277;rs1805682;rs6487584;rs7965790;rs10743598;rs2193006;rs10842839;rs7310511;rs10842847;rs11048839;rs10842849;rs226415;rs113973;rs226408;rs226403;rs226401;rs226400;rs226394;rs226392;rs226391;rs226390;rs226389;rs226388;rs226387;rs226386;rs226382;rs226381;rs226380	12:9221199:G:A;12:9227787:C:G;12:9233412:G:A;12:9234009:G:T;12:9235217:T:C;12:9236590:T:G;12:9237102:C:T;12:9238310:T:C;12:9238579:A:G;12:9238902:T:C;12:9239022:G:T;12:9239234:C:T;12:9244267:C:T;12:9245201:C:G;12:9249753:T:C;12:9250459:T:C;12:9250467:T:G;12:9255034:T:A;12:9256255:C:T;12:9256354:G:A;12:9256708:C:T;12:9259907:T:C;12:9260280:T:C;12:9261245:A:G;12:9262727:T:G;12:9266277:C:T;12:926755…	no	yes	yes	cg10605084	0.194771	8.08136e-05	0.014181
chr12:9217390-9217907	chr12_476	rs10771308	12:9218573:G:T	rs3759277;rs1805682;rs6487584;rs7965790;rs10743598;rs2193006;rs10842839;rs7310511;rs10842847;rs11048839;rs10842849;rs226415;rs113973;rs226408;rs226403;rs226401;rs226400;rs226394;rs226392;rs226391;rs226390;rs226389;rs226388;rs226387;rs226386;rs226382;rs226381;rs226380	12:9221199:G:A;12:9227787:C:G;12:9233412:G:A;12:9234009:G:T;12:9235217:T:C;12:9236590:T:G;12:9237102:C:T;12:9238310:T:C;12:9238579:A:G;12:9238902:T:C;12:9239022:G:T;12:9239234:C:T;12:9244267:C:T;12:9245201:C:G;12:9249753:T:C;12:9250459:T:C;12:9250467:T:G;12:9255034:T:A;12:9256255:C:T;12:9256354:G:A;12:9256708:C:T;12:9259907:T:C;12:9260280:T:C;12:9261245:A:G;12:9262727:T:G;12:9266277:C:T;12:926755…	no	yes	yes	cg18644252	0.325495	3.63798e-08	3.13403e-05
chr12:9217390-9217907	chr12_476	rs10771308	12:9218573:G:T	rs3759277;rs1805682;rs6487584;rs7965790;rs10743598;rs2193006;rs10842839;rs7310511;rs10842847;rs11048839;rs10842849;rs226415;rs113973;rs226408;rs226403;rs226401;rs226400;rs226394;rs226392;rs226391;rs226390;rs226389;rs226388;rs226387;rs226386;rs226382;rs226381;rs226380	12:9221199:G:A;12:9227787:C:G;12:9233412:G:A;12:9234009:G:T;12:9235217:T:C;12:9236590:T:G;12:9237102:C:T;12:9238310:T:C;12:9238579:A:G;12:9238902:T:C;12:9239022:G:T;12:9239234:C:T;12:9244267:C:T;12:9245201:C:G;12:9249753:T:C;12:9250459:T:C;12:9250467:T:G;12:9255034:T:A;12:9256255:C:T;12:9256354:G:A;12:9256708:C:T;12:9259907:T:C;12:9260280:T:C;12:9261245:A:G;12:9262727:T:G;12:9266277:C:T;12:926755…	no	yes	yes	cg19091257	0.3198	5.24437e-08	4.1341e-05
chr12:9217390-9217907	chr12_476	rs10771308	12:9218573:G:T	rs3759277;rs1805682;rs6487584;rs7965790;rs10743598;rs2193006;rs10842839;rs7310511;rs10842847;rs11048839;rs10842849;rs226415;rs113973;rs226408;rs226403;rs226401;rs226400;rs226394;rs226392;rs226391;rs226390;rs226389;rs226388;rs226387;rs226386;rs226382;rs226381;rs226380	12:9221199:G:A;12:9227787:C:G;12:9233412:G:A;12:9234009:G:T;12:9235217:T:C;12:9236590:T:G;12:9237102:C:T;12:9238310:T:C;12:9238579:A:G;12:9238902:T:C;12:9239022:G:T;12:9239234:C:T;12:9244267:C:T;12:9245201:C:G;12:9249753:T:C;12:9250459:T:C;12:9250467:T:G;12:9255034:T:A;12:9256255:C:T;12:9256354:G:A;12:9256708:C:T;12:9259907:T:C;12:9260280:T:C;12:9261245:A:G;12:9262727:T:G;12:9266277:C:T;12:926755…	no	yes	yes	cg20380214	0.282274	5.42261e-07	0.000283527
chr12:9217390-9217907	chr12_476	rs10771308	12:9218573:G:T	rs3759277;rs1805682;rs6487584;rs7965790;rs10743598;rs2193006;rs10842839;rs7310511;rs10842847;rs11048839;rs10842849;rs226415;rs113973;rs226408;rs226403;rs226401;rs226400;rs226394;rs226392;rs226391;rs226390;rs226389;rs226388;rs226387;rs226386;rs226382;rs226381;rs226380	12:9221199:G:A;12:9227787:C:G;12:9233412:G:A;12:9234009:G:T;12:9235217:T:C;12:9236590:T:G;12:9237102:C:T;12:9238310:T:C;12:9238579:A:G;12:9238902:T:C;12:9239022:G:T;12:9239234:C:T;12:9244267:C:T;12:9245201:C:G;12:9249753:T:C;12:9250459:T:C;12:9250467:T:G;12:9255034:T:A;12:9256255:C:T;12:9256354:G:A;12:9256708:C:T;12:9259907:T:C;12:9260280:T:C;12:9261245:A:G;12:9262727:T:G;12:9266277:C:T;12:926755…	no	yes	yes	cg26114124	0.270786	1.08192e-06	0.000489328
chr12:9217390-9217907	chr12_476	rs10771308	12:9218573:G:T	rs3759277;rs1805682;rs6487584;rs7965790;rs10743598;rs2193006;rs10842839;rs7310511;rs10842847;rs11048839;rs10842849;rs226415;rs113973;rs226408;rs226403;rs226401;rs226400;rs226394;rs226392;rs226391;rs226390;rs226389;rs226388;rs226387;rs226386;rs226382;rs226381;rs226380	12:9221199:G:A;12:9227787:C:G;12:9233412:G:A;12:9234009:G:T;12:9235217:T:C;12:9236590:T:G;12:9237102:C:T;12:9238310:T:C;12:9238579:A:G;12:9238902:T:C;12:9239022:G:T;12:9239234:C:T;12:9244267:C:T;12:9245201:C:G;12:9249753:T:C;12:9250459:T:C;12:9250467:T:G;12:9255034:T:A;12:9256255:C:T;12:9256354:G:A;12:9256708:C:T;12:9259907:T:C;12:9260280:T:C;12:9261245:A:G;12:9262727:T:G;12:9266277:C:T;12:926755…	no	yes	yes	chr12_9217390_9217907	0.223804	1.63593e-05	0.00406534
chr12:9217390-9217907	chr12_477	rs61916014	12:9219199:C:T			no	yes	yes	cg03539765	0.185577	0.000132425	0.0210518
chr12:9217390-9217907	chr12_477	rs61916014	12:9219199:C:T			no	yes	yes	cg04155231	0.254335	2.85523e-06	0.00101345
chr12:9217390-9217907	chr12_477	rs61916014	12:9219199:C:T			no	yes	yes	cg10605084	0.181439	0.000165093	0.0248892
chr12:9217390-9217907	chr12_477	rs61916014	12:9219199:C:T			no	yes	yes	cg13575925	0.226134	1.43536e-05	0.00364707
chr12:9217390-9217907	chr12_477	rs61916014	12:9219199:C:T			no	yes	yes	cg20380214	0.170703	0.00029099	0.0372299
chr12:9217390-9217907	chr12_477	rs61916014	12:9219199:C:T			no	yes	yes	cg23795048	0.206942	4.16646e-05	0.00826486
chr12:9217390-9217907	chr12_477	rs61916014	12:9219199:C:T			no	yes	yes	chr12_9217390_9217907	0.206733	4.21456e-05	0.00832376
chr12:9217390-9217907	chr12_480	rs1805661	12:9226961:G:A			no	no	yes	cg02883147	0.228801	1.2352e-05	0.00328618
chr12:9217390-9217907	chr12_480	rs1805661	12:9226961:G:A			no	no	yes	cg18644252	0.388786	5.00512e-10	7.86217e-07
chr12:9217390-9217907	chr12_480	rs1805661	12:9226961:G:A			no	no	yes	cg19091257	0.346001	9.49723e-09	9.87439e-06
chr12:9217390-9217907	chr12_480	rs1805661	12:9226961:G:A			no	no	yes	cg20380214	0.218226	2.23368e-05	0.00520742
chr12:9217390-9217907	chr12_480	rs1805661	12:9226961:G:A			no	no	yes	cg26114124	0.189306	0.000108459	0.0183035
chr12:9217390-9217907	chr12_480	rs1805661	12:9226961:G:A			no	no	yes	chr12_9217390_9217907	0.187717	0.000118106	0.0193188
chr12:9217390-9217907	chr12_486	rs12427063	12:9258821:A:G	rs12426061;rs34656493	12:9259553:C:T;12:9270408:T:G	no	no	yes	cg10605084	0.168106	0.000333394	0.0411983	rs77137279	0.853014	KLRG1	0.537845	0.471794	0.603896	-0.103176
chr12:9217390-9217907	chr12_486	rs12427063	12:9258821:A:G	rs12426061;rs34656493	12:9259553:C:T;12:9270408:T:G	no	no	yes	cg20380214	0.202664	5.26515e-05	0.0100308	rs77137279	0.853014	KLRG1	0.537845	0.471794	0.603896	-0.103176
chr12:9217390-9217907	chr12_486	rs12427063	12:9258821:A:G	rs12426061;rs34656493	12:9259553:C:T;12:9270408:T:G	no	no	yes	cg26114124	0.231391	1.06707e-05	0.00295175	rs77137279	0.853014	KLRG1	0.537845	0.471794	0.603896	-0.103176
chr12:9217390-9217907	chr12_486	rs12427063	12:9258821:A:G	rs12426061;rs34656493	12:9259553:C:T;12:9270408:T:G	no	no	yes	chr12_9217390_9217907	0.187267	0.000120984	0.0196828	rs77137279	0.853014	KLRG1	0.537845	0.471794	0.603896	-0.103176
chr12:9217390-9217907	chr12_489	rs226377	12:9273578:C:G	rs226376;rs226375	12:9273711:G:A;12:9273862:C:T	no	no	yes	cg02883147	0.169474	0.000310362	0.0391674
chr12:9217390-9217907	chr12_489	rs226377	12:9273578:C:G	rs226376;rs226375	12:9273711:G:A;12:9273862:C:T	no	no	yes	cg18644252	0.246024	4.62425e-06	0.00148328
chr12:9217390-9217907	chr12_489	rs226377	12:9273578:C:G	rs226376;rs226375	12:9273711:G:A;12:9273862:C:T	no	no	yes	cg19091257	0.253507	2.99653e-06	0.00105059
chr12:9217390-9217907	chr12_489	rs226377	12:9273578:C:G	rs226376;rs226375	12:9273711:G:A;12:9273862:C:T	no	no	yes	cg20380214	0.212225	3.11526e-05	0.00670931
chr12:9217390-9217907	chr12_489	rs226377	12:9273578:C:G	rs226376;rs226375	12:9273711:G:A;12:9273862:C:T	no	no	yes	cg26114124	0.198319	6.66896e-05	0.0121376
chr12:9217390-9217907	chr12_491	rs10842914	12:9275778:C:T			no	no	yes	cg02883147	0.261141	1.91617e-06	0.000794292	rs10842928	0.961694	A2M-AS1	0.394921	0.383591	0.406251	0.2988
chr12:9217390-9217907	chr12_491	rs10842914	12:9275778:C:T			no	no	yes	cg02883147	0.261141	1.91617e-06	0.000794292	rs10842923	0.971165	KRT17P8	0.413633			0.316036
chr12:9217390-9217907	chr12_491	rs10842914	12:9275778:C:T			no	no	yes	cg18644252	0.384835	6.62418e-10	9.9865e-07	rs10842928	0.961694	A2M-AS1	0.394921	0.383591	0.406251	0.2988
chr12:9217390-9217907	chr12_491	rs10842914	12:9275778:C:T			no	no	yes	cg18644252	0.384835	6.62418e-10	9.9865e-07	rs10842923	0.971165	KRT17P8	0.413633			0.316036
chr12:9217390-9217907	chr12_491	rs10842914	12:9275778:C:T			no	no	yes	cg19091257	0.41768	6.08873e-11	1.31132e-07	rs10842928	0.961694	A2M-AS1	0.394921	0.383591	0.406251	0.2988
chr12:9217390-9217907	chr12_491	rs10842914	12:9275778:C:T			no	no	yes	cg19091257	0.41768	6.08873e-11	1.31132e-07	rs10842923	0.971165	KRT17P8	0.413633			0.316036
chr12:9217390-9217907	chr12_491	rs10842914	12:9275778:C:T			no	no	yes	cg20380214	0.28066	5.97909e-07	0.000305558	rs10842928	0.961694	A2M-AS1	0.394921	0.383591	0.406251	0.2988
chr12:9217390-9217907	chr12_491	rs10842914	12:9275778:C:T			no	no	yes	cg20380214	0.28066	5.97909e-07	0.000305558	rs10842923	0.971165	KRT17P8	0.413633			0.316036
chr12:9217390-9217907	chr12_491	rs10842914	12:9275778:C:T			no	no	yes	cg26114124	0.251304	3.40637e-06	0.00116273	rs10842928	0.961694	A2M-AS1	0.394921	0.383591	0.406251	0.2988
chr12:9217390-9217907	chr12_491	rs10842914	12:9275778:C:T			no	no	yes	cg26114124	0.251304	3.40637e-06	0.00116273	rs10842923	0.971165	KRT17P8	0.413633			0.316036
chr12:9217390-9217907	chr12_491	rs10842914	12:9275778:C:T			no	no	yes	chr12_9217390_9217907	0.197676	6.90572e-05	0.0125218	rs10842928	0.961694	A2M-AS1	0.394921	0.383591	0.406251	0.2988
chr12:9217390-9217907	chr12_491	rs10842914	12:9275778:C:T			no	no	yes	chr12_9217390_9217907	0.197676	6.90572e-05	0.0125218	rs10842923	0.971165	KRT17P8	0.413633			0.316036
chr12:9217390-9217907	chr12_494	rs226374	12:9277220:G:C			no	no	yes	cg02883147	0.187734	0.000117999	0.0193188	rs10540786	0.953715	KLRG1	0.283796			-0.0824512
chr12:9217390-9217907	chr12_494	rs226374	12:9277220:G:C			no	no	yes	cg18644252	0.276967	7.47104e-07	0.000362544	rs10540786	0.953715	KLRG1	0.283796			-0.0824512
chr12:9217390-9217907	chr12_494	rs226374	12:9277220:G:C			no	no	yes	cg19091257	0.30914	1.03149e-07	7.12242e-05	rs10540786	0.953715	KLRG1	0.283796			-0.0824512
chr12:9217390-9217907	chr12_494	rs226374	12:9277220:G:C			no	no	yes	cg20380214	0.239316	6.79811e-06	0.00201614	rs10540786	0.953715	KLRG1	0.283796			-0.0824512
chr12:9217390-9217907	chr12_494	rs226374	12:9277220:G:C			no	no	yes	cg26114124	0.201067	5.74394e-05	0.0107794	rs10540786	0.953715	KLRG1	0.283796			-0.0824512
chr12:9217390-9217907	chr12_499	rs7305636	12:9278681:A:G	rs10842923	12:9282913:G:A	no	no	yes	cg02883147	0.277705	7.14653e-07	0.000349464	rs10842928	0.985539	A2M-AS1	0.394921	0.383591	0.406251	0.2988
chr12:9217390-9217907	chr12_499	rs7305636	12:9278681:A:G	rs10842923	12:9282913:G:A	no	no	yes	cg02883147	0.277705	7.14653e-07	0.000349464	rs10842923	0.995162	KRT17P8	0.413633			0.316036
chr12:9217390-9217907	chr12_499	rs7305636	12:9278681:A:G	rs10842923	12:9282913:G:A	no	no	yes	cg18644252	0.389584	4.72858e-10	7.69389e-07	rs10842928	0.985539	A2M-AS1	0.394921	0.383591	0.406251	0.2988
chr12:9217390-9217907	chr12_499	rs7305636	12:9278681:A:G	rs10842923	12:9282913:G:A	no	no	yes	cg18644252	0.389584	4.72858e-10	7.69389e-07	rs10842923	0.995162	KRT17P8	0.413633			0.316036
chr12:9217390-9217907	chr12_499	rs7305636	12:9278681:A:G	rs10842923	12:9282913:G:A	no	no	yes	cg19091257	0.428503	2.69228e-11	7.61033e-08	rs10842928	0.985539	A2M-AS1	0.394921	0.383591	0.406251	0.2988
chr12:9217390-9217907	chr12_499	rs7305636	12:9278681:A:G	rs10842923	12:9282913:G:A	no	no	yes	cg19091257	0.428503	2.69228e-11	7.61033e-08	rs10842923	0.995162	KRT17P8	0.413633			0.316036
chr12:9217390-9217907	chr12_499	rs7305636	12:9278681:A:G	rs10842923	12:9282913:G:A	no	no	yes	cg20380214	0.287676	3.90369e-07	0.000216631	rs10842928	0.985539	A2M-AS1	0.394921	0.383591	0.406251	0.2988
chr12:9217390-9217907	chr12_499	rs7305636	12:9278681:A:G	rs10842923	12:9282913:G:A	no	no	yes	cg20380214	0.287676	3.90369e-07	0.000216631	rs10842923	0.995162	KRT17P8	0.413633			0.316036
chr12:9217390-9217907	chr12_499	rs7305636	12:9278681:A:G	rs10842923	12:9282913:G:A	no	no	yes	cg26114124	0.268839	1.21494e-06	0.000533482	rs10842928	0.985539	A2M-AS1	0.394921	0.383591	0.406251	0.2988
chr12:9217390-9217907	chr12_499	rs7305636	12:9278681:A:G	rs10842923	12:9282913:G:A	no	no	yes	cg26114124	0.268839	1.21494e-06	0.000533482	rs10842923	0.995162	KRT17P8	0.413633			0.316036
chr12:9217390-9217907	chr12_499	rs7305636	12:9278681:A:G	rs10842923	12:9282913:G:A	no	no	yes	chr12_9217390_9217907	0.216946	2.39853e-05	0.00547875	rs10842928	0.985539	A2M-AS1	0.394921	0.383591	0.406251	0.2988
chr12:9217390-9217907	chr12_499	rs7305636	12:9278681:A:G	rs10842923	12:9282913:G:A	no	no	yes	chr12_9217390_9217907	0.216946	2.39853e-05	0.00547875	rs10842923	0.995162	KRT17P8	0.413633			0.316036
chr12:9217390-9217907	chr12_500	rs226372	12:9279598:C:T			no	no	yes	cg02883147	0.212887	3.00344e-05	0.00651503	rs10540786	0.953593	KLRG1	0.283796			-0.0824512
chr12:9217390-9217907	chr12_500	rs226372	12:9279598:C:T			no	no	yes	cg18644252	0.294767	2.52618e-07	0.000150333	rs10540786	0.953593	KLRG1	0.283796			-0.0824512
chr12:9217390-9217907	chr12_500	rs226372	12:9279598:C:T			no	no	yes	cg19091257	0.335046	1.95624e-08	1.84324e-05	rs10540786	0.953593	KLRG1	0.283796			-0.0824512
chr12:9217390-9217907	chr12_500	rs226372	12:9279598:C:T			no	no	yes	cg20380214	0.255571	2.6565e-06	0.000968927	rs10540786	0.953593	KLRG1	0.283796			-0.0824512
chr12:9217390-9217907	chr12_500	rs226372	12:9279598:C:T			no	no	yes	cg26114124	0.228275	1.27239e-05	0.00336532	rs10540786	0.953593	KLRG1	0.283796			-0.0824512
chr12:9217390-9217907	chr12_500	rs226372	12:9279598:C:T			no	no	yes	chr12_9217390_9217907	0.188823	0.000111309	0.0186008	rs10540786	0.953593	KLRG1	0.283796			-0.0824512
chr12:9217390-9217907	chr12_501	rs226370	12:9283013:C:T	rs226369	12:9284247:C:T	no	no	yes	cg02883147	0.215446	2.60672e-05	0.00580766	rs10540786	0.953715	KLRG1	0.283796			-0.0824512
chr12:9217390-9217907	chr12_501	rs226370	12:9283013:C:T	rs226369	12:9284247:C:T	no	no	yes	cg18644252	0.299515	1.88295e-07	0.000116659	rs10540786	0.953715	KLRG1	0.283796			-0.0824512
chr12:9217390-9217907	chr12_501	rs226370	12:9283013:C:T	rs226369	12:9284247:C:T	no	no	yes	cg19091257	0.336602	1.76673e-08	1.72311e-05	rs10540786	0.953715	KLRG1	0.283796			-0.0824512
chr12:9217390-9217907	chr12_501	rs226370	12:9283013:C:T	rs226369	12:9284247:C:T	no	no	yes	cg20380214	0.256422	2.52761e-06	0.000940885	rs10540786	0.953715	KLRG1	0.283796			-0.0824512
chr12:9217390-9217907	chr12_501	rs226370	12:9283013:C:T	rs226369	12:9284247:C:T	no	no	yes	cg26114124	0.226691	1.39107e-05	0.00358615	rs10540786	0.953715	KLRG1	0.283796			-0.0824512
chr12:9217390-9217907	chr12_501	rs226370	12:9283013:C:T	rs226369	12:9284247:C:T	no	no	yes	chr12_9217390_9217907	0.188799	0.000111455	0.0186008	rs10540786	0.953715	KLRG1	0.283796			-0.0824512
chr12:9217390-9217907	chr12_502	rs12820449	12:9284050:C:G	rs10842928;rs7959552;rs7978666	12:9285974:A:G;12:9287162:T:G;12:9289549:C:A	no	no	yes	cg02883147	0.279477	6.42225e-07	0.000320953	rs10842928	0.990357	A2M-AS1	0.394921	0.383591	0.406251	0.2988
chr12:9217390-9217907	chr12_502	rs12820449	12:9284050:C:G	rs10842928;rs7959552;rs7978666	12:9285974:A:G;12:9287162:T:G;12:9289549:C:A	no	no	yes	cg02883147	0.279477	6.42225e-07	0.000320953	rs10842923	1	KRT17P8	0.413633			0.316036
chr12:9217390-9217907	chr12_502	rs12820449	12:9284050:C:G	rs10842928;rs7959552;rs7978666	12:9285974:A:G;12:9287162:T:G;12:9289549:C:A	no	no	yes	cg18644252	0.393672	3.53013e-10	6.33089e-07	rs10842928	0.990357	A2M-AS1	0.394921	0.383591	0.406251	0.2988
chr12:9217390-9217907	chr12_502	rs12820449	12:9284050:C:G	rs10842928;rs7959552;rs7978666	12:9285974:A:G;12:9287162:T:G;12:9289549:C:A	no	no	yes	cg18644252	0.393672	3.53013e-10	6.33089e-07	rs10842923	1	KRT17P8	0.413633			0.316036
chr12:9217390-9217907	chr12_502	rs12820449	12:9284050:C:G	rs10842928;rs7959552;rs7978666	12:9285974:A:G;12:9287162:T:G;12:9289549:C:A	no	no	yes	cg19091257	0.426849	3.05282e-11	8.08927e-08	rs10842928	0.990357	A2M-AS1	0.394921	0.383591	0.406251	0.2988
chr12:9217390-9217907	chr12_502	rs12820449	12:9284050:C:G	rs10842928;rs7959552;rs7978666	12:9285974:A:G;12:9287162:T:G;12:9289549:C:A	no	no	yes	cg19091257	0.426849	3.05282e-11	8.08927e-08	rs10842923	1	KRT17P8	0.413633			0.316036
chr12:9217390-9217907	chr12_502	rs12820449	12:9284050:C:G	rs10842928;rs7959552;rs7978666	12:9285974:A:G;12:9287162:T:G;12:9289549:C:A	no	no	yes	cg20380214	0.286175	4.27811e-07	0.000228442	rs10842928	0.990357	A2M-AS1	0.394921	0.383591	0.406251	0.2988
chr12:9217390-9217907	chr12_502	rs12820449	12:9284050:C:G	rs10842928;rs7959552;rs7978666	12:9285974:A:G;12:9287162:T:G;12:9289549:C:A	no	no	yes	cg20380214	0.286175	4.27811e-07	0.000228442	rs10842923	1	KRT17P8	0.413633			0.316036
chr12:9217390-9217907	chr12_502	rs12820449	12:9284050:C:G	rs10842928;rs7959552;rs7978666	12:9285974:A:G;12:9287162:T:G;12:9289549:C:A	no	no	yes	cg26114124	0.264964	1.52903e-06	0.000655489	rs10842928	0.990357	A2M-AS1	0.394921	0.383591	0.406251	0.2988
chr12:9217390-9217907	chr12_502	rs12820449	12:9284050:C:G	rs10842928;rs7959552;rs7978666	12:9285974:A:G;12:9287162:T:G;12:9289549:C:A	no	no	yes	cg26114124	0.264964	1.52903e-06	0.000655489	rs10842923	1	KRT17P8	0.413633			0.316036
chr12:9217390-9217907	chr12_502	rs12820449	12:9284050:C:G	rs10842928;rs7959552;rs7978666	12:9285974:A:G;12:9287162:T:G;12:9289549:C:A	no	no	yes	chr12_9217390_9217907	0.215521	2.59584e-05	0.0057977	rs10842928	0.990357	A2M-AS1	0.394921	0.383591	0.406251	0.2988
chr12:9217390-9217907	chr12_502	rs12820449	12:9284050:C:G	rs10842928;rs7959552;rs7978666	12:9285974:A:G;12:9287162:T:G;12:9289549:C:A	no	no	yes	chr12_9217390_9217907	0.215521	2.59584e-05	0.0057977	rs10842923	1	KRT17P8	0.413633			0.316036
chr12:9217390-9217907	chr12_503	rs61916033	12:9285480:A:G			no	no	yes	cg02883147	0.166369	0.000365057	0.0442052
chr12:9217390-9217907	chr12_503	rs61916033	12:9285480:A:G			no	no	yes	cg04155231	0.229303	1.20073e-05	0.0032229
chr12:9217390-9217907	chr12_503	rs61916033	12:9285480:A:G			no	no	yes	cg10605084	0.187213	0.000121334	0.0197043
chr12:9217390-9217907	chr12_503	rs61916033	12:9285480:A:G			no	no	yes	cg13575925	0.224277	1.59309e-05	0.00399002
chr12:9217390-9217907	chr12_503	rs61916033	12:9285480:A:G			no	no	yes	cg20380214	0.175091	0.000231029	0.032101
chr12:9217390-9217907	chr12_503	rs61916033	12:9285480:A:G			no	no	yes	cg23795048	0.2059	4.41128e-05	0.00865558
chr12:9217390-9217907	chr12_503	rs61916033	12:9285480:A:G			no	no	yes	cg26114124	0.178357	0.000194412	0.0279135
chr12:9217390-9217907	chr12_503	rs61916033	12:9285480:A:G			no	no	yes	chr12_9217390_9217907	0.218741	2.17059e-05	0.00509976
chr12:9217390-9217907	chr12_504	rs2160424	12:9288953:C:A	rs57193681	12:9290105:G:A	no	no	yes	cg23795048	0.186287	0.000127497	0.0205575	rs2160424	1	KLRG1	0.378145	0.360025	0.396265	-0.0837476
chr12:9217390-9217907	chr12_504	rs2160424	12:9288953:C:A	rs57193681	12:9290105:G:A	no	no	yes	cg26114124	0.172958	0.000258489	0.0343847	rs2160424	1	KLRG1	0.378145	0.360025	0.396265	-0.0837476
chr12:9217390-9217907	chr12_505	rs2377740	12:9290862:A:G	rs7968546;rs4367994;rs7953026;rs7967599;rs12822596;rs7309811;rs7309821;rs12823677	12:9292598:G:A;12:9293474:A:G;12:9295457:C:T;12:9295512:A:G;12:9309995:G:A;12:9311251:C:G;12:9311281:C:T;12:9311678:G:A	no	no	yes	cg02883147	0.274475	8.67703e-07	0.000414205	rs10842928	0.95693	A2M-AS1	0.394921	0.383591	0.406251	0.2988
chr12:9217390-9217907	chr12_505	rs2377740	12:9290862:A:G	rs7968546;rs4367994;rs7953026;rs7967599;rs12822596;rs7309811;rs7309821;rs12823677	12:9292598:G:A;12:9293474:A:G;12:9295457:C:T;12:9295512:A:G;12:9309995:G:A;12:9311251:C:G;12:9311281:C:T;12:9311678:G:A	no	no	yes	cg02883147	0.274475	8.67703e-07	0.000414205	rs10842923	0.966275	KRT17P8	0.413633			0.316036
chr12:9217390-9217907	chr12_505	rs2377740	12:9290862:A:G	rs7968546;rs4367994;rs7953026;rs7967599;rs12822596;rs7309811;rs7309821;rs12823677	12:9292598:G:A;12:9293474:A:G;12:9295457:C:T;12:9295512:A:G;12:9309995:G:A;12:9311251:C:G;12:9311281:C:T;12:9311678:G:A	no	no	yes	cg18644252	0.392766	3.76687e-10	6.55255e-07	rs10842928	0.95693	A2M-AS1	0.394921	0.383591	0.406251	0.2988
chr12:9217390-9217907	chr12_505	rs2377740	12:9290862:A:G	rs7968546;rs4367994;rs7953026;rs7967599;rs12822596;rs7309811;rs7309821;rs12823677	12:9292598:G:A;12:9293474:A:G;12:9295457:C:T;12:9295512:A:G;12:9309995:G:A;12:9311251:C:G;12:9311281:C:T;12:9311678:G:A	no	no	yes	cg18644252	0.392766	3.76687e-10	6.55255e-07	rs10842923	0.966275	KRT17P8	0.413633			0.316036
chr12:9217390-9217907	chr12_505	rs2377740	12:9290862:A:G	rs7968546;rs4367994;rs7953026;rs7967599;rs12822596;rs7309811;rs7309821;rs12823677	12:9292598:G:A;12:9293474:A:G;12:9295457:C:T;12:9295512:A:G;12:9309995:G:A;12:9311251:C:G;12:9311281:C:T;12:9311678:G:A	no	no	yes	cg19091257	0.422425	4.26534e-11	9.64554e-08	rs10842928	0.95693	A2M-AS1	0.394921	0.383591	0.406251	0.2988
chr12:9217390-9217907	chr12_505	rs2377740	12:9290862:A:G	rs7968546;rs4367994;rs7953026;rs7967599;rs12822596;rs7309811;rs7309821;rs12823677	12:9292598:G:A;12:9293474:A:G;12:9295457:C:T;12:9295512:A:G;12:9309995:G:A;12:9311251:C:G;12:9311281:C:T;12:9311678:G:A	no	no	yes	cg19091257	0.422425	4.26534e-11	9.64554e-08	rs10842923	0.966275	KRT17P8	0.413633			0.316036
chr12:9217390-9217907	chr12_505	rs2377740	12:9290862:A:G	rs7968546;rs4367994;rs7953026;rs7967599;rs12822596;rs7309811;rs7309821;rs12823677	12:9292598:G:A;12:9293474:A:G;12:9295457:C:T;12:9295512:A:G;12:9309995:G:A;12:9311251:C:G;12:9311281:C:T;12:9311678:G:A	no	no	yes	cg20380214	0.286445	4.20824e-07	0.000226581	rs10842928	0.95693	A2M-AS1	0.394921	0.383591	0.406251	0.2988
chr12:9217390-9217907	chr12_505	rs2377740	12:9290862:A:G	rs7968546;rs4367994;rs7953026;rs7967599;rs12822596;rs7309811;rs7309821;rs12823677	12:9292598:G:A;12:9293474:A:G;12:9295457:C:T;12:9295512:A:G;12:9309995:G:A;12:9311251:C:G;12:9311281:C:T;12:9311678:G:A	no	no	yes	cg20380214	0.286445	4.20824e-07	0.000226581	rs10842923	0.966275	KRT17P8	0.413633			0.316036
chr12:9217390-9217907	chr12_505	rs2377740	12:9290862:A:G	rs7968546;rs4367994;rs7953026;rs7967599;rs12822596;rs7309811;rs7309821;rs12823677	12:9292598:G:A;12:9293474:A:G;12:9295457:C:T;12:9295512:A:G;12:9309995:G:A;12:9311251:C:G;12:9311281:C:T;12:9311678:G:A	no	no	yes	cg26114124	0.256553	2.50829e-06	0.000940885	rs10842928	0.95693	A2M-AS1	0.394921	0.383591	0.406251	0.2988
chr12:9217390-9217907	chr12_505	rs2377740	12:9290862:A:G	rs7968546;rs4367994;rs7953026;rs7967599;rs12822596;rs7309811;rs7309821;rs12823677	12:9292598:G:A;12:9293474:A:G;12:9295457:C:T;12:9295512:A:G;12:9309995:G:A;12:9311251:C:G;12:9311281:C:T;12:9311678:G:A	no	no	yes	cg26114124	0.256553	2.50829e-06	0.000940885	rs10842923	0.966275	KRT17P8	0.413633			0.316036
chr12:9217390-9217907	chr12_505	rs2377740	12:9290862:A:G	rs7968546;rs4367994;rs7953026;rs7967599;rs12822596;rs7309811;rs7309821;rs12823677	12:9292598:G:A;12:9293474:A:G;12:9295457:C:T;12:9295512:A:G;12:9309995:G:A;12:9311251:C:G;12:9311281:C:T;12:9311678:G:A	no	no	yes	chr12_9217390_9217907	0.209761	3.5685e-05	0.0074034	rs10842928	0.95693	A2M-AS1	0.394921	0.383591	0.406251	0.2988
chr12:9217390-9217907	chr12_505	rs2377740	12:9290862:A:G	rs7968546;rs4367994;rs7953026;rs7967599;rs12822596;rs7309811;rs7309821;rs12823677	12:9292598:G:A;12:9293474:A:G;12:9295457:C:T;12:9295512:A:G;12:9309995:G:A;12:9311251:C:G;12:9311281:C:T;12:9311678:G:A	no	no	yes	chr12_9217390_9217907	0.209761	3.5685e-05	0.0074034	rs10842923	0.966275	KRT17P8	0.413633			0.316036
chr12:9217390-9217907	chr12_506	rs226367	12:9291014:A:T	rs226366;rs6487633;rs10842969;rs10771357;rs2114851;rs3759276;rs4882981	12:9291227:G:A;12:9299927:C:A;12:9300747:C:T;12:9305473:T:C;12:9306995:C:A;12:9310151:C:G;12:9310565:C:T	no	no	yes	cg02883147	0.211874	3.1763e-05	0.00682452	rs10540786	0.978732	KLRG1	0.283796			-0.0824512
chr12:9217390-9217907	chr12_506	rs226367	12:9291014:A:T	rs226366;rs6487633;rs10842969;rs10771357;rs2114851;rs3759276;rs4882981	12:9291227:G:A;12:9299927:C:A;12:9300747:C:T;12:9305473:T:C;12:9306995:C:A;12:9310151:C:G;12:9310565:C:T	no	no	yes	cg18644252	0.298897	1.95668e-07	0.000119589	rs10540786	0.978732	KLRG1	0.283796			-0.0824512
chr12:9217390-9217907	chr12_506	rs226367	12:9291014:A:T	rs226366;rs6487633;rs10842969;rs10771357;rs2114851;rs3759276;rs4882981	12:9291227:G:A;12:9299927:C:A;12:9300747:C:T;12:9305473:T:C;12:9306995:C:A;12:9310151:C:G;12:9310565:C:T	no	no	yes	cg19091257	0.333549	2.1574e-08	1.9913e-05	rs10540786	0.978732	KLRG1	0.283796			-0.0824512
chr12:9217390-9217907	chr12_506	rs226367	12:9291014:A:T	rs226366;rs6487633;rs10842969;rs10771357;rs2114851;rs3759276;rs4882981	12:9291227:G:A;12:9299927:C:A;12:9300747:C:T;12:9305473:T:C;12:9306995:C:A;12:9310151:C:G;12:9310565:C:T	no	no	yes	cg20380214	0.256651	2.49392e-06	0.000940885	rs10540786	0.978732	KLRG1	0.283796			-0.0824512
chr12:9217390-9217907	chr12_506	rs226367	12:9291014:A:T	rs226366;rs6487633;rs10842969;rs10771357;rs2114851;rs3759276;rs4882981	12:9291227:G:A;12:9299927:C:A;12:9300747:C:T;12:9305473:T:C;12:9306995:C:A;12:9310151:C:G;12:9310565:C:T	no	no	yes	cg26114124	0.21995	2.02923e-05	0.00481769	rs10540786	0.978732	KLRG1	0.283796			-0.0824512
chr12:9217390-9217907	chr12_506	rs226367	12:9291014:A:T	rs226366;rs6487633;rs10842969;rs10771357;rs2114851;rs3759276;rs4882981	12:9291227:G:A;12:9299927:C:A;12:9300747:C:T;12:9305473:T:C;12:9306995:C:A;12:9310151:C:G;12:9310565:C:T	no	no	yes	chr12_9217390_9217907	0.184061	0.000143582	0.0224701	rs10540786	0.978732	KLRG1	0.283796			-0.0824512
chr12:9217390-9217907	chr12_507	rs34283148	12:9293308:C:T	rs7976404	12:9294391:G:T	no	no	yes	cg23795048	0.188732	0.000111853	0.0186329	rs2160424	0.964001	KLRG1	0.378145	0.360025	0.396265	-0.0837476
chr12:9217390-9217907	chr12_507	rs34283148	12:9293308:C:T	rs7976404	12:9294391:G:T	no	no	yes	cg26114124	0.172239	0.000268449	0.0353458	rs2160424	0.964001	KLRG1	0.378145	0.360025	0.396265	-0.0837476
chr12:9217390-9217907	chr12_510	rs11513245	12:9296354:A:C	rs2303615;rs10842970;rs10842971	12:9302313:A:G;12:9302940:G:A;12:9303296:A:T	no	no	yes	cg02883147	0.258944	2.18031e-06	0.000861223	rs10842928	0.947425	A2M-AS1	0.394921	0.383591	0.406251	0.2988
chr12:9217390-9217907	chr12_510	rs11513245	12:9296354:A:C	rs2303615;rs10842970;rs10842971	12:9302313:A:G;12:9302940:G:A;12:9303296:A:T	no	no	yes	cg02883147	0.258944	2.18031e-06	0.000861223	rs10842923	0.956704	KRT17P8	0.413633			0.316036
chr12:9217390-9217907	chr12_510	rs11513245	12:9296354:A:C	rs2303615;rs10842970;rs10842971	12:9302313:A:G;12:9302940:G:A;12:9303296:A:T	no	no	yes	cg18644252	0.375156	1.30637e-09	1.76369e-06	rs10842928	0.947425	A2M-AS1	0.394921	0.383591	0.406251	0.2988
chr12:9217390-9217907	chr12_510	rs11513245	12:9296354:A:C	rs2303615;rs10842970;rs10842971	12:9302313:A:G;12:9302940:G:A;12:9303296:A:T	no	no	yes	cg18644252	0.375156	1.30637e-09	1.76369e-06	rs10842923	0.956704	KRT17P8	0.413633			0.316036
chr12:9217390-9217907	chr12_510	rs11513245	12:9296354:A:C	rs2303615;rs10842970;rs10842971	12:9302313:A:G;12:9302940:G:A;12:9303296:A:T	no	no	yes	cg19091257	0.405737	1.47261e-10	3.02739e-07	rs10842928	0.947425	A2M-AS1	0.394921	0.383591	0.406251	0.2988
chr12:9217390-9217907	chr12_510	rs11513245	12:9296354:A:C	rs2303615;rs10842970;rs10842971	12:9302313:A:G;12:9302940:G:A;12:9303296:A:T	no	no	yes	cg19091257	0.405737	1.47261e-10	3.02739e-07	rs10842923	0.956704	KRT17P8	0.413633			0.316036
chr12:9217390-9217907	chr12_510	rs11513245	12:9296354:A:C	rs2303615;rs10842970;rs10842971	12:9302313:A:G;12:9302940:G:A;12:9303296:A:T	no	no	yes	cg20380214	0.274155	8.84534e-07	0.000414562	rs10842928	0.947425	A2M-AS1	0.394921	0.383591	0.406251	0.2988
chr12:9217390-9217907	chr12_510	rs11513245	12:9296354:A:C	rs2303615;rs10842970;rs10842971	12:9302313:A:G;12:9302940:G:A;12:9303296:A:T	no	no	yes	cg20380214	0.274155	8.84534e-07	0.000414562	rs10842923	0.956704	KRT17P8	0.413633			0.316036
chr12:9217390-9217907	chr12_510	rs11513245	12:9296354:A:C	rs2303615;rs10842970;rs10842971	12:9302313:A:G;12:9302940:G:A;12:9303296:A:T	no	no	yes	cg26114124	0.249828	3.71102e-06	0.00123867	rs10842928	0.947425	A2M-AS1	0.394921	0.383591	0.406251	0.2988
chr12:9217390-9217907	chr12_510	rs11513245	12:9296354:A:C	rs2303615;rs10842970;rs10842971	12:9302313:A:G;12:9302940:G:A;12:9303296:A:T	no	no	yes	cg26114124	0.249828	3.71102e-06	0.00123867	rs10842923	0.956704	KRT17P8	0.413633			0.316036
chr12:9217390-9217907	chr12_510	rs11513245	12:9296354:A:C	rs2303615;rs10842970;rs10842971	12:9302313:A:G;12:9302940:G:A;12:9303296:A:T	no	no	yes	chr12_9217390_9217907	0.199499	6.25512e-05	0.0115707	rs10842928	0.947425	A2M-AS1	0.394921	0.383591	0.406251	0.2988
chr12:9217390-9217907	chr12_510	rs11513245	12:9296354:A:C	rs2303615;rs10842970;rs10842971	12:9302313:A:G;12:9302940:G:A;12:9303296:A:T	no	no	yes	chr12_9217390_9217907	0.199499	6.25512e-05	0.0115707	rs10842923	0.956704	KRT17P8	0.413633			0.316036
chr12:9217390-9217907	chr12_511	rs226362	12:9297044:A:G			no	no	yes	cg02883147	0.199989	6.09078e-05	0.011313	rs10540786	0.970253	KLRG1	0.283796			-0.0824512
chr12:9217390-9217907	chr12_511	rs226362	12:9297044:A:G			no	no	yes	cg18644252	0.285254	4.5247e-07	0.000239346	rs10540786	0.970253	KLRG1	0.283796			-0.0824512
chr12:9217390-9217907	chr12_511	rs226362	12:9297044:A:G			no	no	yes	cg19091257	0.319766	5.25589e-08	4.1341e-05	rs10540786	0.970253	KLRG1	0.283796			-0.0824512
chr12:9217390-9217907	chr12_511	rs226362	12:9297044:A:G			no	no	yes	cg20380214	0.244334	5.09755e-06	0.00161223	rs10540786	0.970253	KLRG1	0.283796			-0.0824512
chr12:9217390-9217907	chr12_511	rs226362	12:9297044:A:G			no	no	yes	cg26114124	0.213337	2.92962e-05	0.00641643	rs10540786	0.970253	KLRG1	0.283796			-0.0824512
chr12:9217390-9217907	chr12_511	rs226362	12:9297044:A:G			no	no	yes	chr12_9217390_9217907	0.174849	0.000234	0.0323646	rs10540786	0.970253	KLRG1	0.283796			-0.0824512
chr12:9217390-9217907	chr12_512	rs12302819	12:9298538:A:G			no	no	yes	cg23795048	0.171959	0.000272436	0.0355602	rs2160424	0.968231	KLRG1	0.378145	0.360025	0.396265	-0.0837476
chr12:9217390-9217907	chr12_512	rs12302819	12:9298538:A:G			no	no	yes	cg26114124	0.16734	0.000347021	0.0425913	rs2160424	0.968231	KLRG1	0.378145	0.360025	0.396265	-0.0837476
chr12:9217390-9217907	chr12_514	rs7968679	12:9313304:A:G			no	no	yes	cg02883147	0.272721	9.63817e-07	0.000444806	rs10842928	0.961665	A2M-AS1	0.394921	0.383591	0.406251	0.2988
chr12:9217390-9217907	chr12_514	rs7968679	12:9313304:A:G			no	no	yes	cg02883147	0.272721	9.63817e-07	0.000444806	rs10842923	0.951934	KRT17P8	0.413633			0.316036
chr12:9217390-9217907	chr12_514	rs7968679	12:9313304:A:G			no	no	yes	cg18644252	0.388685	5.04124e-10	7.86217e-07	rs10842928	0.961665	A2M-AS1	0.394921	0.383591	0.406251	0.2988
chr12:9217390-9217907	chr12_514	rs7968679	12:9313304:A:G			no	no	yes	cg18644252	0.388685	5.04124e-10	7.86217e-07	rs10842923	0.951934	KRT17P8	0.413633			0.316036
chr12:9217390-9217907	chr12_514	rs7968679	12:9313304:A:G			no	no	yes	cg19091257	0.424043	3.7753e-11	9.0999e-08	rs10842928	0.961665	A2M-AS1	0.394921	0.383591	0.406251	0.2988
chr12:9217390-9217907	chr12_514	rs7968679	12:9313304:A:G			no	no	yes	cg19091257	0.424043	3.7753e-11	9.0999e-08	rs10842923	0.951934	KRT17P8	0.413633			0.316036
chr12:9217390-9217907	chr12_514	rs7968679	12:9313304:A:G			no	no	yes	cg20380214	0.287949	3.83919e-07	0.000214367	rs10842928	0.961665	A2M-AS1	0.394921	0.383591	0.406251	0.2988
chr12:9217390-9217907	chr12_514	rs7968679	12:9313304:A:G			no	no	yes	cg20380214	0.287949	3.83919e-07	0.000214367	rs10842923	0.951934	KRT17P8	0.413633			0.316036
chr12:9217390-9217907	chr12_514	rs7968679	12:9313304:A:G			no	no	yes	cg26114124	0.26024	2.02049e-06	0.000823258	rs10842928	0.961665	A2M-AS1	0.394921	0.383591	0.406251	0.2988
chr12:9217390-9217907	chr12_514	rs7968679	12:9313304:A:G			no	no	yes	cg26114124	0.26024	2.02049e-06	0.000823258	rs10842923	0.951934	KRT17P8	0.413633			0.316036
chr12:9217390-9217907	chr12_514	rs7968679	12:9313304:A:G			no	no	yes	chr12_9217390_9217907	0.211108	3.31339e-05	0.00701902	rs10842928	0.961665	A2M-AS1	0.394921	0.383591	0.406251	0.2988
chr12:9217390-9217907	chr12_514	rs7968679	12:9313304:A:G			no	no	yes	chr12_9217390_9217907	0.211108	3.31339e-05	0.00701902	rs10842923	0.951934	KRT17P8	0.413633			0.316036
chr12:9217390-9217907	chr12_515	rs4883215	12:9314207:A:G			no	no	yes	cg19091257	0.165885	0.000374396	0.0449152	rs4883215	1	RP11-22B23.1	-0.517428	-0.53741	-0.497446	-0.270479
chr12:9217390-9217907	chr12_521	rs4882982	12:9319268:C:T	rs10771386;rs7303319;rs2114847;rs2114849;rs7138080;rs7959200	12:9321907:G:C;12:9322485:G:C;12:9323705:A:G;12:9323983:T:C;12:9329949:T:C;12:9330417:A:C	no	no	yes	cg19091257	0.173459	0.000251772	0.0338796	rs2114847	0.989731	RP11-22B23.1	0.557759	0.545556	0.569962	0.223193
chr12:9217390-9217907	chr12_707	rs4883243	12:9501898:A:C			no	no	yes	cg18644252	0.176686	0.000212368	0.0300152	rs12372791	0.884159	RP11-22B23.1	0.950978			0.377736
chr12:9217390-9217907	chr12_707	rs4883243	12:9501898:A:C			no	no	yes	cg18644252	0.176686	0.000212368	0.0300152	rs12372791	0.884159	RP11-599J14.2	0.882938	0.801746	0.96413	0.467683
chr12:9217390-9217907	chr12_707	rs4883243	12:9501898:A:C			no	no	yes	cg19091257	0.165935	0.000373414	0.0448568	rs12372791	0.884159	RP11-22B23.1	0.950978			0.377736
chr12:9217390-9217907	chr12_707	rs4883243	12:9501898:A:C			no	no	yes	cg19091257	0.165935	0.000373414	0.0448568	rs12372791	0.884159	RP11-599J14.2	0.882938	0.801746	0.96413	0.467683
chr12:9217390-9217907	chr12_708	rs11050397	12:9502290:G:C	rs12372791	12:9504294:C:G	no	no	yes	cg18644252	0.166795	0.00035703	0.0434169
chr12:9217390-9217907	chr12_710	rs4883244	12:9503108:A:G			no	no	yes	cg18644252	0.165568	0.000380631	0.0454221	rs12372791	0.932511	RP11-22B23.1	0.950978			0.377736
chr12:9217390-9217907	chr12_710	rs4883244	12:9503108:A:G			no	no	yes	cg18644252	0.165568	0.000380631	0.0454221	rs11050527	0.821009	RP11-599J14.2	0.88125	0.862616	0.899885	0.485801
chr12:9217390-9217907	chr12_710	rs4883244	12:9503108:A:G			no	no	yes	cg18644252	0.165568	0.000380631	0.0454221	rs11050527	0.821009	RP11-705C15.2	-0.745932			-0.170963
chr13:47472050-47472429	chr13_320	rs842241	13:47067841:C:T	rs71432910;rs2405412;rs11619504	13:47070600:A:T;13:47070609:T:C;13:47071148:G:A	no	no	yes	cg01620540	0.183008	0.000151869	0.0235228
chr13:47472050-47472429	chr13_520	rs9567725	13:47341759:C:T			no	no	yes	cg01192538	0.166716	6.46966e-05	0.0118464
chr13:47472050-47472429	chr13_520	rs9567725	13:47341759:C:T			no	no	yes	cg15692052	0.166829	6.42923e-05	0.0117963
chr13:47472050-47472429	chr13_520	rs9567725	13:47341759:C:T			no	no	yes	cg24118521	0.139888	0.000281934	0.036337
chr13:47472050-47472429	chr13_523	rs187952293	13:47344342:A:T	rs117222059	13:47406657:G:A	no	no	yes	cg01192538	0.184031	2.45683e-05	0.00556975
chr13:47472050-47472429	chr13_523	rs187952293	13:47344342:A:T	rs117222059	13:47406657:G:A	no	no	yes	cg24118521	0.144812	0.000215687	0.0303894
chr13:47472050-47472429	chr13_533	rs8192880	13:47369376:C:G	rs9567726;rs9567727;rs9562680	13:47378905:A:G;13:47379024:C:T;13:47381048:G:A	no	no	yes	cg15692052	0.141989	0.00025152	0.0338796
chr13:47472050-47472429	chr13_560	rs61948305	13:47398740:T:A			no	no	yes	cg15692052	0.137424	0.000322253	0.0402615
chr13:47472050-47472429	chr13_569	rs3803189	13:47408570:T:G	rs3125;rs55948462;rs61948314;rs75907607	13:47408851:C:G;13:47412075:T:C;13:47415383:C:T;13:47416042:C:G	no	yes	yes	cg23881368	0.269222	1.18762e-06	0.000524032
chr13:47472050-47472429	chr13_578	rs17068986	13:47416386:C:T			no	yes	yes	cg24118521	0.17777	0.000200541	0.0286119
chr13:47472050-47472429	chr13_581	rs9567735	13:47419204:A:G	rs3742278	13:47419577:A:G	no	yes	yes	cg24118521	0.17244	0.000265624	0.0351787
chr13:47472050-47472429	chr13_584	rs9562684	13:47420412:A:C	rs9567736;rs9562685	13:47420983:G:A;13:47421223:G:A	no	yes	yes	cg24118521	0.175581	0.000225136	0.0315242
chr13:47472050-47472429	chr13_587	rs1923884	13:47421836:C:T			no	yes	yes	cg24118521	0.179415	0.000183814	0.0267444
chr13:47472050-47472429	chr13_592	rs17069005	13:47424118:A:G			no	yes	yes	cg23881368	0.273255	9.33512e-07	0.000435262
chr13:47472050-47472429	chr13_607	rs2770292	13:47435106:C:G			no	yes	yes	cg09798090	0.167618	0.000342011	0.0420906
chr13:47472050-47472429	chr13_611	rs17287961	13:47437111:C:T	rs78967094	13:47441423:A:G	no	yes	yes	cg06020661	0.195318	7.84631e-05	0.0138892
chr13:47472050-47472429	chr13_611	rs17287961	13:47437111:C:T	rs78967094	13:47441423:A:G	no	yes	yes	cg09798090	0.174309	0.000240751	0.0327476
chr13:47472050-47472429	chr13_611	rs17287961	13:47437111:C:T	rs78967094	13:47441423:A:G	no	yes	yes	cg15692052	0.219838	2.04194e-05	0.00483518
chr13:47472050-47472429	chr13_611	rs17287961	13:47437111:C:T	rs78967094	13:47441423:A:G	no	yes	yes	chr13_47472050_47472429	0.201998	5.45973e-05	0.0103102
chr13:47472050-47472429	chr13_612	rs1928042	13:47437216:G:T			no	yes	yes	cg09798090	0.176745	0.000211713	0.0299695
chr13:47472050-47472429	chr13_614	rs2770293	13:47438974:C:T	rs2770295;rs582854	13:47440070:C:G;13:47445877:C:A	no	yes	yes	cg06020661	0.265563	1.47575e-06	0.000638704
chr13:47472050-47472429	chr13_614	rs2770293	13:47438974:C:T	rs2770295;rs582854	13:47440070:C:G;13:47445877:C:A	no	yes	yes	cg09798090	0.290274	3.33007e-07	0.000191861
chr13:47472050-47472429	chr13_614	rs2770293	13:47438974:C:T	rs2770295;rs582854	13:47440070:C:G;13:47445877:C:A	no	yes	yes	cg15692052	0.188366	0.000114068	0.0188285
chr13:47472050-47472429	chr13_614	rs2770293	13:47438974:C:T	rs2770295;rs582854	13:47440070:C:G;13:47445877:C:A	no	yes	yes	cg18200810	0.182759	0.000153895	0.023666
chr13:47472050-47472429	chr13_614	rs2770293	13:47438974:C:T	rs2770295;rs582854	13:47440070:C:G;13:47445877:C:A	no	yes	yes	cg23881368	0.172257	0.000268193	0.0353458
chr13:47472050-47472429	chr13_614	rs2770293	13:47438974:C:T	rs2770295;rs582854	13:47440070:C:G;13:47445877:C:A	no	yes	yes	cg24320398	0.252847	3.1139e-06	0.00108334
chr13:47472050-47472429	chr13_614	rs2770293	13:47438974:C:T	rs2770295;rs582854	13:47440070:C:G;13:47445877:C:A	no	yes	yes	chr13_47472050_47472429	0.267508	1.315e-06	0.000574629
chr13:47472050-47472429	chr13_615	rs4941570	13:47439371:A:G			no	yes	yes	cg01620540	0.171301	0.000282003	0.036337
chr13:47472050-47472429	chr13_615	rs4941570	13:47439371:A:G			no	yes	yes	cg05506829	0.253703	2.96244e-06	0.00104267
chr13:47472050-47472429	chr13_615	rs4941570	13:47439371:A:G			no	yes	yes	cg06020661	0.322542	4.39917e-08	3.58493e-05
chr13:47472050-47472429	chr13_615	rs4941570	13:47439371:A:G			no	yes	yes	cg07075299	0.171031	0.000286032	0.0367514
chr13:47472050-47472429	chr13_615	rs4941570	13:47439371:A:G			no	yes	yes	cg09394608	0.185896	0.00013019	0.0208493
chr13:47472050-47472429	chr13_615	rs4941570	13:47439371:A:G			no	yes	yes	cg09798090	0.389481	4.76323e-10	7.69389e-07
chr13:47472050-47472429	chr13_615	rs4941570	13:47439371:A:G			no	yes	yes	cg15692052	0.226685	1.39156e-05	0.00358615
chr13:47472050-47472429	chr13_615	rs4941570	13:47439371:A:G			no	yes	yes	cg18200810	0.358407	4.1286e-09	4.78785e-06
chr13:47472050-47472429	chr13_615	rs4941570	13:47439371:A:G			no	yes	yes	cg23881368	0.342255	1.2176e-08	1.2375e-05
chr13:47472050-47472429	chr13_615	rs4941570	13:47439371:A:G			no	yes	yes	cg24118521	0.236921	7.79411e-06	0.00227425
chr13:47472050-47472429	chr13_615	rs4941570	13:47439371:A:G			no	yes	yes	cg24320398	0.358599	4.07519e-09	4.78728e-06
chr13:47472050-47472429	chr13_615	rs4941570	13:47439371:A:G			no	yes	yes	chr13_47472050_47472429	0.42652	3.13e-11	8.08927e-08
chr13:47472050-47472429	chr13_621	rs9534504	13:47442725:C:A	rs6561336;rs9526246;rs4942584;rs9316236;rs4941573;rs4941574	13:47448060:C:T;13:47449861:G:A;13:47453197:A:G;13:47464268:C:T;13:47464857:A:G;13:47465074:G:T	no	yes	yes	cg01620540	0.169268	0.000313733	0.039504
chr13:47472050-47472429	chr13_621	rs9534504	13:47442725:C:A	rs6561336;rs9526246;rs4942584;rs9316236;rs4941573;rs4941574	13:47448060:C:T;13:47449861:G:A;13:47453197:A:G;13:47464268:C:T;13:47464857:A:G;13:47465074:G:T	no	yes	yes	cg05506829	0.248667	3.96922e-06	0.00131035
chr13:47472050-47472429	chr13_621	rs9534504	13:47442725:C:A	rs6561336;rs9526246;rs4942584;rs9316236;rs4941573;rs4941574	13:47448060:C:T;13:47449861:G:A;13:47453197:A:G;13:47464268:C:T;13:47464857:A:G;13:47465074:G:T	no	yes	yes	cg06020661	0.327198	3.25919e-08	2.86224e-05
chr13:47472050-47472429	chr13_621	rs9534504	13:47442725:C:A	rs6561336;rs9526246;rs4942584;rs9316236;rs4941573;rs4941574	13:47448060:C:T;13:47449861:G:A;13:47453197:A:G;13:47464268:C:T;13:47464857:A:G;13:47465074:G:T	no	yes	yes	cg07075299	0.174673	0.000236176	0.0324671
chr13:47472050-47472429	chr13_621	rs9534504	13:47442725:C:A	rs6561336;rs9526246;rs4942584;rs9316236;rs4941573;rs4941574	13:47448060:C:T;13:47449861:G:A;13:47453197:A:G;13:47464268:C:T;13:47464857:A:G;13:47465074:G:T	no	yes	yes	cg09394608	0.181641	0.00016333	0.0247057
chr13:47472050-47472429	chr13_621	rs9534504	13:47442725:C:A	rs6561336;rs9526246;rs4942584;rs9316236;rs4941573;rs4941574	13:47448060:C:T;13:47449861:G:A;13:47453197:A:G;13:47464268:C:T;13:47464857:A:G;13:47465074:G:T	no	yes	yes	cg09798090	0.393517	3.56946e-10	6.33089e-07
chr13:47472050-47472429	chr13_621	rs9534504	13:47442725:C:A	rs6561336;rs9526246;rs4942584;rs9316236;rs4941573;rs4941574	13:47448060:C:T;13:47449861:G:A;13:47453197:A:G;13:47464268:C:T;13:47464857:A:G;13:47465074:G:T	no	yes	yes	cg15692052	0.230286	1.13585e-05	0.00310403
chr13:47472050-47472429	chr13_621	rs9534504	13:47442725:C:A	rs6561336;rs9526246;rs4942584;rs9316236;rs4941573;rs4941574	13:47448060:C:T;13:47449861:G:A;13:47453197:A:G;13:47464268:C:T;13:47464857:A:G;13:47465074:G:T	no	yes	yes	cg18200810	0.355717	4.95253e-09	5.67065e-06
chr13:47472050-47472429	chr13_621	rs9534504	13:47442725:C:A	rs6561336;rs9526246;rs4942584;rs9316236;rs4941573;rs4941574	13:47448060:C:T;13:47449861:G:A;13:47453197:A:G;13:47464268:C:T;13:47464857:A:G;13:47465074:G:T	no	yes	yes	cg23881368	0.331003	2.5465e-08	2.30344e-05
chr13:47472050-47472429	chr13_621	rs9534504	13:47442725:C:A	rs6561336;rs9526246;rs4942584;rs9316236;rs4941573;rs4941574	13:47448060:C:T;13:47449861:G:A;13:47453197:A:G;13:47464268:C:T;13:47464857:A:G;13:47465074:G:T	no	yes	yes	cg24118521	0.238822	6.99264e-06	0.00206032
chr13:47472050-47472429	chr13_621	rs9534504	13:47442725:C:A	rs6561336;rs9526246;rs4942584;rs9316236;rs4941573;rs4941574	13:47448060:C:T;13:47449861:G:A;13:47453197:A:G;13:47464268:C:T;13:47464857:A:G;13:47465074:G:T	no	yes	yes	cg24320398	0.363592	2.90077e-09	3.69562e-06
chr13:47472050-47472429	chr13_621	rs9534504	13:47442725:C:A	rs6561336;rs9526246;rs4942584;rs9316236;rs4941573;rs4941574	13:47448060:C:T;13:47449861:G:A;13:47453197:A:G;13:47464268:C:T;13:47464857:A:G;13:47465074:G:T	no	yes	yes	chr13_47472050_47472429	0.425519	3.37661e-11	8.4842e-08
chr13:47472050-47472429	chr13_624	rs1928040	13:47447236:G:A	rs4090088	13:47447733:C:A	no	yes	yes	cg05506829	0.180094	0.000177314	0.0262074
chr13:47472050-47472429	chr13_624	rs1928040	13:47447236:G:A	rs4090088	13:47447733:C:A	no	yes	yes	cg06020661	0.257621	2.35618e-06	0.000910804
chr13:47472050-47472429	chr13_624	rs1928040	13:47447236:G:A	rs4090088	13:47447733:C:A	no	yes	yes	cg09394608	0.185663	0.000131822	0.0209929
chr13:47472050-47472429	chr13_624	rs1928040	13:47447236:G:A	rs4090088	13:47447733:C:A	no	yes	yes	cg09798090	0.320915	4.88318e-08	3.90892e-05
chr13:47472050-47472429	chr13_624	rs1928040	13:47447236:G:A	rs4090088	13:47447733:C:A	no	yes	yes	cg15692052	0.202656	5.26742e-05	0.0100308
chr13:47472050-47472429	chr13_624	rs1928040	13:47447236:G:A	rs4090088	13:47447733:C:A	no	yes	yes	cg18200810	0.280721	5.95713e-07	0.000305558
chr13:47472050-47472429	chr13_624	rs1928040	13:47447236:G:A	rs4090088	13:47447733:C:A	no	yes	yes	cg23881368	0.249633	3.75326e-06	0.00124817
chr13:47472050-47472429	chr13_624	rs1928040	13:47447236:G:A	rs4090088	13:47447733:C:A	no	yes	yes	cg24118521	0.166751	0.00035786	0.0434499
chr13:47472050-47472429	chr13_624	rs1928040	13:47447236:G:A	rs4090088	13:47447733:C:A	no	yes	yes	cg24320398	0.259028	2.16957e-06	0.000860738
chr13:47472050-47472429	chr13_624	rs1928040	13:47447236:G:A	rs4090088	13:47447733:C:A	no	yes	yes	chr13_47472050_47472429	0.33552	1.89651e-08	1.80577e-05
chr13:47472050-47472429	chr13_631	rs61948334	13:47453013:T:C	rs17288723	13:47457693:T:C	no	yes	yes	cg06020661	0.17398	0.000244962	0.0331707
chr13:47472050-47472429	chr13_631	rs61948334	13:47453013:T:C	rs17288723	13:47457693:T:C	no	yes	yes	cg15692052	0.189651	0.000106475	0.0180359
chr13:47472050-47472429	chr13_631	rs61948334	13:47453013:T:C	rs17288723	13:47457693:T:C	no	yes	yes	chr13_47472050_47472429	0.171841	0.000274128	0.0356781
chr13:47472050-47472429	chr13_639	rs12584920	13:47465037:G:T			no	yes	yes	cg06020661	0.225051	1.5254e-05	0.00384345
chr13:47472050-47472429	chr13_639	rs12584920	13:47465037:G:T			no	yes	yes	cg09798090	0.204151	4.8543e-05	0.00940249
chr13:47472050-47472429	chr13_639	rs12584920	13:47465037:G:T			no	yes	yes	cg15692052	0.197589	6.93853e-05	0.0125525
chr13:47472050-47472429	chr13_639	rs12584920	13:47465037:G:T			no	yes	yes	cg18200810	0.173099	0.000256581	0.0343535
chr13:47472050-47472429	chr13_639	rs12584920	13:47465037:G:T			no	yes	yes	cg24320398	0.18165	0.000163249	0.0247057
chr13:47472050-47472429	chr13_639	rs12584920	13:47465037:G:T			no	yes	yes	chr13_47472050_47472429	0.226897	1.37505e-05	0.00356391
chr13:47472050-47472429	chr13_643	rs2070040	13:47467626:G:A			no	yes	yes	cg05506829	0.199361	6.30229e-05	0.0116105
chr13:47472050-47472429	chr13_643	rs2070040	13:47467626:G:A			no	yes	yes	cg06020661	0.269652	1.15756e-06	0.000514644
chr13:47472050-47472429	chr13_643	rs2070040	13:47467626:G:A			no	yes	yes	cg09798090	0.359725	3.77528e-09	4.69023e-06
chr13:47472050-47472429	chr13_643	rs2070040	13:47467626:G:A			no	yes	yes	cg15692052	0.215256	2.63429e-05	0.00585467
chr13:47472050-47472429	chr13_643	rs2070040	13:47467626:G:A			no	yes	yes	cg18200810	0.251124	3.44211e-06	0.00116881
chr13:47472050-47472429	chr13_643	rs2070040	13:47467626:G:A			no	yes	yes	cg23881368	0.248447	4.02027e-06	0.00132238
chr13:47472050-47472429	chr13_643	rs2070040	13:47467626:G:A			no	yes	yes	cg24118521	0.178426	0.000193701	0.0278557
chr13:47472050-47472429	chr13_643	rs2070040	13:47467626:G:A			no	yes	yes	cg24320398	0.312251	8.47598e-08	6.0884e-05
chr13:47472050-47472429	chr13_643	rs2070040	13:47467626:G:A			no	yes	yes	chr13_47472050_47472429	0.334368	2.04495e-08	1.90696e-05
chr13:47472050-47472429	chr13_645	rs9534510	13:47468309:T:G	rs9534511	13:47468580:T:C	no	yes	yes	cg01620540	0.183288	0.000149623	0.0232147
chr13:47472050-47472429	chr13_645	rs9534510	13:47468309:T:G	rs9534511	13:47468580:T:C	no	yes	yes	cg05506829	0.241559	5.9785e-06	0.00180865
chr13:47472050-47472429	chr13_645	rs9534510	13:47468309:T:G	rs9534511	13:47468580:T:C	no	yes	yes	cg06020661	0.262504	1.76826e-06	0.000737088
chr13:47472050-47472429	chr13_645	rs9534510	13:47468309:T:G	rs9534511	13:47468580:T:C	no	yes	yes	cg09798090	0.363939	2.83264e-09	3.66038e-06
chr13:47472050-47472429	chr13_645	rs9534510	13:47468309:T:G	rs9534511	13:47468580:T:C	no	yes	yes	cg15692052	0.222372	1.77246e-05	0.00426811
chr13:47472050-47472429	chr13_645	rs9534510	13:47468309:T:G	rs9534511	13:47468580:T:C	no	yes	yes	cg18200810	0.304767	1.35727e-07	8.67861e-05
chr13:47472050-47472429	chr13_645	rs9534510	13:47468309:T:G	rs9534511	13:47468580:T:C	no	yes	yes	cg23881368	0.332077	2.37464e-08	2.16968e-05
chr13:47472050-47472429	chr13_645	rs9534510	13:47468309:T:G	rs9534511	13:47468580:T:C	no	yes	yes	cg24118521	0.208956	3.73017e-05	0.00757586
chr13:47472050-47472429	chr13_645	rs9534510	13:47468309:T:G	rs9534511	13:47468580:T:C	no	yes	yes	cg24320398	0.359292	3.88795e-09	4.73896e-06
chr13:47472050-47472429	chr13_645	rs9534510	13:47468309:T:G	rs9534511	13:47468580:T:C	no	yes	yes	chr13_47472050_47472429	0.39026	4.50592e-10	7.54783e-07
chr13:47472050-47472429	chr13_647	rs6313	13:47469940:G:A	rs6311;rs4941575	13:47471478:C:T;13:47475294:C:T	no	yes	yes	cg01192538	0.166104	0.000370145	0.0445826
chr13:47472050-47472429	chr13_647	rs6313	13:47469940:G:A	rs6311;rs4941575	13:47471478:C:T;13:47475294:C:T	no	yes	yes	cg01620540	0.190066	0.000104124	0.0177223
chr13:47472050-47472429	chr13_647	rs6313	13:47469940:G:A	rs6311;rs4941575	13:47471478:C:T;13:47475294:C:T	no	yes	yes	cg05506829	0.265282	1.50058e-06	0.000646355
chr13:47472050-47472429	chr13_647	rs6313	13:47469940:G:A	rs6311;rs4941575	13:47471478:C:T;13:47475294:C:T	no	yes	yes	cg06020661	0.352281	6.24173e-09	6.97032e-06
chr13:47472050-47472429	chr13_647	rs6313	13:47469940:G:A	rs6311;rs4941575	13:47471478:C:T;13:47475294:C:T	no	yes	yes	cg07075299	0.179522	0.000182773	0.0267088
chr13:47472050-47472429	chr13_647	rs6313	13:47469940:G:A	rs6311;rs4941575	13:47471478:C:T;13:47475294:C:T	no	yes	yes	cg09394608	0.182758	0.000153908	0.023666
chr13:47472050-47472429	chr13_647	rs6313	13:47469940:G:A	rs6311;rs4941575	13:47471478:C:T;13:47475294:C:T	no	yes	yes	cg09798090	0.419395	5.35579e-11	1.1816e-07
chr13:47472050-47472429	chr13_647	rs6313	13:47469940:G:A	rs6311;rs4941575	13:47471478:C:T;13:47475294:C:T	no	yes	yes	cg15692052	0.250819	3.50376e-06	0.00118258
chr13:47472050-47472429	chr13_647	rs6313	13:47469940:G:A	rs6311;rs4941575	13:47471478:C:T;13:47475294:C:T	no	yes	yes	cg18200810	0.383213	7.42807e-10	1.08372e-06
chr13:47472050-47472429	chr13_647	rs6313	13:47469940:G:A	rs6311;rs4941575	13:47471478:C:T;13:47475294:C:T	no	yes	yes	cg23881368	0.351618	6.52599e-09	7.19889e-06
chr13:47472050-47472429	chr13_647	rs6313	13:47469940:G:A	rs6311;rs4941575	13:47471478:C:T;13:47475294:C:T	no	yes	yes	cg24118521	0.25645	2.52338e-06	0.000940885
chr13:47472050-47472429	chr13_647	rs6313	13:47469940:G:A	rs6311;rs4941575	13:47471478:C:T;13:47475294:C:T	no	yes	yes	cg24320398	0.40463	1.59674e-10	3.07521e-07
chr13:47472050-47472429	chr13_647	rs6313	13:47469940:G:A	rs6311;rs4941575	13:47471478:C:T;13:47475294:C:T	no	yes	yes	chr13_47472050_47472429	0.457236	2.8548e-12	9.5641e-09
chr13:47472050-47472429	chr13_653	rs731245	13:47472266:A:G	rs732821;rs9534513	13:47472879:T:C;13:47474138:A:G	yes	no	yes	cg01620540	0.226537	1.40318e-05	0.00360582
chr13:47472050-47472429	chr13_653	rs731245	13:47472266:A:G	rs732821;rs9534513	13:47472879:T:C;13:47474138:A:G	yes	no	yes	cg05506829	0.390691	4.36956e-10	7.45751e-07
chr13:47472050-47472429	chr13_653	rs731245	13:47472266:A:G	rs732821;rs9534513	13:47472879:T:C;13:47474138:A:G	yes	no	yes	cg06020661	0.47878	4.90239e-13	1.92802e-09
chr13:47472050-47472429	chr13_653	rs731245	13:47472266:A:G	rs732821;rs9534513	13:47472879:T:C;13:47474138:A:G	yes	no	yes	cg07075299	0.200306	5.98674e-05	0.0111656
chr13:47472050-47472429	chr13_653	rs731245	13:47472266:A:G	rs732821;rs9534513	13:47472879:T:C;13:47474138:A:G	yes	no	yes	cg09394608	0.18908	0.000109788	0.0184246
chr13:47472050-47472429	chr13_653	rs731245	13:47472266:A:G	rs732821;rs9534513	13:47472879:T:C;13:47474138:A:G	yes	no	yes	cg09798090	0.500102	7.96771e-14	4.004e-10
chr13:47472050-47472429	chr13_653	rs731245	13:47472266:A:G	rs732821;rs9534513	13:47472879:T:C;13:47474138:A:G	yes	no	yes	cg15692052	0.359108	3.93672e-09	4.73896e-06
chr13:47472050-47472429	chr13_653	rs731245	13:47472266:A:G	rs732821;rs9534513	13:47472879:T:C;13:47474138:A:G	yes	no	yes	cg18200810	0.487557	2.34201e-13	1.11498e-09
chr13:47472050-47472429	chr13_653	rs731245	13:47472266:A:G	rs732821;rs9534513	13:47472879:T:C;13:47474138:A:G	yes	no	yes	cg23881368	0.382406	7.86311e-10	1.12898e-06
chr13:47472050-47472429	chr13_653	rs731245	13:47472266:A:G	rs732821;rs9534513	13:47472879:T:C;13:47474138:A:G	yes	no	yes	cg24118521	0.266605	1.38742e-06	0.000603362
chr13:47472050-47472429	chr13_653	rs731245	13:47472266:A:G	rs732821;rs9534513	13:47472879:T:C;13:47474138:A:G	yes	no	yes	cg24320398	0.48117	4.01425e-13	1.65049e-09
chr13:47472050-47472429	chr13_653	rs731245	13:47472266:A:G	rs732821;rs9534513	13:47472879:T:C;13:47474138:A:G	yes	no	yes	chr13_47472050_47472429	0.560852	2.84177e-16	2.57053e-12
chr13:47472050-47472429	chr13_654	rs17289394	13:47473220:G:A	rs12863574	13:47473674:A:G	no	no	yes	cg01620540	0.163303	0.00042827	0.0499216
chr13:47472050-47472429	chr13_654	rs17289394	13:47473220:G:A	rs12863574	13:47473674:A:G	no	no	yes	cg05506829	0.304707	1.3624e-07	8.67861e-05
chr13:47472050-47472429	chr13_654	rs17289394	13:47473220:G:A	rs12863574	13:47473674:A:G	no	no	yes	cg06020661	0.377541	1.10613e-09	1.53931e-06
chr13:47472050-47472429	chr13_654	rs17289394	13:47473220:G:A	rs12863574	13:47473674:A:G	no	no	yes	cg09798090	0.42711	2.99293e-11	8.08927e-08
chr13:47472050-47472429	chr13_654	rs17289394	13:47473220:G:A	rs12863574	13:47473674:A:G	no	no	yes	cg15692052	0.34715	8.79817e-09	9.47427e-06
chr13:47472050-47472429	chr13_654	rs17289394	13:47473220:G:A	rs12863574	13:47473674:A:G	no	no	yes	cg18200810	0.344013	1.0838e-08	1.11403e-05
chr13:47472050-47472429	chr13_654	rs17289394	13:47473220:G:A	rs12863574	13:47473674:A:G	no	no	yes	cg23881368	0.279693	6.33876e-07	0.000318541
chr13:47472050-47472429	chr13_654	rs17289394	13:47473220:G:A	rs12863574	13:47473674:A:G	no	no	yes	cg24118521	0.20721	4.10557e-05	0.00816196
chr13:47472050-47472429	chr13_654	rs17289394	13:47473220:G:A	rs12863574	13:47473674:A:G	no	no	yes	cg24320398	0.383234	7.41742e-10	1.08372e-06
chr13:47472050-47472429	chr13_654	rs17289394	13:47473220:G:A	rs12863574	13:47473674:A:G	no	no	yes	chr13_47472050_47472429	0.436291	1.48213e-11	4.62296e-08
chr13:47472050-47472429	chr13_656	rs4142900	13:47473550:T:G			no	no	yes	cg01620540	0.169487	0.000310143	0.0391674
chr13:47472050-47472429	chr13_656	rs4142900	13:47473550:T:G			no	no	yes	cg05506829	0.319019	5.51274e-08	4.26201e-05
chr13:47472050-47472429	chr13_656	rs4142900	13:47473550:T:G			no	no	yes	cg06020661	0.458208	2.64059e-12	9.1867e-09
chr13:47472050-47472429	chr13_656	rs4142900	13:47473550:T:G			no	no	yes	cg07075299	0.168158	0.000332484	0.0411421
chr13:47472050-47472429	chr13_656	rs4142900	13:47473550:T:G			no	no	yes	cg09798090	0.468785	1.12014e-12	4.22176e-09
chr13:47472050-47472429	chr13_656	rs4142900	13:47473550:T:G			no	no	yes	cg15692052	0.368016	2.14142e-09	2.84856e-06
chr13:47472050-47472429	chr13_656	rs4142900	13:47473550:T:G			no	no	yes	cg18200810	0.404949	1.55988e-10	3.07521e-07
chr13:47472050-47472429	chr13_656	rs4142900	13:47473550:T:G			no	no	yes	cg23881368	0.284276	4.80217e-07	0.000252547
chr13:47472050-47472429	chr13_656	rs4142900	13:47473550:T:G			no	no	yes	cg24118521	0.238304	7.2028e-06	0.00211536
chr13:47472050-47472429	chr13_656	rs4142900	13:47473550:T:G			no	no	yes	cg24320398	0.415557	7.13329e-11	1.50056e-07
chr13:47472050-47472429	chr13_656	rs4142900	13:47473550:T:G			no	no	yes	chr13_47472050_47472429	0.484101	3.1373e-13	1.35136e-09
chr13:47472050-47472429	chr13_657	rs9534512	13:47473921:A:C			no	no	yes	cg05506829	0.312404	8.39469e-08	6.0884e-05
chr13:47472050-47472429	chr13_657	rs9534512	13:47473921:A:C			no	no	yes	cg06020661	0.423878	3.82285e-11	9.0999e-08
chr13:47472050-47472429	chr13_657	rs9534512	13:47473921:A:C			no	no	yes	cg09798090	0.422491	4.24426e-11	9.64554e-08
chr13:47472050-47472429	chr13_657	rs9534512	13:47473921:A:C			no	no	yes	cg15692052	0.330439	2.64162e-08	2.36582e-05
chr13:47472050-47472429	chr13_657	rs9534512	13:47473921:A:C			no	no	yes	cg18200810	0.323123	4.23824e-08	3.48518e-05
chr13:47472050-47472429	chr13_657	rs9534512	13:47473921:A:C			no	no	yes	cg23881368	0.25924	2.14282e-06	0.00085387
chr13:47472050-47472429	chr13_657	rs9534512	13:47473921:A:C			no	no	yes	cg24118521	0.230869	1.09904e-05	0.00302168
chr13:47472050-47472429	chr13_657	rs9534512	13:47473921:A:C			no	no	yes	cg24320398	0.40462	1.59786e-10	3.07521e-07
chr13:47472050-47472429	chr13_657	rs9534512	13:47473921:A:C			no	no	yes	chr13_47472050_47472429	0.431466	2.14729e-11	6.47443e-08
chr13:47472050-47472429	chr13_659	rs9534515	13:47476958:G:A			no	no	yes	cg05506829	0.215665	2.57522e-05	0.00576589
chr13:47472050-47472429	chr13_659	rs9534515	13:47476958:G:A			no	no	yes	cg06020661	0.33656	1.77159e-08	1.72311e-05
chr13:47472050-47472429	chr13_659	rs9534515	13:47476958:G:A			no	no	yes	cg09798090	0.399847	2.2615e-10	4.17477e-07
chr13:47472050-47472429	chr13_659	rs9534515	13:47476958:G:A			no	no	yes	cg15692052	0.247827	4.1671e-06	0.00136571
chr13:47472050-47472429	chr13_659	rs9534515	13:47476958:G:A			no	no	yes	cg18200810	0.315161	7.04861e-08	5.26928e-05
chr13:47472050-47472429	chr13_659	rs9534515	13:47476958:G:A			no	no	yes	cg23881368	0.260078	2.03977e-06	0.000827388
chr13:47472050-47472429	chr13_659	rs9534515	13:47476958:G:A			no	no	yes	cg24118521	0.210467	3.4325e-05	0.00722063
chr13:47472050-47472429	chr13_659	rs9534515	13:47476958:G:A			no	no	yes	cg24320398	0.346567	9.14609e-09	9.73306e-06
chr13:47472050-47472429	chr13_659	rs9534515	13:47476958:G:A			no	no	yes	chr13_47472050_47472429	0.388025	5.28338e-10	8.10014e-07
chr13:47472050-47472429	chr13_660	rs76757331	13:47478051:G:A			no	no	yes	cg05506829	0.190384	0.000102364	0.0175351
chr13:47472050-47472429	chr13_660	rs76757331	13:47478051:G:A			no	no	yes	cg06020661	0.305981	1.25792e-07	8.12749e-05
chr13:47472050-47472429	chr13_660	rs76757331	13:47478051:G:A			no	no	yes	cg09798090	0.274746	8.53714e-07	0.000410759
chr13:47472050-47472429	chr13_660	rs76757331	13:47478051:G:A			no	no	yes	cg15692052	0.241255	6.08361e-06	0.00182822
chr13:47472050-47472429	chr13_660	rs76757331	13:47478051:G:A			no	no	yes	cg18200810	0.236442	8.0097e-06	0.00231475
chr13:47472050-47472429	chr13_660	rs76757331	13:47478051:G:A			no	no	yes	cg23881368	0.174559	0.000237595	0.032605
chr13:47472050-47472429	chr13_660	rs76757331	13:47478051:G:A			no	no	yes	cg24320398	0.232109	1.02457e-05	0.00284286
chr13:47472050-47472429	chr13_660	rs76757331	13:47478051:G:A			no	no	yes	chr13_47472050_47472429	0.294086	2.63459e-07	0.000154748
chr13:47472050-47472429	chr13_661	rs2149434	13:47478344:A:C			no	no	yes	cg06020661	0.200204	6.02003e-05	0.0112046
chr13:47472050-47472429	chr13_661	rs2149434	13:47478344:A:C			no	no	yes	cg09798090	0.201301	5.67116e-05	0.010686
chr13:47472050-47472429	chr13_661	rs2149434	13:47478344:A:C			no	no	yes	cg18200810	0.216285	2.48817e-05	0.00560953
chr13:47472050-47472429	chr13_661	rs2149434	13:47478344:A:C			no	no	yes	cg23881368	0.1683	0.000330023	0.0409495
chr13:47472050-47472429	chr13_661	rs2149434	13:47478344:A:C			no	no	yes	cg24320398	0.172019	0.000271573	0.0355183
chr13:47472050-47472429	chr13_661	rs2149434	13:47478344:A:C			no	no	yes	chr13_47472050_47472429	0.230484	1.12324e-05	0.00307886
chr13:47472050-47472429	chr13_664	rs1360020	13:47482660:C:A			no	no	yes	cg06020661	0.218561	2.19247e-05	0.00513783
chr13:47472050-47472429	chr13_664	rs1360020	13:47482660:C:A			no	no	yes	cg09798090	0.257915	2.31597e-06	0.000899486
chr13:47472050-47472429	chr13_664	rs1360020	13:47482660:C:A			no	no	yes	cg18200810	0.246935	4.38749e-06	0.00141739
chr13:47472050-47472429	chr13_664	rs1360020	13:47482660:C:A			no	no	yes	cg23881368	0.209176	3.68536e-05	0.00753549
chr13:47472050-47472429	chr13_664	rs1360020	13:47482660:C:A			no	no	yes	cg24320398	0.209057	3.70946e-05	0.00755719
chr13:47472050-47472429	chr13_664	rs1360020	13:47482660:C:A			no	no	yes	chr13_47472050_47472429	0.278566	6.78517e-07	0.000337227
chr13:47472050-47472429	chr13_665	rs10507546	13:47483074:G:A	rs17289695	13:47484378:T:A	no	no	yes	cg05506829	0.180717	0.000171544	0.0256774
chr13:47472050-47472429	chr13_665	rs10507546	13:47483074:G:A	rs17289695	13:47484378:T:A	no	no	yes	cg06020661	0.287315	3.99069e-07	0.000217456
chr13:47472050-47472429	chr13_665	rs10507546	13:47483074:G:A	rs17289695	13:47484378:T:A	no	no	yes	cg09798090	0.257397	2.38737e-06	0.000916086
chr13:47472050-47472429	chr13_665	rs10507546	13:47483074:G:A	rs17289695	13:47484378:T:A	no	no	yes	cg15692052	0.231263	1.07484e-05	0.00296418
chr13:47472050-47472429	chr13_665	rs10507546	13:47483074:G:A	rs17289695	13:47484378:T:A	no	no	yes	cg18200810	0.223215	1.69073e-05	0.00413338
chr13:47472050-47472429	chr13_665	rs10507546	13:47483074:G:A	rs17289695	13:47484378:T:A	no	no	yes	cg24320398	0.21811	2.24815e-05	0.00522766
chr13:47472050-47472429	chr13_665	rs10507546	13:47483074:G:A	rs17289695	13:47484378:T:A	no	no	yes	chr13_47472050_47472429	0.276914	7.49496e-07	0.000362544
chr13:47472050-47472429	chr13_666	rs2026690	13:47483177:G:T			no	no	yes	cg06020661	0.178866	0.00018924	0.0273883
chr13:47472050-47472429	chr13_666	rs2026690	13:47483177:G:T			no	no	yes	cg09798090	0.188483	0.000113357	0.0187801
chr13:47472050-47472429	chr13_666	rs2026690	13:47483177:G:T			no	no	yes	cg18200810	0.199451	6.27138e-05	0.0115771
chr13:47472050-47472429	chr13_666	rs2026690	13:47483177:G:T			no	no	yes	chr13_47472050_47472429	0.211413	3.25803e-05	0.00693465
chr13:47472050-47472429	chr13_670	rs9534516	13:47484149:G:A			no	no	yes	cg06020661	0.227406	1.33622e-05	0.00348321
chr13:47472050-47472429	chr13_670	rs9534516	13:47484149:G:A			no	no	yes	cg09798090	0.259956	2.05447e-06	0.000829628
chr13:47472050-47472429	chr13_670	rs9534516	13:47484149:G:A			no	no	yes	cg18200810	0.252304	3.21389e-06	0.00110537
chr13:47472050-47472429	chr13_670	rs9534516	13:47484149:G:A			no	no	yes	cg23881368	0.210009	3.52014e-05	0.00735368
chr13:47472050-47472429	chr13_670	rs9534516	13:47484149:G:A			no	no	yes	cg24320398	0.207377	4.06827e-05	0.00810562
chr13:47472050-47472429	chr13_670	rs9534516	13:47484149:G:A			no	no	yes	chr13_47472050_47472429	0.286116	4.29331e-07	0.000228442
chr13:47472050-47472429	chr13_672	rs61948351	13:47485270:C:T	rs76424472;rs17289854;rs17289889;rs73477734;rs61948352;rs61948354;rs59454888;rs61948357;rs61948358;rs61948359;rs73477746;rs111446608;rs61951163	13:47486604:T:C;13:47486937:C:T;13:47487758:A:T;13:47491608:T:G;13:47492477:T:C;13:47493224:T:C;13:47493620:A:C;13:47495067:T:C;13:47495296:C:T;13:47495321:G:C;13:47496461:T:G;13:47502132:G:A;13:47503880:C:T	no	no	yes	cg05506829	0.173074	0.000256926	0.0343535
chr13:47472050-47472429	chr13_672	rs61948351	13:47485270:C:T	rs76424472;rs17289854;rs17289889;rs73477734;rs61948352;rs61948354;rs59454888;rs61948357;rs61948358;rs61948359;rs73477746;rs111446608;rs61951163	13:47486604:T:C;13:47486937:C:T;13:47487758:A:T;13:47491608:T:G;13:47492477:T:C;13:47493224:T:C;13:47493620:A:C;13:47495067:T:C;13:47495296:C:T;13:47495321:G:C;13:47496461:T:G;13:47502132:G:A;13:47503880:C:T	no	no	yes	cg06020661	0.294251	2.60791e-07	0.000154182
chr13:47472050-47472429	chr13_672	rs61948351	13:47485270:C:T	rs76424472;rs17289854;rs17289889;rs73477734;rs61948352;rs61948354;rs59454888;rs61948357;rs61948358;rs61948359;rs73477746;rs111446608;rs61951163	13:47486604:T:C;13:47486937:C:T;13:47487758:A:T;13:47491608:T:G;13:47492477:T:C;13:47493224:T:C;13:47493620:A:C;13:47495067:T:C;13:47495296:C:T;13:47495321:G:C;13:47496461:T:G;13:47502132:G:A;13:47503880:C:T	no	no	yes	cg09798090	0.253771	2.95076e-06	0.00104262
chr13:47472050-47472429	chr13_672	rs61948351	13:47485270:C:T	rs76424472;rs17289854;rs17289889;rs73477734;rs61948352;rs61948354;rs59454888;rs61948357;rs61948358;rs61948359;rs73477746;rs111446608;rs61951163	13:47486604:T:C;13:47486937:C:T;13:47487758:A:T;13:47491608:T:G;13:47492477:T:C;13:47493224:T:C;13:47493620:A:C;13:47495067:T:C;13:47495296:C:T;13:47495321:G:C;13:47496461:T:G;13:47502132:G:A;13:47503880:C:T	no	no	yes	cg15692052	0.247403	4.27044e-06	0.00138951
chr13:47472050-47472429	chr13_672	rs61948351	13:47485270:C:T	rs76424472;rs17289854;rs17289889;rs73477734;rs61948352;rs61948354;rs59454888;rs61948357;rs61948358;rs61948359;rs73477746;rs111446608;rs61951163	13:47486604:T:C;13:47486937:C:T;13:47487758:A:T;13:47491608:T:G;13:47492477:T:C;13:47493224:T:C;13:47493620:A:C;13:47495067:T:C;13:47495296:C:T;13:47495321:G:C;13:47496461:T:G;13:47502132:G:A;13:47503880:C:T	no	no	yes	cg18200810	0.223419	1.67154e-05	0.004127
chr13:47472050-47472429	chr13_672	rs61948351	13:47485270:C:T	rs76424472;rs17289854;rs17289889;rs73477734;rs61948352;rs61948354;rs59454888;rs61948357;rs61948358;rs61948359;rs73477746;rs111446608;rs61951163	13:47486604:T:C;13:47486937:C:T;13:47487758:A:T;13:47491608:T:G;13:47492477:T:C;13:47493224:T:C;13:47493620:A:C;13:47495067:T:C;13:47495296:C:T;13:47495321:G:C;13:47496461:T:G;13:47502132:G:A;13:47503880:C:T	no	no	yes	cg24320398	0.211142	3.30717e-05	0.00701902
chr13:47472050-47472429	chr13_672	rs61948351	13:47485270:C:T	rs76424472;rs17289854;rs17289889;rs73477734;rs61948352;rs61948354;rs59454888;rs61948357;rs61948358;rs61948359;rs73477746;rs111446608;rs61951163	13:47486604:T:C;13:47486937:C:T;13:47487758:A:T;13:47491608:T:G;13:47492477:T:C;13:47493224:T:C;13:47493620:A:C;13:47495067:T:C;13:47495296:C:T;13:47495321:G:C;13:47496461:T:G;13:47502132:G:A;13:47503880:C:T	no	no	yes	chr13_47472050_47472429	0.279696	6.33774e-07	0.000318541
chr13:47472050-47472429	chr13_674	rs79514240	13:47486543:T:C			no	no	yes	cg06020661	0.257278	2.40409e-06	0.000917561
chr13:47472050-47472429	chr13_674	rs79514240	13:47486543:T:C			no	no	yes	cg09798090	0.21906	2.13237e-05	0.00502302
chr13:47472050-47472429	chr13_674	rs79514240	13:47486543:T:C			no	no	yes	cg15692052	0.214796	2.70233e-05	0.0059765
chr13:47472050-47472429	chr13_674	rs79514240	13:47486543:T:C			no	no	yes	cg18200810	0.177954	0.000198603	0.028441
chr13:47472050-47472429	chr13_674	rs79514240	13:47486543:T:C			no	no	yes	cg24320398	0.197671	6.90771e-05	0.0125218
chr13:47472050-47472429	chr13_674	rs79514240	13:47486543:T:C			no	no	yes	chr13_47472050_47472429	0.242931	5.52569e-06	0.00170589
chr13:47472050-47472429	chr13_675	rs1410659	13:47489076:A:G	rs7333059;rs9534524	13:47491055:T:C;13:47495276:C:A	no	no	yes	cg06020661	0.179406	0.000183904	0.0267444
chr13:47472050-47472429	chr13_675	rs1410659	13:47489076:A:G	rs7333059;rs9534524	13:47491055:T:C;13:47495276:C:A	no	no	yes	cg09798090	0.182904	0.000152716	0.0235732
chr13:47472050-47472429	chr13_675	rs1410659	13:47489076:A:G	rs7333059;rs9534524	13:47491055:T:C;13:47495276:C:A	no	no	yes	cg18200810	0.196151	7.50036e-05	0.0134308
chr13:47472050-47472429	chr13_675	rs1410659	13:47489076:A:G	rs7333059;rs9534524	13:47491055:T:C;13:47495276:C:A	no	no	yes	chr13_47472050_47472429	0.208615	3.80076e-05	0.00765696
chr13:47472050-47472429	chr13_678	rs4942589	13:47490399:T:A	rs7332203;rs9534523;rs2183057	13:47491321:C:A;13:47492417:C:T;13:47503857:C:T	no	no	yes	chr13_47472050_47472429	0.169757	0.0003058	0.0387955
chr13:47472050-47472429	chr13_680	rs76234312	13:47493443:A:T			no	no	yes	cg06020661	0.188095	0.000115737	0.0190474
chr13:47472050-47472429	chr13_680	rs76234312	13:47493443:A:T			no	no	yes	cg15692052	0.213079	2.97172e-05	0.00646171
chr13:47472050-47472429	chr13_680	rs76234312	13:47493443:A:T			no	no	yes	chr13_47472050_47472429	0.194665	8.12815e-05	0.0141937
chr13:47472050-47472429	chr13_681	rs61647933	13:47494220:T:C	rs61948355;rs7999026;rs943903;rs55962346;rs17290237;rs1854352	13:47494263:A:G;13:47494949:T:C;13:47498636:A:G;13:47499148:G:A;13:47501871:G:C;13:47502852:T:C	no	no	yes	cg05506829	0.176521	0.000214235	0.0302319
chr13:47472050-47472429	chr13_681	rs61647933	13:47494220:T:C	rs61948355;rs7999026;rs943903;rs55962346;rs17290237;rs1854352	13:47494263:A:G;13:47494949:T:C;13:47498636:A:G;13:47499148:G:A;13:47501871:G:C;13:47502852:T:C	no	no	yes	cg06020661	0.230127	1.1461e-05	0.00311322
chr13:47472050-47472429	chr13_681	rs61647933	13:47494220:T:C	rs61948355;rs7999026;rs943903;rs55962346;rs17290237;rs1854352	13:47494263:A:G;13:47494949:T:C;13:47498636:A:G;13:47499148:G:A;13:47501871:G:C;13:47502852:T:C	no	no	yes	cg09798090	0.203767	4.95744e-05	0.00956131
chr13:47472050-47472429	chr13_681	rs61647933	13:47494220:T:C	rs61948355;rs7999026;rs943903;rs55962346;rs17290237;rs1854352	13:47494263:A:G;13:47494949:T:C;13:47498636:A:G;13:47499148:G:A;13:47501871:G:C;13:47502852:T:C	no	no	yes	cg15692052	0.179041	0.000187496	0.0271794
chr13:47472050-47472429	chr13_681	rs61647933	13:47494220:T:C	rs61948355;rs7999026;rs943903;rs55962346;rs17290237;rs1854352	13:47494263:A:G;13:47494949:T:C;13:47498636:A:G;13:47499148:G:A;13:47501871:G:C;13:47502852:T:C	no	no	yes	cg18200810	0.224444	1.57825e-05	0.00396557
chr13:47472050-47472429	chr13_681	rs61647933	13:47494220:T:C	rs61948355;rs7999026;rs943903;rs55962346;rs17290237;rs1854352	13:47494263:A:G;13:47494949:T:C;13:47498636:A:G;13:47499148:G:A;13:47501871:G:C;13:47502852:T:C	no	no	yes	cg23881368	0.184607	0.000139467	0.0219018
chr13:47472050-47472429	chr13_681	rs61647933	13:47494220:T:C	rs61948355;rs7999026;rs943903;rs55962346;rs17290237;rs1854352	13:47494263:A:G;13:47494949:T:C;13:47498636:A:G;13:47499148:G:A;13:47501871:G:C;13:47502852:T:C	no	no	yes	cg24320398	0.191642	9.5665e-05	0.0164826
chr13:47472050-47472429	chr13_681	rs61647933	13:47494220:T:C	rs61948355;rs7999026;rs943903;rs55962346;rs17290237;rs1854352	13:47494263:A:G;13:47494949:T:C;13:47498636:A:G;13:47499148:G:A;13:47501871:G:C;13:47502852:T:C	no	no	yes	chr13_47472050_47472429	0.260634	1.97419e-06	0.00080886
chr13:47472050-47472429	chr13_682	rs7331408	13:47496221:T:C	rs2094591	13:47500611:G:A	no	no	yes	cg05506829	0.172122	0.000270114	0.0354472
chr13:47472050-47472429	chr13_682	rs7331408	13:47496221:T:C	rs2094591	13:47500611:G:A	no	no	yes	cg06020661	0.216776	2.4213e-05	0.00551683
chr13:47472050-47472429	chr13_682	rs7331408	13:47496221:T:C	rs2094591	13:47500611:G:A	no	no	yes	cg09798090	0.198344	6.66021e-05	0.0121376
chr13:47472050-47472429	chr13_682	rs7331408	13:47496221:T:C	rs2094591	13:47500611:G:A	no	no	yes	cg15692052	0.17983	0.000179815	0.0264475
chr13:47472050-47472429	chr13_682	rs7331408	13:47496221:T:C	rs2094591	13:47500611:G:A	no	no	yes	cg18200810	0.219552	2.0747e-05	0.00489992
chr13:47472050-47472429	chr13_682	rs7331408	13:47496221:T:C	rs2094591	13:47500611:G:A	no	no	yes	cg23881368	0.185857	0.00013046	0.0208493
chr13:47472050-47472429	chr13_682	rs7331408	13:47496221:T:C	rs2094591	13:47500611:G:A	no	no	yes	cg24320398	0.165602	0.000379958	0.0454221
chr13:47472050-47472429	chr13_682	rs7331408	13:47496221:T:C	rs2094591	13:47500611:G:A	no	no	yes	chr13_47472050_47472429	0.255405	2.6824e-06	0.000970544
chr13:47472050-47472429	chr13_684	rs1410660	13:47503721:C:T			no	no	yes	cg06020661	0.18256	0.000155539	0.0238462
chr13:47472050-47472429	chr13_684	rs1410660	13:47503721:C:T			no	no	yes	cg09798090	0.169081	0.000316816	0.0398022
chr13:47472050-47472429	chr13_684	rs1410660	13:47503721:C:T			no	no	yes	chr13_47472050_47472429	0.165131	0.000389392	0.0460424
chr13:47472050-47472429	chr13_687	rs1928044	13:47505090:G:C			no	no	yes	cg05506829	0.171307	0.00028192	0.036337
chr13:47472050-47472429	chr13_687	rs1928044	13:47505090:G:C			no	no	yes	cg06020661	0.222224	1.78717e-05	0.00428802
chr13:47472050-47472429	chr13_687	rs1928044	13:47505090:G:C			no	no	yes	cg09798090	0.237812	7.40814e-06	0.00216862
chr13:47472050-47472429	chr13_687	rs1928044	13:47505090:G:C			no	no	yes	cg15692052	0.17306	0.000257115	0.0343535
chr13:47472050-47472429	chr13_687	rs1928044	13:47505090:G:C			no	no	yes	cg18200810	0.257908	2.31696e-06	0.000899486
chr13:47472050-47472429	chr13_687	rs1928044	13:47505090:G:C			no	no	yes	cg24118521	0.174485	0.000238526	0.032605
chr13:47472050-47472429	chr13_687	rs1928044	13:47505090:G:C			no	no	yes	cg24320398	0.225385	1.49704e-05	0.00379313
chr13:47472050-47472429	chr13_687	rs1928044	13:47505090:G:C			no	no	yes	chr13_47472050_47472429	0.282039	5.50016e-07	0.000285929
chr13:47472050-47472429	chr13_688	rs1928045	13:47505170:T:C			no	no	yes	cg05506829	0.172967	0.000258372	0.0343847
chr13:47472050-47472429	chr13_688	rs1928045	13:47505170:T:C			no	no	yes	cg06020661	0.223534	1.66083e-05	0.00411589
chr13:47472050-47472429	chr13_688	rs1928045	13:47505170:T:C			no	no	yes	cg09798090	0.239439	6.75033e-06	0.00200856
chr13:47472050-47472429	chr13_688	rs1928045	13:47505170:T:C			no	no	yes	cg15692052	0.169665	0.000307272	0.0389276
chr13:47472050-47472429	chr13_688	rs1928045	13:47505170:T:C			no	no	yes	cg18200810	0.253186	3.05319e-06	0.00106632
chr13:47472050-47472429	chr13_688	rs1928045	13:47505170:T:C			no	no	yes	cg24118521	0.172553	0.000264056	0.0350223
chr13:47472050-47472429	chr13_688	rs1928045	13:47505170:T:C			no	no	yes	cg24320398	0.233317	9.56748e-06	0.00271609
chr13:47472050-47472429	chr13_688	rs1928045	13:47505170:T:C			no	no	yes	chr13_47472050_47472429	0.277703	7.14729e-07	0.000349464
chr13:47472050-47472429	chr13_689	rs79672439	13:47505290:C:T			no	no	yes	cg05506829	0.166791	0.000357107	0.0434169
chr13:47472050-47472429	chr13_689	rs79672439	13:47505290:C:T			no	no	yes	cg06020661	0.286891	4.09521e-07	0.000221816
chr13:47472050-47472429	chr13_689	rs79672439	13:47505290:C:T			no	no	yes	cg09798090	0.243936	5.21546e-06	0.00163807
chr13:47472050-47472429	chr13_689	rs79672439	13:47505290:C:T			no	no	yes	cg15692052	0.22334	1.679e-05	0.004127
chr13:47472050-47472429	chr13_689	rs79672439	13:47505290:C:T			no	no	yes	cg18200810	0.25868	2.21442e-06	0.000870894
chr13:47472050-47472429	chr13_689	rs79672439	13:47505290:C:T			no	no	yes	cg24320398	0.208912	3.73919e-05	0.00757586
chr13:47472050-47472429	chr13_689	rs79672439	13:47505290:C:T			no	no	yes	chr13_47472050_47472429	0.278361	6.8696e-07	0.000339557
chr13:47472050-47472429	chr13_691	rs79340926	13:47505796:A:G	rs111552875;rs2183058;rs58986618	13:47510551:C:T;13:47512637:G:C;13:47523941:C:G	no	no	yes	cg06020661	0.250128	3.64703e-06	0.00122182
chr13:47472050-47472429	chr13_691	rs79340926	13:47505796:A:G	rs111552875;rs2183058;rs58986618	13:47510551:C:T;13:47512637:G:C;13:47523941:C:G	no	no	yes	cg09798090	0.20915	3.69048e-05	0.00753549
chr13:47472050-47472429	chr13_691	rs79340926	13:47505796:A:G	rs111552875;rs2183058;rs58986618	13:47510551:C:T;13:47512637:G:C;13:47523941:C:G	no	no	yes	cg15692052	0.196355	7.41794e-05	0.0133398
chr13:47472050-47472429	chr13_691	rs79340926	13:47505796:A:G	rs111552875;rs2183058;rs58986618	13:47510551:C:T;13:47512637:G:C;13:47523941:C:G	no	no	yes	cg18200810	0.217758	2.29265e-05	0.00527689
chr13:47472050-47472429	chr13_691	rs79340926	13:47505796:A:G	rs111552875;rs2183058;rs58986618	13:47510551:C:T;13:47512637:G:C;13:47523941:C:G	no	no	yes	cg24320398	0.171036	0.00028596	0.0367514
chr13:47472050-47472429	chr13_691	rs79340926	13:47505796:A:G	rs111552875;rs2183058;rs58986618	13:47510551:C:T;13:47512637:G:C;13:47523941:C:G	no	no	yes	chr13_47472050_47472429	0.23887	6.97364e-06	0.00206032
chr13:47472050-47472429	chr13_694	rs2005188	13:47506973:A:G	rs12430019;rs146658507;rs9534530;rs10220182;rs10220185;rs9526253;rs7989268;rs9534531;rs9534533;rs7985101;rs9590998	13:47508266:A:T;13:47510204:T:C;13:47514727:G:A;13:47517297:C:A;13:47517417:A:C;13:47518099:C:T;13:47519743:T:G;13:47521244:T:C;13:47521664:C:T;13:47523077:A:C;13:47526000:C:G	no	no	yes	cg05506829	0.196194	7.48308e-05	0.0134302
chr13:47472050-47472429	chr13_694	rs2005188	13:47506973:A:G	rs12430019;rs146658507;rs9534530;rs10220182;rs10220185;rs9526253;rs7989268;rs9534531;rs9534533;rs7985101;rs9590998	13:47508266:A:T;13:47510204:T:C;13:47514727:G:A;13:47517297:C:A;13:47517417:A:C;13:47518099:C:T;13:47519743:T:G;13:47521244:T:C;13:47521664:C:T;13:47523077:A:C;13:47526000:C:G	no	no	yes	cg09798090	0.184546	0.000139923	0.0219354
chr13:47472050-47472429	chr13_694	rs2005188	13:47506973:A:G	rs12430019;rs146658507;rs9534530;rs10220182;rs10220185;rs9526253;rs7989268;rs9534531;rs9534533;rs7985101;rs9590998	13:47508266:A:T;13:47510204:T:C;13:47514727:G:A;13:47517297:C:A;13:47517417:A:C;13:47518099:C:T;13:47519743:T:G;13:47521244:T:C;13:47521664:C:T;13:47523077:A:C;13:47526000:C:G	no	no	yes	cg15692052	0.174967	0.000232545	0.032262
chr13:47472050-47472429	chr13_694	rs2005188	13:47506973:A:G	rs12430019;rs146658507;rs9534530;rs10220182;rs10220185;rs9526253;rs7989268;rs9534531;rs9534533;rs7985101;rs9590998	13:47508266:A:T;13:47510204:T:C;13:47514727:G:A;13:47517297:C:A;13:47517417:A:C;13:47518099:C:T;13:47519743:T:G;13:47521244:T:C;13:47521664:C:T;13:47523077:A:C;13:47526000:C:G	no	no	yes	cg18200810	0.187308	0.000120717	0.0196747
chr13:47472050-47472429	chr13_694	rs2005188	13:47506973:A:G	rs12430019;rs146658507;rs9534530;rs10220182;rs10220185;rs9526253;rs7989268;rs9534531;rs9534533;rs7985101;rs9590998	13:47508266:A:T;13:47510204:T:C;13:47514727:G:A;13:47517297:C:A;13:47517417:A:C;13:47518099:C:T;13:47519743:T:G;13:47521244:T:C;13:47521664:C:T;13:47523077:A:C;13:47526000:C:G	no	no	yes	cg23881368	0.217828	2.28369e-05	0.00526967
chr13:47472050-47472429	chr13_694	rs2005188	13:47506973:A:G	rs12430019;rs146658507;rs9534530;rs10220182;rs10220185;rs9526253;rs7989268;rs9534531;rs9534533;rs7985101;rs9590998	13:47508266:A:T;13:47510204:T:C;13:47514727:G:A;13:47517297:C:A;13:47517417:A:C;13:47518099:C:T;13:47519743:T:G;13:47521244:T:C;13:47521664:C:T;13:47523077:A:C;13:47526000:C:G	no	no	yes	chr13_47472050_47472429	0.210205	3.48233e-05	0.00729154
chr13:47472050-47472429	chr13_695	rs1328686	13:47508015:G:A	rs7990072	13:47526995:A:G	no	no	yes	cg06020661	0.227212	1.35093e-05	0.00351144
chr13:47472050-47472429	chr13_695	rs1328686	13:47508015:G:A	rs7990072	13:47526995:A:G	no	no	yes	cg09798090	0.196748	7.26189e-05	0.0130852
chr13:47472050-47472429	chr13_695	rs1328686	13:47508015:G:A	rs7990072	13:47526995:A:G	no	no	yes	cg15692052	0.189239	0.000108852	0.0183206
chr13:47472050-47472429	chr13_695	rs1328686	13:47508015:G:A	rs7990072	13:47526995:A:G	no	no	yes	cg18200810	0.203335	5.07572e-05	0.00972722
chr13:47472050-47472429	chr13_695	rs1328686	13:47508015:G:A	rs7990072	13:47526995:A:G	no	no	yes	chr13_47472050_47472429	0.224236	1.5968e-05	0.00399002
chr13:47472050-47472429	chr13_700	rs111476685	13:47510704:G:A			no	no	yes	cg06020661	0.243368	5.38883e-06	0.00168085
chr13:47472050-47472429	chr13_700	rs111476685	13:47510704:G:A			no	no	yes	cg09798090	0.213154	2.95944e-05	0.00645931
chr13:47472050-47472429	chr13_700	rs111476685	13:47510704:G:A			no	no	yes	cg15692052	0.22237	1.7727e-05	0.00426811
chr13:47472050-47472429	chr13_700	rs111476685	13:47510704:G:A			no	no	yes	cg18200810	0.252102	3.2519e-06	0.00111421
chr13:47472050-47472429	chr13_700	rs111476685	13:47510704:G:A			no	no	yes	cg24320398	0.17512	0.000230668	0.0321002
chr13:47472050-47472429	chr13_700	rs111476685	13:47510704:G:A			no	no	yes	chr13_47472050_47472429	0.26108	1.92306e-06	0.000794292
chr13:47472050-47472429	chr13_707	rs1854351	13:47520313:G:C			no	no	yes	cg05506829	0.223344	1.67861e-05	0.004127
chr13:47472050-47472429	chr13_707	rs1854351	13:47520313:G:C			no	no	yes	cg09394608	0.213597	2.8878e-05	0.00634019
chr13:47472050-47472429	chr13_707	rs1854351	13:47520313:G:C			no	no	yes	cg09798090	0.188483	0.000113359	0.0187801
chr13:47472050-47472429	chr13_707	rs1854351	13:47520313:G:C			no	no	yes	cg15692052	0.181726	0.000162592	0.0246837
chr13:47472050-47472429	chr13_707	rs1854351	13:47520313:G:C			no	no	yes	cg18200810	0.245507	4.76429e-06	0.00151744
chr13:47472050-47472429	chr13_707	rs1854351	13:47520313:G:C			no	no	yes	cg23881368	0.256028	2.58653e-06	0.000947224
chr13:47472050-47472429	chr13_707	rs1854351	13:47520313:G:C			no	no	yes	cg24320398	0.182734	0.000154102	0.023666
chr13:47472050-47472429	chr13_707	rs1854351	13:47520313:G:C			no	no	yes	chr13_47472050_47472429	0.25541	2.68167e-06	0.000970544
chr13:47472050-47472429	chr13_711	rs2026691	13:47525409:A:G			no	no	yes	cg05506829	0.252651	3.14971e-06	0.00108903
chr13:47472050-47472429	chr13_711	rs2026691	13:47525409:A:G			no	no	yes	cg06020661	0.241449	6.01654e-06	0.00181409
chr13:47472050-47472429	chr13_711	rs2026691	13:47525409:A:G			no	no	yes	cg09798090	0.235938	8.2431e-06	0.00237462
chr13:47472050-47472429	chr13_711	rs2026691	13:47525409:A:G			no	no	yes	cg15692052	0.233296	9.57862e-06	0.00271609
chr13:47472050-47472429	chr13_711	rs2026691	13:47525409:A:G			no	no	yes	cg18200810	0.271736	1.02225e-06	0.000467008
chr13:47472050-47472429	chr13_711	rs2026691	13:47525409:A:G			no	no	yes	cg23881368	0.172102	0.000270395	0.0354472
chr13:47472050-47472429	chr13_711	rs2026691	13:47525409:A:G			no	no	yes	cg24118521	0.174164	0.000242597	0.0329491
chr13:47472050-47472429	chr13_711	rs2026691	13:47525409:A:G			no	no	yes	cg24320398	0.254543	2.8209e-06	0.00100856
chr13:47472050-47472429	chr13_711	rs2026691	13:47525409:A:G			no	no	yes	chr13_47472050_47472429	0.311051	9.14377e-08	6.46172e-05
chr13:47472050-47472429	chr13_714	rs9567759	13:47528013:G:C			no	no	yes	cg06020661	0.260617	1.97621e-06	0.00080886
chr13:47472050-47472429	chr13_714	rs9567759	13:47528013:G:C			no	no	yes	cg09798090	0.221909	1.819e-05	0.00435285
chr13:47472050-47472429	chr13_714	rs9567759	13:47528013:G:C			no	no	yes	cg15692052	0.220334	1.98618e-05	0.00472789
chr13:47472050-47472429	chr13_714	rs9567759	13:47528013:G:C			no	no	yes	cg18200810	0.188636	0.00011243	0.0186946
chr13:47472050-47472429	chr13_714	rs9567759	13:47528013:G:C			no	no	yes	cg24320398	0.174434	0.000239166	0.032605
chr13:47472050-47472429	chr13_714	rs9567759	13:47528013:G:C			no	no	yes	chr13_47472050_47472429	0.242824	5.55992e-06	0.00171062
chr13:47472050-47472429	chr13_725	rs61948680	13:47534900:C:T			no	no	yes	cg06020661	0.234796	8.79637e-06	0.00251796
chr13:47472050-47472429	chr13_725	rs61948680	13:47534900:C:T			no	no	yes	cg09798090	0.184771	0.000138246	0.021748
chr13:47472050-47472429	chr13_725	rs61948680	13:47534900:C:T			no	no	yes	cg15692052	0.203818	4.94364e-05	0.00955507
chr13:47472050-47472429	chr13_725	rs61948680	13:47534900:C:T			no	no	yes	cg18200810	0.183489	0.000148032	0.0230469
chr13:47472050-47472429	chr13_725	rs61948680	13:47534900:C:T			no	no	yes	chr13_47472050_47472429	0.216202	2.49966e-05	0.00561059
chr13:47472050-47472429	chr13_731	rs61951271	13:47538247:G:C	rs61951272;rs61951291	13:47538741:T:C;13:47540361:G:T	no	no	yes	cg06020661	0.247106	4.34432e-06	0.00140848
chr13:47472050-47472429	chr13_731	rs61951271	13:47538247:G:C	rs61951272;rs61951291	13:47538741:T:C;13:47540361:G:T	no	no	yes	cg09798090	0.188377	0.000114004	0.0188285
chr13:47472050-47472429	chr13_731	rs61951271	13:47538247:G:C	rs61951272;rs61951291	13:47538741:T:C;13:47540361:G:T	no	no	yes	cg15692052	0.185724	0.000131394	0.0209616
chr13:47472050-47472429	chr13_731	rs61951271	13:47538247:G:C	rs61951272;rs61951291	13:47538741:T:C;13:47540361:G:T	no	no	yes	cg18200810	0.164294	0.000406758	0.0479704
chr13:47472050-47472429	chr13_731	rs61951271	13:47538247:G:C	rs61951272;rs61951291	13:47538741:T:C;13:47540361:G:T	no	no	yes	chr13_47472050_47472429	0.205031	4.62632e-05	0.00901883
chr13:47472050-47472429	chr13_735	rs61951292	13:47543054:T:C			no	no	yes	cg06020661	0.20867	3.78926e-05	0.00765084
chr13:47472050-47472429	chr13_735	rs61951292	13:47543054:T:C			no	no	yes	cg15692052	0.171441	0.000279947	0.0362788
chr13:47472050-47472429	chr13_735	rs61951292	13:47543054:T:C			no	no	yes	chr13_47472050_47472429	0.186131	0.000128567	0.0206563
chr13:47472050-47472429	chr13_743	rs55655035	13:47548143:T:C	rs61951294;rs61951295;rs7982271	13:47552357:T:C;13:47553520:A:T;13:47553908:A:G	no	no	yes	cg06020661	0.172009	0.000271722	0.0355183
chr13:47472050-47472429	chr13_748	rs61951296	13:47555076:T:C	rs61951298;rs7992000;rs59410264;rs61951300;rs61951301;rs61951302;rs61951303;rs61951304;rs7993772;rs7993422;rs7993622;rs17310690;rs61951330;rs74072680;rs61951331;rs61951332;rs61951333;rs7319203	13:47559982:T:C;13:47560576:A:T;13:47561069:T:G;13:47565782:C:T;13:47567763:A:G;13:47568954:C:A;13:47569264:T:C;13:47569547:A:G;13:47569693:G:A;13:47569724:A:G;13:47569766:C:A;13:47577521:C:T;13:47578692:G:A;13:47579840:G:C;13:47581299:A:G;13:47582458:C:A;13:47582869:A:T;13:47583723:T:G	no	no	yes	cg06020661	0.185335	0.00013415	0.0212513
chr13:47472050-47472429	chr13_749	rs61951297	13:47556185:A:G			no	no	yes	cg06020661	0.194238	8.31741e-05	0.0144683
chr13:47472050-47472429	chr13_765	rs17069282	13:47574726:T:C			no	no	yes	cg06020661	0.170619	0.000292282	0.0372896
chr13:47472050-47472429	chr13_772	rs2405874	13:47585566:T:G			no	no	yes	cg05506829	0.185405	0.00013365	0.0212093
chr13:47472050-47472429	chr13_774	rs61951334	13:47586801:A:T			no	no	yes	cg06020661	0.172657	0.000262616	0.0348824
chr13:47472050-47472429	chr13_865	rs1431769	13:47693648:T:C	rs58706600	13:47694445:A:G	no	no	yes	cg06020661	0.175371	0.000227638	0.0318254
chr20:57582581-57583195	chr20_459	rs1886841	20:57150846:T:C			no	no	yes	cg01623438	0.163963	0.000413816	0.0485496
chr20:57582581-57583195	chr20_470	rs77047740	20:57154425:G:A			no	no	yes	cg01623438	0.16318	7.86952e-05	0.0139031
chr20:57582581-57583195	chr20_470	rs77047740	20:57154425:G:A			no	no	yes	cg12831034	0.133955	0.000388823	0.0460353
chr20:57582581-57583195	chr20_486	rs218449	20:57162203:A:G	rs218450;rs218451	20:57163278:C:T;20:57163349:T:C	no	no	yes	cg08545593	0.164098	0.000410914	0.0483345
chr20:57582581-57583195	chr20_677	rs6026491	20:57330520:A:G			no	no	yes	cg23265096	0.166209	0.000368118	0.0444568
chr20:57582581-57583195	chr20_678	rs6026492	20:57330569:T:C	rs6026494	20:57331892:C:G	no	no	yes	cg23265096	0.166489	0.000362781	0.0439884
chr20:57582581-57583195	chr20_683	rs149890185	20:57332315:G:C			no	no	yes	cg23265096	0.163802	0.000417301	0.048895
chr20:57582581-57583195	chr20_688	rs2012366	20:57339713:C:T	rs6026502;rs6015364;rs6092692;rs6092693;rs73141564	20:57341841:C:T;20:57346434:C:G;20:57348412:T:C;20:57349737:T:C;20:57350143:G:C	no	no	yes	cg07631828	0.274211	8.81549e-07	0.000414562
chr20:57582581-57583195	chr20_688	rs2012366	20:57339713:C:T	rs6026502;rs6015364;rs6092692;rs6092693;rs73141564	20:57341841:C:T;20:57346434:C:G;20:57348412:T:C;20:57349737:T:C;20:57350143:G:C	no	no	yes	cg12831034	0.381842	8.1814e-10	1.15633e-06
chr20:57582581-57583195	chr20_688	rs2012366	20:57339713:C:T	rs6026502;rs6015364;rs6092692;rs6092693;rs73141564	20:57341841:C:T;20:57346434:C:G;20:57348412:T:C;20:57349737:T:C;20:57350143:G:C	no	no	yes	cg23265096	0.291315	3.12408e-07	0.000181147
chr20:57582581-57583195	chr20_700	rs6026512	20:57356716:C:A	rs58565850	20:57360243:C:T	no	no	yes	cg07631828	0.256935	2.45282e-06	0.000932225
chr20:57582581-57583195	chr20_700	rs6026512	20:57356716:C:A	rs58565850	20:57360243:C:T	no	no	yes	cg12831034	0.359686	3.78516e-09	4.69023e-06
chr20:57582581-57583195	chr20_700	rs6026512	20:57356716:C:A	rs58565850	20:57360243:C:T	no	no	yes	cg23265096	0.290049	3.37626e-07	0.000193291
chr20:57582581-57583195	chr20_703	rs73141599	20:57360588:G:A			no	no	yes	cg07631828	0.247675	4.2038e-06	0.00137276
chr20:57582581-57583195	chr20_703	rs73141599	20:57360588:G:A			no	no	yes	cg12831034	0.358941	3.98166e-09	4.73896e-06
chr20:57582581-57583195	chr20_703	rs73141599	20:57360588:G:A			no	no	yes	cg23265096	0.288744	3.65697e-07	0.00020546
chr20:57582581-57583195	chr20_716	rs6070602	20:57363465:G:T			no	no	yes	cg23265096	0.164048	0.000411984	0.0483975
chr20:57582581-57583195	chr20_736	rs6100224	20:57373304:C:G			no	no	yes	cg23265096	0.165395	0.000384079	0.0457099
chr20:57582581-57583195	chr20_739	rs6100226	20:57374243:C:T			no	no	yes	cg23265096	0.163517	0.000423535	0.0494334
chr20:57582581-57583195	chr20_740	rs6092695	20:57374484:G:A	rs6064708	20:57374671:G:A	no	no	yes	cg23265096	0.166936	0.000354406	0.0432046
chr22:45072491-45073165	chr22_1326	rs117587153	22:45075116:A:G			no	yes	yes	cg20339720	0.149369	0.000168186	0.0252711
chr22:45072491-45073165	chr22_965	rs135939	22:44812535:A:G			no	no	yes	cg20339720	0.165262	0.000386743	0.0458491
chr7:27184167-27184853	chr7_1000	rs4719890	7:27391639:T:C			no	no	no
chr7:27184167-27184853	chr7_1001	rs10266399	7:27391685:G:A			no	no	no
chr7:27184167-27184853	chr7_1002	rs7777464	7:27391727:C:A			no	no	no
chr7:27184167-27184853	chr7_1003	rs10282366	7:27392031:T:C			no	no	no
chr7:27184167-27184853	chr7_1004	rs17438736	7:27392289:T:C			no	no	no
chr7:27184167-27184853	chr7_1005	rs12700801	7:27392662:C:T			no	no	no
chr7:27184167-27184853	chr7_1006	rs11981704	7:27393123:C:T	rs11981761	7:27393144:G:T	no	no	no
chr7:27184167-27184853	chr7_1007	rs10271302	7:27393374:C:T			no	no	no
chr7:27184167-27184853	chr7_1008	rs10274728	7:27393518:G:A			no	no	no
chr7:27184167-27184853	chr7_1009	rs10245801	7:27394232:A:G	rs12674312;rs4357199;rs111219226;rs11563971	7:27400619:C:T;7:27405892:A:G;7:27407838:A:T;7:27408972:T:C	no	no	no
chr7:27184167-27184853	chr7_1010	rs11563980	7:27394629:C:T			no	no	no
chr7:27184167-27184853	chr7_1011	rs7792967	7:27394703:G:C			no	no	no
chr7:27184167-27184853	chr7_1012	rs10265434	7:27397076:C:T			no	no	no
chr7:27184167-27184853	chr7_1013	rs1007862	7:27404164:G:A	rs11563976;rs17429177;rs9332393	7:27397188:T:C;7:27399094:G:A;7:27403211:G:T	no	no	no
chr7:27184167-27184853	chr7_1014	rs116944085	7:27397513:T:G	rs117542611	7:27409314:C:G	no	no	no
chr7:27184167-27184853	chr7_1015	rs11563975	7:27397991:C:T			no	no	no
chr7:27184167-27184853	chr7_1016	rs10269877	7:27397999:G:T			no	no	no
chr7:27184167-27184853	chr7_1017	rs12700802	7:27400564:C:T	rs13246851;rs13247613	7:27400572:C:T;7:27401171:C:T	no	no	no
chr7:27184167-27184853	chr7_1018	rs17429249	7:27401038:C:G			no	no	no
chr7:27184167-27184853	chr7_1019	rs11563447	7:27405326:C:G	rs11563574;rs17429270;rs11563973	7:27404870:C:G;7:27405031:A:G;7:27405091:G:T	no	no	no
chr7:27184167-27184853	chr7_1020	rs62456449	7:27405434:T:C			no	no	no
chr7:27184167-27184853	chr7_1021	rs17438909	7:27405547:C:T			no	no	no
chr7:27184167-27184853	chr7_1022	rs1007861	7:27405859:T:A			no	no	no
chr7:27184167-27184853	chr7_1024	rs79307465	7:27410623:G:A			no	no	no
chr7:27184167-27184853	chr7_1025	rs2106926	7:27411872:C:T			no	no	no
chr7:27184167-27184853	chr7_1026	rs2189037	7:27412812:T:C			no	no	no
chr7:27184167-27184853	chr7_1027	rs6973628	7:27413263:C:T			no	no	no
chr7:27184167-27184853	chr7_1028	rs141405049	7:27447285:G:A	rs144990863	7:27413413:G:T	no	no	no
chr7:27184167-27184853	chr7_1029	rs6462011	7:27413655:A:G			no	no	no
chr7:27184167-27184853	chr7_1030	rs6978648	7:27414030:A:G			no	no	no
chr7:27184167-27184853	chr7_1031	rs17439000	7:27416878:G:A	rs2003460;rs17429361	7:27414811:A:G;7:27415715:C:T	no	no	no
chr7:27184167-27184853	chr7_1032	rs17429508	7:27424194:C:T	rs11520770;rs9648340;rs17429459;rs12667233;rs11563321	7:27417214:T:C;7:27422005:A:G;7:27422378:G:A;7:27425879:A:G;7:27428090:C:T	no	no	no
chr7:27184167-27184853	chr7_1033	rs11761403	7:27417611:C:T			no	no	no
chr7:27184167-27184853	chr7_1034	rs117879915	7:27417958:A:T			no	no	no
chr7:27184167-27184853	chr7_1035	rs1055182	7:27420533:C:T	rs7786762	7:27426844:C:A	no	no	no
chr7:27184167-27184853	chr7_1036	rs11767145	7:27453637:G:A	rs150724992;rs17429522;rs28398534;rs17429557;rs17439165;rs11766354;rs11762186	7:27421197:G:C;7:27424883:A:G;7:27430884:T:C;7:27435387:G:T;7:27436104:A:G;7:27453221:G:C;7:27455645:A:G	no	no	no
chr7:27184167-27184853	chr7_1037	rs10245841	7:27421836:C:G			no	no	no
chr7:27184167-27184853	chr7_1038	rs117355956	7:27460403:G:A	rs17439104	7:27422985:A:G	no	no	no
chr7:27184167-27184853	chr7_1039	rs10265742	7:27423024:T:C			no	no	no
chr7:27184167-27184853	chr7_1040	rs6961010	7:27423066:G:A	rs724634	7:27424780:C:T	no	no	no
chr7:27184167-27184853	chr7_1041	rs10951161	7:27423274:A:G			no	no	no
chr7:27184167-27184853	chr7_1042	rs17439118	7:27423917:C:T			no	no	no
chr7:27184167-27184853	chr7_1043	rs16874272	7:27425950:T:C	rs6958873	7:27427936:A:T	no	no	no
chr7:27184167-27184853	chr7_1044	rs10232960	7:27425987:A:C			no	no	no
chr7:27184167-27184853	chr7_1045	rs10951162	7:27426088:A:T			no	no	no
chr7:27184167-27184853	chr7_1046	rs10951163	7:27426207:T:C			no	no	no
chr7:27184167-27184853	chr7_1047	rs6963843	7:27428708:A:G	rs7805157	7:27426466:T:G	no	no	no
chr7:27184167-27184853	chr7_1048	rs2391421	7:27427266:A:G			no	no	no
chr7:27184167-27184853	chr7_1049	rs35276498	7:27429505:G:A			no	no	no
chr7:27184167-27184853	chr7_1050	rs7798437	7:27437563:T:C	rs4719891;rs2074337	7:27430176:C:T;7:27436685:A:G	no	no	no
chr7:27184167-27184853	chr7_1051	rs12667046	7:27430883:A:C	rs6974468;rs12671389;rs11563961	7:27430414:G:A;7:27430635:C:T;7:27433694:A:T	no	no	no
chr7:27184167-27184853	chr7_1052	rs6462012	7:27430771:T:G			no	no	no
chr7:27184167-27184853	chr7_1053	rs7807747	7:27431146:G:A	rs10252971;rs2074338	7:27436233:A:T;7:27437039:C:T	no	no	no
chr7:27184167-27184853	chr7_1054	rs9648341	7:27432231:G:A	rs7784592	7:27445740:G:A	no	no	no
chr7:27184167-27184853	chr7_1055	rs757140	7:27432780:T:C			no	no	no
chr7:27184167-27184853	chr7_1056	rs10240666	7:27433363:A:G			no	no	no
chr7:27184167-27184853	chr7_1057	rs6462013	7:27433771:A:G	rs6953463	7:27434187:A:G	no	no	no
chr7:27184167-27184853	chr7_1058	rs11563570	7:27434108:C:T			no	no	no
chr7:27184167-27184853	chr7_1059	rs2074336	7:27436407:G:C	rs11563380;rs17439221;rs17439235;rs17429641;rs17429648;rs4298409;rs11978918	7:27440147:C:T;7:27440187:C:T;7:27440264:C:T;7:27441883:G:A;7:27442050:G:A;7:27444258:A:G;7:27446285:T:G	no	no	no
chr7:27184167-27184853	chr7_1060	rs10268902	7:27438124:G:A			no	no	no
chr7:27184167-27184853	chr7_1061	rs10276966	7:27440020:C:T	rs6957243;rs10241677	7:27440061:C:T;7:27441792:T:C	no	no	no
chr7:27184167-27184853	chr7_1062	rs6957441	7:27440190:C:T	rs6957649	7:27440122:G:A	no	no	no
chr7:27184167-27184853	chr7_1063	rs12700804	7:27443191:T:C			no	no	no
chr7:27184167-27184853	chr7_1064	rs10951164	7:27443337:G:C			no	no	no
chr7:27184167-27184853	chr7_1065	rs12667419	7:27443535:G:A			no	no	no
chr7:27184167-27184853	chr7_1066	rs4529360	7:27445059:G:A			no	no	no
chr7:27184167-27184853	chr7_1067	rs11767850	7:27450767:T:C	rs17429684;rs17429691;rs17429698;rs17439312;rs17439333;rs11764246;rs17429719;rs17429726;rs11768223;rs11761572;rs6977425	7:27446089:C:T;7:27446180:C:T;7:27446267:T:C;7:27446419:G:A;7:27446670:A:C;7:27447332:T:G;7:27447634:G:T;7:27447668:A:G;7:27447994:A:G;7:27448316:C:T;7:27449106:G:C	no	no	no
chr7:27184167-27184853	chr7_1068	rs6965319	7:27446531:A:G			no	no	no
chr7:27184167-27184853	chr7_1069	rs6965852	7:27446622:G:A			no	no	no
chr7:27184167-27184853	chr7_1070	rs75131389	7:27460417:A:G	rs11563953;rs17429761;rs35468459;rs12700806;rs35713538	7:27447562:T:C;7:27453775:C:T;7:27459558:T:C;7:27461180:C:T;7:27461453:A:G	no	no	no
chr7:27184167-27184853	chr7_1071	rs12672272	7:27450367:A:G	rs4470906;rs11563567;rs10951165;rs929242;rs17439374;rs2893286	7:27448173:G:A;7:27449189:C:T;7:27452291:A:G;7:27453466:T:C;7:27453959:A:G;7:27455524:A:G	no	no	no
chr7:27184167-27184853	chr7_1072	rs4722698	7:27448279:A:C	rs10272441	7:27459756:T:G	no	no	no
chr7:27184167-27184853	chr7_1073	rs4719892	7:27448997:C:T			no	no	no
chr7:27184167-27184853	chr7_1074	rs28361576	7:27450086:G:A			no	no	no
chr7:27184167-27184853	chr7_1075	rs12700805	7:27451630:C:T			no	no	no
chr7:27184167-27184853	chr7_1076	rs79773221	7:27453215:G:A	rs17439395	7:27455015:C:T	no	no	no
chr7:27184167-27184853	chr7_1077	rs929243	7:27453712:G:A			no	no	no
chr7:27184167-27184853	chr7_1078	rs17439381	7:27453964:C:T			no	no	no
chr7:27184167-27184853	chr7_1079	rs180722258	7:27504874:G:A	rs575699803	7:27455869:A:G	no	no	no
chr7:27184167-27184853	chr7_1080	rs10232941	7:27456002:A:G			no	no	no
chr7:27184167-27184853	chr7_1081	rs76554897	7:27460762:C:G	rs1541359	7:27456332:C:T	no	no	no
chr7:27184167-27184853	chr7_1082	rs4722699	7:27456500:C:T			no	no	no
chr7:27184167-27184853	chr7_1083	rs1966331	7:27456774:A:G			no	no	no
chr7:27184167-27184853	chr7_1084	rs17429887	7:27456796:C:A			no	no	no
chr7:27184167-27184853	chr7_1086	rs10268859	7:27459209:T:C			no	no	no
chr7:27184167-27184853	chr7_1087	rs71539516	7:27459227:G:A			no	no	no
chr7:27184167-27184853	chr7_1088	rs4722700	7:27463198:G:A	rs10272561;rs62454765	7:27459830:T:C;7:27460816:G:A	no	no	no
chr7:27184167-27184853	chr7_1089	rs1034660	7:27461227:T:C			no	no	no
chr7:27184167-27184853	chr7_1090	rs11769034	7:27461323:G:T			no	no	no
chr7:27184167-27184853	chr7_1091	rs1076210	7:27471992:T:C	rs58842477;rs12668981;rs56294122;rs72595217;rs12667457;rs72595220;rs7790517;rs12668753;rs12668786;rs12666726;rs12673629;rs17155267	7:27461845:T:A;7:27464078:A:G;7:27466566:G:A;7:27467005:T:G;7:27473856:G:A;7:27482574:C:T;7:27494458:A:G;7:27499042:A:G;7:27499184:A:G;7:27499335:T:A;7:27500192:G:C;7:27502859:C:T	no	no	no
chr7:27184167-27184853	chr7_1092	rs10280925	7:27461889:T:G			no	no	no
chr7:27184167-27184853	chr7_1093	rs11764603	7:27475841:C:T	rs78439698;rs62454768;rs11773710;rs11772558;rs10226764;rs62454788;rs62454791;rs62454792;rs62454793;rs11768077;rs62454796;rs11768908;rs11773352	7:27462928:T:C;7:27464066:G:A;7:27465803:C:T;7:27470086:C:T;7:27472274:G:A;7:27473108:G:A;7:27473841:C:T;7:27474675:A:G;7:27475604:C:T;7:27475633:T:G;7:27483203:A:T;7:27491289:C:T;7:27491436:T:G	no	no	no
chr7:27184167-27184853	chr7_1094	rs4722701	7:27463370:T:C			no	no	no
chr7:27184167-27184853	chr7_1095	rs4722702	7:27463422:C:T	rs6953785	7:27464367:C:T	no	no	no
chr7:27184167-27184853	chr7_1096	rs10242634	7:27475833:C:T	rs2074340;rs28418930;rs62454789;rs62454790;rs4141138;rs3915089;rs10249757;rs61201079;rs57094931;rs7798573;rs60965256;rs10273336;rs4722707;rs7792305;rs10252511;rs10252636;rs1112620;rs10276795;rs10269160	7:27464977:G:A;7:27472026:G:T;7:27473356:A:G;7:27473390:T:C;7:27475381:C:T;7:27482575:G:A;7:27482830:C:T;7:27483223:T:C;7:27483449:C:A;7:27483955:G:C;7:27485458:A:T;7:27486526:A:G;7:27487810:T:C;7:27488288:C:A;7:27488550:G:A;7:27488809:C:T;7:27490157:T:C;7:27490988:T:C;7:27492553:G:T	no	no	no
chr7:27184167-27184853	chr7_1097	rs10268623	7:27468031:G:A	rs2074341;rs11763775	7:27465043:C:T;7:27468350:A:C	no	no	no
chr7:27184167-27184853	chr7_1098	rs35240477	7:27468974:C:A	rs6979081;rs969410;rs34924985;rs75996328;rs6970308;rs3915088	7:27465287:T:A;7:27474713:A:G;7:27475162:C:T;7:27475511:G:A;7:27477443:A:G;7:27482526:A:C	no	no	no
chr7:27184167-27184853	chr7_1099	rs6951650	7:27476104:G:A	rs6963552	7:27465607:G:A	no	no	no
chr7:27184167-27184853	chr7_1100	rs1554637	7:27477235:C:T	rs34989520;rs4722704;rs3915087	7:27469009:A:C;7:27480123:C:T;7:27480649:C:T	no	no	no
chr7:27184167-27184853	chr7_1101	rs1989910	7:27471467:A:C	rs9691111;rs757141;rs7809697	7:27470500:A:G;7:27470722:C:T;7:27473548:C:T	no	no	no
chr7:27184167-27184853	chr7_1102	rs117046413	7:27472040:G:A			no	no	no
chr7:27184167-27184853	chr7_1103	rs757143	7:27472307:A:G			no	no	no
chr7:27184167-27184853	chr7_1104	rs10262710	7:27486174:G:A	rs1476538;rs62454799;rs10272948	7:27472914:A:T;7:27485341:C:T;7:27490193:T:C	no	no	no
chr7:27184167-27184853	chr7_1105	rs78841854	7:27472985:A:G			no	no	no
chr7:27184167-27184853	chr7_1106	rs28625460	7:27477801:C:A	rs7786854;rs1524522;rs3915086;rs56843699;rs10250340	7:27477988:T:C;7:27478285:G:A;7:27478649:G:A;7:27479538:G:T;7:27483166:G:A	no	no	no
chr7:27184167-27184853	chr7_1107	rs34226948	7:27479138:C:T	rs3846999	7:27478759:C:T	no	no	no
chr7:27184167-27184853	chr7_1108	rs6462014	7:27484169:A:T	rs10249864	7:27482915:C:T	no	no	no
chr7:27184167-27184853	chr7_1109	rs7802593	7:27484471:C:A			no	no	no
chr7:27184167-27184853	chr7_1110	rs57356952	7:27489190:C:G	rs6957723;rs6966735	7:27485395:T:G;7:27492429:T:C	no	no	no
chr7:27184167-27184853	chr7_1111	rs6462015	7:27488301:A:C			no	no	no
chr7:27184167-27184853	chr7_1112	rs62454801	7:27490093:G:A			no	no	no
chr7:27184167-27184853	chr7_1113	rs150217840	7:27492211:C:T			no	no	no
chr7:27184167-27184853	chr7_1114	rs117764711	7:27493032:T:C			no	no	no
chr7:27184167-27184853	chr7_1115	rs6651067	7:27495299:T:C	rs1806799	7:27493039:G:A	no	no	no
chr7:27184167-27184853	chr7_1116	rs6958811	7:27495280:C:A			no	no	no
chr7:27184167-27184853	chr7_1117	rs12540319	7:27496594:T:C			no	no	no
chr7:27184167-27184853	chr7_1118	rs56098493	7:27497389:G:A			no	no	no
chr7:27184167-27184853	chr7_1119	rs3735572	7:27498332:A:T	rs3735573;rs11764302;rs6967510	7:27498258:G:A;7:27501704:T:C;7:27502132:A:C	no	no	no
chr7:27184167-27184853	chr7_1120	rs11770627	7:27498351:G:C			no	no	no
chr7:27184167-27184853	chr7_1121	rs10228450	7:27498420:T:C			no	no	no
chr7:27184167-27184853	chr7_1122	rs62454824	7:27498522:G:C			no	no	no
chr7:27184167-27184853	chr7_1123	rs17743751	7:27499198:C:T	rs11761657	7:27502740:G:A	no	no	no
chr7:27184167-27184853	chr7_1124	rs17155265	7:27499709:C:T			no	no	no
chr7:27184167-27184853	chr7_1125	rs2204340	7:27500034:A:G	rs6462016;rs9690475	7:27503132:A:T;7:27504104:G:A	no	no	no
chr7:27184167-27184853	chr7_1126	rs10951167	7:27501042:C:T			no	no	no
chr7:27184167-27184853	chr7_1127	rs12540632	7:27501184:C:T			no	no	no
chr7:27184167-27184853	chr7_1128	rs17155270	7:27504332:A:G	rs36039417	7:27504952:C:A	no	no	no
chr7:27184167-27184853	chr7_1129	rs1104957	7:27505061:T:C			no	no	no
chr7:27184167-27184853	chr7_1130	rs55692627	7:27505331:G:T			no	no	no
chr7:27184167-27184853	chr7_1131	rs12536609	7:27506012:T:G			no	no	no
chr7:27184167-27184853	chr7_1132	rs28581933	7:27506114:G:T			no	no	no
chr7:27184167-27184853	chr7_1133	rs12700809	7:27506305:T:A			no	no	no
chr7:27184167-27184853	chr7_1134	rs75890722	7:27506990:C:T	rs118002445	7:27684511:G:C	no	no	no
chr7:27184167-27184853	chr7_1135	rs10499577	7:27507833:A:G			no	no	no
chr7:27184167-27184853	chr7_1136	rs7802070	7:27508585:T:G			no	no	no
chr7:27184167-27184853	chr7_1137	rs17155281	7:27508831:T:C			no	no	no
chr7:27184167-27184853	chr7_1138	rs10242125	7:27509159:A:G			no	no	no
chr7:27184167-27184853	chr7_1139	rs10271999	7:27509208:G:A			no	no	no
chr7:27184167-27184853	chr7_1140	rs10275018	7:27509397:C:G			no	no	no
chr7:27184167-27184853	chr7_1141	rs9639549	7:27509593:A:G			no	no	no
chr7:27184167-27184853	chr7_1142	rs10227833	7:27547778:G:C	rs10225357;rs79705624;rs28668661;rs55958976;rs10227609;rs77039757	7:27512182:C:T;7:27512816:C:T;7:27527646:A:C;7:27544053:C:T;7:27547752:C:T;7:27548900:G:A	no	no	no
chr7:27184167-27184853	chr7_1143	rs9639550	7:27512437:C:T			no	no	no
chr7:27184167-27184853	chr7_1144	rs2091172	7:27515580:A:G			no	no	no
chr7:27184167-27184853	chr7_1145	rs2091173	7:27515658:G:A			no	no	no
chr7:27184167-27184853	chr7_1146	rs11763233	7:27520326:G:A	rs73683802;rs17744546	7:27515844:G:A;7:27517678:G:A	no	no	no
chr7:27184167-27184853	chr7_1147	rs6462017	7:27516318:C:T			no	no	no
chr7:27184167-27184853	chr7_1148	rs11979848	7:27527713:T:C	rs1404281;rs77284599;rs17155318;rs28509277;rs78525831;rs34912366;rs75525579;rs61030820;rs57236139;rs60876179;rs58385603;rs10499579;rs59394133;rs58115127;rs17155328;rs17155332;rs148644564;rs75151812;rs12537050;rs3902923;rs3892356;rs17136499;rs2037636;rs61111346;rs60145993	7:27518845:C:T;7:27520919:C:T;7:27521008:T:C;7:27521052:T:C;7:27521290:C:T;7:27521348:G:A;7:27521912:G:A;7:27522058:T:C;7:27522078:A:T;7:27522085:A:C;7:27522146:T:C;7:27522243:T:C;7:27522342:T:C;7:27522481:T:C;7:27522602:G:A;7:27522629:T:C;7:27522933:C:T;7:27522980:C:T;7:27525544:G:A;7:27527322:C:T;7:27529429:G:C;7:27531017:T:C;7:27531748:C:T;7:27534027:G:A;7:27549411:A:G	no	no	no
chr7:27184167-27184853	chr7_1149	rs6462018	7:27519118:G:A			no	no	no
chr7:27184167-27184853	chr7_1150	rs1851910	7:27520003:G:T			no	no	no
chr7:27184167-27184853	chr7_1151	rs10951168	7:27520393:A:G			no	no	no
chr7:27184167-27184853	chr7_1152	rs11767558	7:27520662:T:C			no	no	no
chr7:27184167-27184853	chr7_1153	rs28528689	7:27520915:G:A			no	no	no
chr7:27184167-27184853	chr7_1154	rs12533466	7:27520955:C:T			no	no	no
chr7:27184167-27184853	chr7_1155	rs10240425	7:27520968:C:T			no	no	no
chr7:27184167-27184853	chr7_1156	rs77670294	7:27521755:C:T			no	no	no
chr7:27184167-27184853	chr7_1157	rs952255	7:27521809:G:A	rs12540071	7:27522782:A:G	no	no	no
chr7:27184167-27184853	chr7_1158	rs6958086	7:27522494:A:G			no	no	no
chr7:27184167-27184853	chr7_1159	rs13243736	7:27522889:C:G			no	no	no
chr7:27184167-27184853	chr7_1160	rs6973659	7:27531011:G:T	rs12534981;rs35740043;rs55690793;rs11768977;rs34746158;rs1125006;rs11766796;rs3847000;rs34716526;rs17744890	7:27523205:C:T;7:27523380:T:C;7:27523803:G:A;7:27526154:G:A;7:27526916:C:A;7:27527435:C:T;7:27529315:G:T;7:27529722:C:G;7:27533111:C:A;7:27533292:G:A	no	no	no
chr7:27184167-27184853	chr7_1161	rs570501248	7:27523838:T:C			no	no	no
chr7:27184167-27184853	chr7_1162	rs12531149	7:27524768:A:G	rs11762112	7:27526292:A:G	no	no	no
chr7:27184167-27184853	chr7_1163	rs34069660	7:27525963:C:A	rs13246179;rs11762396	7:27535751:G:C;7:27536944:A:C	no	no	no
chr7:27184167-27184853	chr7_1164	rs3924411	7:27527099:T:C			no	no	no
chr7:27184167-27184853	chr7_1165	rs10230098	7:27530662:A:G	rs6956538	7:27534535:G:A	no	no	no
chr7:27184167-27184853	chr7_1166	rs6951856	7:27534248:A:C			no	no	no
chr7:27184167-27184853	chr7_1167	rs6949285	7:27538706:A:T			no	no	no
chr7:27184167-27184853	chr7_1168	rs6955042	7:27539814:A:G			no	no	no
chr7:27184167-27184853	chr7_1169	rs73686429	7:27573916:A:G	rs149237117;rs73686419;rs73686420;rs73686421;rs73686425;rs73686430;rs74838057;rs59895438;rs73686437;rs73686443;rs73686445;rs6651068;rs79667271;rs75884296;rs73684007;rs59063443;rs73684011	7:27542491:G:A;7:27562740:A:G;7:27562748:C:T;7:27563239:G:A;7:27566405:G:T;7:27574304:G:C;7:27579290:T:C;7:27596180:A:C;7:27601041:T:G;7:27614188:T:C;7:27622410:T:C;7:27640691:T:A;7:27649514:C:T;7:27655811:A:T;7:27658622:T:C;7:27671024:C:T;7:27671257:T:C	no	no	no
chr7:27184167-27184853	chr7_1170	rs10242812	7:27547452:T:G			no	no	no
chr7:27184167-27184853	chr7_1171	rs11767719	7:27551303:T:A	rs73079438	7:27548192:C:T	no	no	no
chr7:27184167-27184853	chr7_1172	rs6947231	7:27550674:A:T	rs10231626;rs79234558	7:27548532:G:A;7:27551814:C:G	no	no	no
chr7:27184167-27184853	chr7_1173	rs12700812	7:27548750:C:T			no	no	no
chr7:27184167-27184853	chr7_1174	rs10231814	7:27548852:C:G			no	no	no
chr7:27184167-27184853	chr7_1175	rs35903750	7:27550633:T:C			no	no	no
chr7:27184167-27184853	chr7_1176	rs7795207	7:27588949:C:T	rs11773626;rs7456595;rs62454852;rs62454853;rs17680908;rs62454854	7:27553455:A:G;7:27564521:C:G;7:27574181:C:T;7:27576007:A:G;7:27578968:T:C;7:27581592:T:C	no	no	no
chr7:27184167-27184853	chr7_1177	rs62454846	7:27560381:A:G	rs60247061;rs11771265;rs11768533;rs62454847;rs6978979;rs6945079;rs1014372;rs17607155;rs17607303;rs11772163;rs7803464;rs62456899;rs60326970;rs62456903;rs11762056;rs11764624	7:27553834:G:A;7:27559957:T:G;7:27560904:C:G;7:27561792:A:G;7:27562288:A:G;7:27562557:A:G;7:27571058:C:G;7:27575213:A:G;7:27578068:T:C;7:27590746:T:C;7:27593806:T:C;7:27598517:G:C;7:27601002:A:C;7:27611484:A:G;7:27613690:G:A;7:27618334:T:G	no	no	no
chr7:27184167-27184853	chr7_1178	rs13224916	7:27555348:G:A	rs4719896;rs12534656;rs71539523;rs11550135;rs13241127;rs4719901;rs13227521;rs35925990;rs35816118;rs78307220;rs71539525;rs71539526;rs13236908;rs1000317;rs77412787	7:27555295:A:G;7:27557835:C:T;7:27560319:G:A;7:27565193:C:T;7:27569917:C:G;7:27583153:G:A;7:27585541:C:A;7:27585798:T:G;7:27587540:G:A;7:27590513:T:C;7:27594040:T:G;7:27599958:G:C;7:27605672:G:A;7:27609288:C:T;7:27638963:C:T	no	no	no
chr7:27184167-27184853	chr7_1179	rs2041714	7:27598847:G:A	rs6974052;rs10951169;rs6957674;rs2091171;rs6949496;rs6462026;rs1052741;rs1052724;rs4719899;rs11767188;rs9639552;rs6462029;rs1880370;rs6963585;rs4719902;rs1404276;rs12700817;rs12537499;rs759269;rs1015750;rs7780431;rs3925338;rs1554641;rs12700819;rs12670415;rs6976178;rs6959126;rs9639560;rs1005128	7:27555597:A:T;7:27555914:A:G;7:27558310:A:G;7:27559218:G:A;7:27559694:T:C;7:27562368:C:T;7:27565161:A:G;7:27565206:A:T;7:27567472:T:C;7:27571945:A:G;7:27575523:A:G;7:27581495:T:C;7:27583312:A:G;7:27583823:A:G;7:27588342:A:G;7:27590847:A:G;7:27591093:C:T;7:27591595:C:T;7:27592347:C:T;7:27593219:G:A;7:27593368:G:A;7:27593439:C:T;7:27594687:A:G;7:27599890:A:G;7:27602223:A:G;7:27603636:G:C;7:2760425…	no	no	no
chr7:27184167-27184853	chr7_1180	rs6975900	7:27607199:A:G	rs6462022;rs6462023;rs7779488;rs17155443;rs2391437	7:27556589:G:A;7:27556706:C:T;7:27562653:G:C;7:27566505:G:A;7:27570045:C:T	no	no	no
chr7:27184167-27184853	chr7_1181	rs150701307	7:27619646:C:T	rs147496037;rs149814252;rs149323379	7:27556807:G:A;7:27573045:G:A;7:27595962:C:T	no	no	no
chr7:27184167-27184853	chr7_1182	rs60939746	7:27559223:C:G			no	no	no
chr7:27184167-27184853	chr7_1183	rs6966918	7:27559430:C:A			no	no	no
chr7:27184167-27184853	chr7_1184	rs2080245	7:27569530:C:G	rs1111647;rs4719898;rs3847001;rs4719900;rs2098316;rs1014373;rs9639553;rs2098315;rs978447;rs1851913;rs6462031	7:27560733:T:C;7:27563661:G:A;7:27564305:C:T;7:27568121:T:A;7:27568637:C:A;7:27571093:G:A;7:27578167:C:G;7:27580645:T:A;7:27582783:G:A;7:27585076:T:C;7:27589490:T:C	no	no	no
chr7:27184167-27184853	chr7_1185	rs6462032	7:27589674:G:A	rs940525;rs940526;rs12700815;rs11526176;rs1851911;rs1851912	7:27560822:C:T;7:27560990:G:A;7:27572184:C:G;7:27579773:C:T;7:27584872:C:T;7:27585015:C:T	no	no	no
chr7:27184167-27184853	chr7_1186	rs12670250	7:27577103:A:G	rs13245339;rs34905189	7:27562097:T:C;7:27603603:T:C	no	no	no
chr7:27184167-27184853	chr7_1187	rs79189436	7:27600191:G:A	rs12234338;rs16874305;rs17155465	7:27562622:A:G;7:27566147:G:A;7:27590322:A:C	no	no	no
chr7:27184167-27184853	chr7_1188	rs12540276	7:27591532:T:C	rs7779240;rs12700813;rs6964190	7:27562660:C:T;7:27566053:G:C;7:27576731:G:A	no	no	no
chr7:27184167-27184853	chr7_1189	rs2041715	7:27600125:T:C	rs6462027;rs7796520;rs1404282;rs974883;rs12673949;rs9639559	7:27563238:T:C;7:27567462:T:C;7:27585451:A:C;7:27588734:T:C;7:27600634:G:A;7:27605495:C:T	no	no	no
chr7:27184167-27184853	chr7_1190	rs13242238	7:27564744:G:T			no	no	no
chr7:27184167-27184853	chr7_1191	rs13227873	7:27578405:G:A	rs6956484	7:27564862:A:C	no	no	no
chr7:27184167-27184853	chr7_1192	rs12700814	7:27566315:T:A			no	no	no
chr7:27184167-27184853	chr7_1193	rs79229741	7:27647193:T:G	rs138730184;rs117231936;rs118011333;rs80164572;rs78884609;rs142428696;rs115183865;rs80122117;rs115188345;rs75859962;rs77230465;rs115310872;rs75229331;rs114822510;rs73287115;rs112934220;rs76595683;rs74702765;rs78103926;rs17155546;rs75487509;rs114333895;rs141048334;rs78688163;rs79789398;rs116797502	7:27567485:G:A;7:27571629:G:T;7:27579866:G:A;7:27597112:A:G;7:27611847:C:T;7:27643147:T:C;7:27647433:T:C;7:27648572:T:C;7:27650166:G:A;7:27651252:T:C;7:27651741:T:C;7:27658876:A:G;7:27658985:A:G;7:27661503:A:T;7:27662745:T:A;7:27665593:C:T;7:27668850:A:G;7:27671348:G:A;7:27673670:T:C;7:27673773:T:G;7:27674491:A:G;7:27678751:T:C;7:27680105:C:T;7:27681077:T:C;7:27684438:C:T;7:27684750:G:A	no	no	no
chr7:27184167-27184853	chr7_1194	rs60600655	7:27569005:T:A	rs56934824	7:27568951:T:C	no	no	no
chr7:27184167-27184853	chr7_1195	rs2080246	7:27569704:G:A			no	no	no
chr7:27184167-27184853	chr7_1196	rs118183575	7:27598100:C:A	rs149988701;rs77434223	7:27582131:C:T;7:27596842:G:A	no	no	no
chr7:27184167-27184853	chr7_1197	rs7786973	7:27582248:C:T			no	no	no
chr7:27184167-27184853	chr7_1198	rs1357760	7:27587183:C:G	rs1986243	7:27593785:A:C	no	no	no
chr7:27184167-27184853	chr7_1199	rs79820529	7:27600209:G:T	rs10486547;rs145961224;rs79760696;rs140220032;rs117221888;rs147031406	7:27588206:G:A;7:27597838:A:G;7:27623556:T:C;7:27637031:C:T;7:27657426:C:T;7:27680889:C:A	no	no	no
chr7:27184167-27184853	chr7_1200	rs182341148	7:27588805:G:A	rs144032401;rs141609918;rs145710371	7:27592735:T:C;7:27603015:C:G;7:27647881:A:G	no	no	no
chr7:27184167-27184853	chr7_1202	rs13228800	7:27603556:C:T			no	no	no
chr7:27184167-27184853	chr7_1203	rs6958467	7:27603812:T:C			no	no	no
chr7:27184167-27184853	chr7_1204	rs10233212	7:27604041:G:A			no	no	no
chr7:27184167-27184853	chr7_1205	rs2391440	7:27608252:T:A			no	no	no
chr7:27184167-27184853	chr7_1206	rs12539472	7:27610178:C:T			no	no	no
chr7:27184167-27184853	chr7_1207	rs759272	7:27648241:G:A	rs1005418;rs999491;rs1524527;rs34536886;rs7778454;rs6950698;rs2893292	7:27610459:A:C;7:27610750:A:G;7:27641687:T:C;7:27649698:A:G;7:27663276:A:G;7:27678344:T:C;7:27681522:T:C	no	no	no
chr7:27184167-27184853	chr7_1208	rs4722719	7:27614922:A:G	rs2037638;rs10951171;rs986706;rs7806605;rs10807841;rs1009252;rs7789788	7:27610914:C:T;7:27611607:C:T;7:27612752:T:C;7:27613585:A:G;7:27619751:T:C;7:27621673:T:C;7:27622611:C:T	no	no	no
chr7:27184167-27184853	chr7_1209	rs62456904	7:27611859:C:T			no	no	no
chr7:27184167-27184853	chr7_1210	rs71539527	7:27613294:A:G			no	no	no
chr7:27184167-27184853	chr7_1211	rs73069895	7:27613834:T:C			no	no	no
chr7:27184167-27184853	chr7_1212	rs10951172	7:27614111:C:T			no	no	no
chr7:27184167-27184853	chr7_1213	rs17155525	7:27629565:G:A	rs17155498;rs17155501;rs17155505;rs12667470;rs2192559;rs59686784;rs62456947;rs61407744;rs6947004;rs1524525;rs58231871;rs62456951;rs62454870;rs62454871;rs62454872;rs4478473;rs62454876;rs72596966;rs17155537;rs10486549;rs62454908	7:27616317:T:C;7:27617104:T:A;7:27617212:C:A;7:27619594:C:G;7:27621365:G:C;7:27628043:G:A;7:27632357:G:A;7:27640821:A:G;7:27642318:T:A;7:27643171:C:T;7:27643693:G:A;7:27644372:G:A;7:27650526:A:G;7:27650709:A:T;7:27652232:G:A;7:27653202:C:G;7:27663840:G:A;7:27665334:A:G;7:27671497:A:G;7:27672895:T:C;7:27680311:T:C	no	no	no
chr7:27184167-27184853	chr7_1214	rs6462033	7:27618685:A:G	rs1524529	7:27620415:C:G	no	no	no
chr7:27184167-27184853	chr7_1215	rs3735570	7:27619134:A:G	rs12674175	7:27676518:G:A	no	no	no
chr7:27184167-27184853	chr7_1216	rs1524526	7:27643141:C:A	rs6946075;rs1524530;rs1524531;rs7455882;rs34886410;rs723700;rs723699;rs7794292;rs58747588;rs12164139;rs7805086	7:27620644:G:T;7:27620780:T:C;7:27622005:A:T;7:27624631:T:C;7:27624846:G:C;7:27629201:T:C;7:27629476:T:C;7:27650127:T:C;7:27655470:A:G;7:27658801:A:G;7:27678667:C:T	no	no	no
chr7:27184167-27184853	chr7_1217	rs34698857	7:27650212:C:T	rs6961867;rs7788376	7:27623561:C:T;7:27655850:T:C	no	no	no
chr7:27184167-27184853	chr7_1218	rs2391444	7:27642420:G:A	rs1608663;rs1980330;rs1015265	7:27623776:C:T;7:27630323:G:T;7:27639609:G:A	no	no	no
chr7:27184167-27184853	chr7_1219	rs1980329	7:27630300:T:A	rs1608664;rs4140899;rs1524532;rs1524533;rs2391443;rs12539707;rs7783447;rs6462034;rs4348389;rs12667235;rs6948814;rs12668430;rs28416309;rs28429439;rs56024263;rs1404278;rs6955074;rs2110526;rs6960834;rs6980382;rs6947731;rs1030003;rs6462036;rs6462037;rs7811436	7:27623928:C:G;7:27625027:G:A;7:27625686:G:T;7:27625796:T:G;7:27625929:A:G;7:27626165:T:C;7:27626855:A:G;7:27628584:T:A;7:27628950:A:G;7:27631631:A:C;7:27633401:C:G;7:27633518:A:G;7:27633742:T:G;7:27633799:G:A;7:27633855:T:C;7:27634726:T:C;7:27634904:A:G;7:27635680:T:C;7:27635986:G:C;7:27637662:C:T;7:27638695:C:A;7:27639859:A:C;7:27641063:A:G;7:27641100:G:A;7:27641286:T:C	no	no	no
chr7:27184167-27184853	chr7_1220	rs1009253	7:27624471:T:C			no	no	no
chr7:27184167-27184853	chr7_1221	rs73071612	7:27625469:T:A			no	no	no
chr7:27184167-27184853	chr7_1222	rs17682155	7:27635487:T:C			no	no	no
chr7:27184167-27184853	chr7_1224	rs75059321	7:27638829:C:A			no	no	no
chr7:27184167-27184853	chr7_1226	rs35733141	7:27660751:T:C	rs13232561;rs71539529;rs34578407;rs35771883;rs36069602;rs34638402;rs71555704;rs10951174;rs13231645	7:27645160:G:A;7:27647384:C:T;7:27647919:C:A;7:27653438:C:T;7:27660957:G:A;7:27661736:C:T;7:27668147:A:G;7:27668658:T:C;7:27674607:C:G	no	no	no
chr7:27184167-27184853	chr7_1228	rs11764753	7:27672959:T:C	rs759270;rs759271;rs2391445;rs2391446;rs961723;rs961724;rs961725;rs12700823;rs6966091;rs12531518;rs7808275;rs12540063;rs12700824;rs10951173;rs7782422;rs6954905;rs6462039;rs6415252;rs7779990;rs12700825;rs10486548;rs7806415;rs2391447;rs2391448;rs6946305;rs12700828	7:27646461:T:G;7:27647113:C:G;7:27648871:C:G;7:27648920:C:T;7:27657973:G:A;7:27658035:A:C;7:27658070:G:A;7:27659221:G:A;7:27660013:A:C;7:27661139:A:G;7:27661504:C:T;7:27661545:T:C;7:27661754:T:C;7:27662898:C:A;7:27663503:A:G;7:27664825:C:T;7:27666382:C:G;7:27668860:C:T;7:27671899:T:C;7:27672571:G:A;7:27672695:C:T;7:27673537:C:T;7:27674564:G:A;7:27678185:C:T;7:27681195:A:G;7:27683945:A:G	no	no	no
chr7:27184167-27184853	chr7_1229	rs11765792	7:27653331:G:A			no	no	no
chr7:27184167-27184853	chr7_1230	rs61659103	7:27668447:C:T	rs68015840;rs11761718	7:27653857:T:C;7:27656010:A:G	no	no	no
chr7:27184167-27184853	chr7_1231	rs7778320	7:27653913:T:G	rs10951176	7:27674274:G:A	no	no	no
chr7:27184167-27184853	chr7_1232	rs1115346	7:27662104:A:G			no	no	no
chr7:27184167-27184853	chr7_1234	rs73073118	7:27665820:C:A	rs73073120	7:27665822:G:A	no	no	no
chr7:27184167-27184853	chr7_1235	rs73073128	7:27671901:T:C			no	no	no
chr7:27184167-27184853	chr7_570	rs58394627	7:26685471:G:C	rs17154189;rs6968658	7:26685179:T:C;7:26685334:T:C	no	no	no
chr7:27184167-27184853	chr7_571	rs2391305	7:26687417:T:C			no	no	no
chr7:27184167-27184853	chr7_572	rs1012803	7:26688808:C:T			no	no	no
chr7:27184167-27184853	chr7_574	rs7785804	7:26691309:C:T	rs1125542	7:26690623:G:C	no	no	no
chr7:27184167-27184853	chr7_576	rs73073794	7:26694617:G:T			no	no	no
chr7:27184167-27184853	chr7_577	rs3757654	7:26711104:C:T	rs7805778;rs212838	7:26694926:G:A;7:26698194:T:C	no	no	no
chr7:27184167-27184853	chr7_578	rs212837	7:26695215:T:C			no	no	no
chr7:27184167-27184853	chr7_580	rs6978504	7:26695880:C:G			no	no	no
chr7:27184167-27184853	chr7_581	rs9638840	7:26705512:G:C	rs12672000;rs3735549;rs62447704;rs2299100;rs2299104	7:26697501:T:G;7:26709666:G:A;7:26736521:T:C;7:26746898:G:A;7:26749826:T:C	no	no	no
chr7:27184167-27184853	chr7_582	rs73075577	7:26725153:C:A	rs17290008;rs73075509;rs17291131	7:26699976:C:T;7:26719824:G:A;7:26729740:G:A	no	no	no
chr7:27184167-27184853	chr7_583	rs212839	7:26700230:T:G			no	no	no
chr7:27184167-27184853	chr7_584	rs73073796	7:26700439:G:A			no	no	no
chr7:27184167-27184853	chr7_585	rs2023821	7:26700475:G:A			no	no	no
chr7:27184167-27184853	chr7_586	rs212842	7:26711817:A:C	rs212840	7:26701002:A:C	no	no	no
chr7:27184167-27184853	chr7_587	rs757129	7:26702506:C:G			no	no	no
chr7:27184167-27184853	chr7_588	rs7786456	7:26714290:C:T	rs10271393;rs10246578;rs10231080;rs7786308;rs28645143;rs17310268;rs7782851;rs6954621;rs10248232;rs7806174;rs9648328;rs9648329;rs17310851;rs17310907;rs1548482;rs6950668;rs3735547;rs6961904;rs7781784;rs10254467;rs12334154;rs12333409;rs78345605;rs34616067;rs61636979;rs10486473;rs10486474;rs4141346;rs73079514;rs17371905;rs17313134;rs1030647;rs117190176;rs9648332;rs9648333;rs10226612	7:26703028:C:G;7:26710522:T:C;7:26710675:C:T;7:26714182:C:T;7:26720936:T:C;7:26730425:G:A;7:26731058:C:T;7:26731807:G:C;7:26735936:T:C;7:26740703:C:T;7:26741843:A:G;7:26741879:T:A;7:26754682:C:T;7:26759992:T:C;7:26762914:C:G;7:26778918:C:T;7:26779641:C:A;7:26781037:G:A;7:26781414:T:A;7:26781569:C:A;7:26782431:T:C;7:26782926:A:G;7:26783013:C:T;7:26783056:A:G;7:26784016:T:C;7:26784671:A:G;7:2678488…	no	no	no
chr7:27184167-27184853	chr7_589	rs79858809	7:26704055:G:A	rs117690991	7:26913856:T:C	no	no	no
chr7:27184167-27184853	chr7_590	rs113624973	7:26817341:T:C	rs117172940;rs112779838;rs112802670	7:26706043:A:T;7:26731480:G:T;7:26934754:A:G	no	no	no
chr7:27184167-27184853	chr7_591	rs13186	7:26707657:C:A	rs212844	7:26716458:G:C	no	no	no
chr7:27184167-27184853	chr7_592	rs10231161	7:26710565:G:C			no	no	no
chr7:27184167-27184853	chr7_593	rs17290728	7:26712415:T:G			no	no	no
chr7:27184167-27184853	chr7_594	rs212845	7:26717527:C:T			no	no	no
chr7:27184167-27184853	chr7_595	rs62447701	7:26717752:A:G			no	no	no
chr7:27184167-27184853	chr7_596	rs12668948	7:26744101:C:T	rs212846;rs212847;rs212849;rs7788165;rs212852;rs6461961	7:26721613:C:T;7:26722010:G:A;7:26722643:A:G;7:26723063:T:A;7:26725984:G:A;7:26738984:C:T	no	no	no
chr7:27184167-27184853	chr7_597	rs212856	7:26729205:T:C	rs212848;rs212850;rs212857;rs4719877	7:26722155:G:T;7:26724279:T:G;7:26730200:C:A;7:26736220:A:G	no	no	no
chr7:27184167-27184853	chr7_598	rs212851	7:26725389:C:T	rs212854;rs7802771;rs3801872	7:26726454:C:G;7:26734838:C:T;7:26744599:A:C	no	no	no
chr7:27184167-27184853	chr7_599	rs212855	7:26727362:T:G	rs212853;rs212858;rs2237328;rs7811764	7:26726320:A:G;7:26730869:T:A;7:26740461:A:T;7:26742148:A:T	no	no	no
chr7:27184167-27184853	chr7_600	rs10228105	7:26734509:G:T	rs7782659;rs6975813	7:26730917:C:T;7:26735732:G:T	no	no	no
chr7:27184167-27184853	chr7_601	rs6963821	7:27039959:C:G	rs6970475;rs17427127	7:26735055:A:C;7:27049217:T:A	no	no	no
chr7:27184167-27184853	chr7_602	rs4722628	7:26735911:A:C			no	no	no
chr7:27184167-27184853	chr7_603	rs113269332	7:26740757:G:A			no	no	no
chr7:27184167-27184853	chr7_604	rs7795074	7:26742154:T:C			no	no	no
chr7:27184167-27184853	chr7_605	rs7804983	7:26744013:T:C			no	no	no
chr7:27184167-27184853	chr7_606	rs6964817	7:26756424:G:C	rs6461962;rs6972378;rs6951065;rs2106905;rs6461963;rs4722630;rs6971397;rs727448;rs727450;rs10281261;rs7457076;rs2189017;rs2189019;rs73061894;rs112979042	7:26746304:A:T;7:26753074:C:T;7:26756162:G:A;7:26766851:T:C;7:26772491:G:A;7:26773364:G:T;7:26782564:C:T;7:26787426:T:C;7:26787642:G:A;7:26789472:T:C;7:26793215:C:T;7:26795073:A:G;7:26798581:G:A;7:26802085:T:C;7:26805212:T:C	no	no	no
chr7:27184167-27184853	chr7_607	rs2299101	7:26747041:G:A	rs12700754;rs11770344	7:26754389:T:C;7:26755001:C:A	no	no	no
chr7:27184167-27184853	chr7_608	rs6943568	7:26789912:G:A	rs2299102;rs1548478;rs6943623;rs2391359;rs12700758;rs3801867;rs3801866;rs11773029;rs11773050;rs12700760;rs10224133;rs1859101;rs3801864;rs79244744;rs9648331;rs7793663	7:26747064:C:T;7:26788153:G:T;7:26790106:C:T;7:26790786:G:A;7:26790969:C:T;7:26792507:C:A;7:26792512:A:G;7:26793064:C:T;7:26793094:C:T;7:26793448:T:A;7:26793852:G:A;7:26794600:T:A;7:26794831:T:C;7:26807155:C:A;7:26808008:C:T;7:26812154:T:G	no	no	no
chr7:27184167-27184853	chr7_609	rs6973237	7:26800646:A:C	rs2282906;rs12700755;rs58988613;rs4722631;rs10951145;rs4719879;rs10807834;rs1548479;rs7802852;rs11770043;rs3801868;rs12700759;rs12700761;rs9648018;rs6461965;rs6970591;rs4573150;rs2023819;rs10227140;rs3801860;rs1030644;rs2017796;rs2017794;rs989250;rs10273468;rs10276636;rs10247509;rs10263118;rs4468705;rs9648330;rs4722634;rs7784548;rs112567780;rs111389487;rs111608828;rs10232697;rs10232770;rs10232778…	7:26747964:A:G;7:26762452:T:G;7:26769702:A:G;7:26774325:G:A;7:26778406:A:G;7:26780199:T:C;7:26785191:A:G;7:26787664:C:T;7:26787836:C:T;7:26789814:G:A;7:26792504:C:A;7:26793350:A:C;7:26793515:G:A;7:26793875:C:T;7:26794980:C:G;7:26795244:C:T;7:26797656:G:A;7:26798067:T:C;7:26800083:C:A;7:26800710:C:T;7:26801411:C:A;7:26801464:A:G;7:26801475:T:C;7:26803955:A:G;7:26804349:A:G;7:26804521:A:C;7:2680458…	no	no	no
chr7:27184167-27184853	chr7_610	rs62447733	7:26768683:G:A	rs11536406;rs12538337;rs62447731;rs12055950;rs3801863;rs1023711;rs139552692	7:26751406:T:C;7:26755344:G:A;7:26758546:C:T;7:26776501:G:A;7:26798512:G:T;7:26803063:C:T;7:26805684:A:G	no	no	no
chr7:27184167-27184853	chr7_611	rs79445145	7:26752960:A:G	rs79005988	7:26766358:G:T	no	no	no
chr7:27184167-27184853	chr7_612	rs111550289	7:26804691:T:C	rs76577501;rs79366847;rs113248554;rs111803087;rs112782485;rs6945204;rs112890369	7:26756958:G:A;7:26769762:T:C;7:26823014:C:T;7:26823426:G:A;7:26839675:G:A;7:26842703:G:A;7:26905978:A:C	no	no	no
chr7:27184167-27184853	chr7_613	rs184510745	7:26759934:G:A	rs188989476;rs148921077;rs76389819	7:26759935:C:A;7:26780916:G:A;7:26835790:G:C	no	no	no
chr7:27184167-27184853	chr7_614	rs7784257	7:26799945:T:C	rs1024454;rs12700757;rs1548022	7:26762945:T:C;7:26770394:T:C;7:26801250:G:C	no	no	no
chr7:27184167-27184853	chr7_615	rs727449	7:26787577:C:T	rs1548481;rs10227898;rs763616;rs2189016;rs7802688;rs7782621;rs1468203;rs9648019;rs55649724;rs17372780;rs55959127;rs3801857	7:26762983:C:G;7:26764618:C:T;7:26784600:T:A;7:26785016:A:T;7:26785832:T:C;7:26790937:G:A;7:26791287:C:A;7:26793927:A:G;7:26804005:G:A;7:26804018:G:C;7:26810146:C:T;7:26811484:C:T	no	no	no
chr7:27184167-27184853	chr7_616	rs13229947	7:26767430:T:C			no	no	no
chr7:27184167-27184853	chr7_617	rs12700756	7:26768482:C:T	rs11764558;rs1548480;rs12700762;rs7810179	7:26778732:G:A;7:26787343:C:T;7:26793597:C:T;7:26811991:C:T	no	no	no
chr7:27184167-27184853	chr7_618	rs74392070	7:26937360:T:A	rs79497972;rs79907479	7:26769022:G:A;7:26822146:G:A	no	no	no
chr7:27184167-27184853	chr7_619	rs13234201	7:26777723:G:A	rs11772673;rs13234336	7:26774969:A:G;7:26777849:G:A	no	no	no
chr7:27184167-27184853	chr7_620	rs7795313	7:26775626:A:C			no	no	no
chr7:27184167-27184853	chr7_621	rs6461964	7:26775702:T:C			no	no	no
chr7:27184167-27184853	chr7_622	rs10251817	7:26775725:C:A			no	no	no
chr7:27184167-27184853	chr7_623	rs2015543	7:26780603:C:A	rs7810109;rs7810127	7:26776874:G:A;7:26776999:C:T	no	no	no
chr7:27184167-27184853	chr7_624	rs73077525	7:26778568:T:G	rs73079524	7:26789184:C:A	no	no	no
chr7:27184167-27184853	chr7_625	rs10246483	7:26779620:G:A	rs10254460;rs17154428;rs28414527;rs4141345;rs7783807;rs7784380	7:26781553:C:T;7:26781796:G:C;7:26782129:G:A;7:26785125:A:T;7:26785752:G:T;7:26786164:G:T	no	no	no
chr7:27184167-27184853	chr7_626	rs73063604	7:26807889:T:A	rs2015649;rs73061889;rs1030648;rs1023712;rs10951148;rs138166608;rs111828090	7:26780331:G:A;7:26799874:A:C;7:26802672:T:C;7:26803163:A:C;7:26804936:T:C;7:26805519:C:G;7:26809618:G:A	no	no	no
chr7:27184167-27184853	chr7_627	rs4722637	7:26807144:C:T	rs4722632	7:26780826:T:C	no	no	no
chr7:27184167-27184853	chr7_628	rs4512299	7:26815376:A:C	rs28403911;rs10238253;rs3801855;rs3801854;rs3801853;rs7784206;rs6461971;rs7807640;rs10261915;rs4345466;rs10951149;rs2391360;rs1123158;rs1123157;rs10256799	7:26812485:G:A;7:26812610:G:C;7:26812669:A:G;7:26812754:T:C;7:26813025:T:C;7:26813847:C:T;7:26814023:T:C;7:26814394:T:C;7:26814630:T:C;7:26815636:T:C;7:26815857:T:C;7:26816201:T:C;7:26816648:A:G;7:26816998:G:C;7:26818890:T:C	no	no	no
chr7:27184167-27184853	chr7_629	rs11980739	7:26818164:A:G	rs6461970;rs7803699;rs56374720;rs1123156	7:26813891:C:T;7:26814173:T:C;7:26815776:G:A;7:26817044:C:T	no	no	no
chr7:27184167-27184853	chr7_630	rs10252268	7:26886644:G:A	rs10261927;rs10262212;rs12155150;rs10257057;rs10246300;rs3801849;rs10250304;rs10265607;rs10262527;rs7779269;rs28781274;rs10250097;rs10277060;rs10486481;rs17323962	7:26814679:T:A;7:26814891:T:A;7:26815803:T:G;7:26819088:T:C;7:26820376:G:A;7:26820806:T:C;7:26821199:G:A;7:26821209:T:C;7:26824279:C:T;7:26842996:C:A;7:26845525:C:T;7:26851298:C:G;7:26862532:C:T;7:26880262:G:A;7:26904953:G:A	no	no	no
chr7:27184167-27184853	chr7_631	rs10486478	7:26819465:C:T			no	no	no
chr7:27184167-27184853	chr7_632	rs10085562	7:26819751:G:C			no	no	no
chr7:27184167-27184853	chr7_633	rs687254	7:26819774:T:C			no	no	no
chr7:27184167-27184853	chr7_634	rs55904994	7:26841152:A:C	rs10085721;rs3801848;rs6461973;rs6461974;rs7799888;rs10245367;rs55836768;rs56359409;rs12532339;rs12535078;rs3801835	7:26819917:T:A;7:26820807:C:T;7:26839514:G:A;7:26839605:T:C;7:26839892:C:T;7:26840708:T:C;7:26841083:T:C;7:26841278:C:T;7:26841658:C:G;7:26841794:T:A;7:26852053:C:T	no	no	no
chr7:27184167-27184853	chr7_635	rs75051815	7:26819998:A:G			no	no	no
chr7:27184167-27184853	chr7_636	rs3823929	7:26856600:T:C	rs3801850;rs12536560;rs10267950;rs10272303;rs3801846;rs1327988;rs3801844;rs3801843;rs3801842;rs73065517;rs28733208;rs73065521	7:26820577:T:C;7:26822876:G:C;7:26826757:T:A;7:26827815:T:C;7:26828653:C:T;7:26828965:G:C;7:26829759:A:G;7:26830201:T:C;7:26830263:C:T;7:26830555:T:C;7:26830825:G:A;7:26831409:C:A	no	no	no
chr7:27184167-27184853	chr7_637	rs3801847	7:26821129:T:C	rs3823939;rs10250223;rs10269731;rs10256561;rs10239608	7:26820850:T:C;7:26821320:C:A;7:26822137:T:C;7:26827627:G:T;7:26830871:A:T	no	no	no
chr7:27184167-27184853	chr7_638	rs508710	7:26840738:C:G	rs513387	7:26823963:C:T	no	no	no
chr7:27184167-27184853	chr7_639	rs3801832	7:26852280:C:T	rs73065504;rs112439431;rs3801840;rs1327989;rs6964094;rs6956088;rs10276471;rs4722641;rs10225924;rs10229837;rs12532395;rs10215738;rs4722643;rs12539719;rs4722644;rs12333525;rs10244986;rs73067435;rs73067437;rs57135974;rs58760954;rs73067443;rs3801837;rs3801836;rs3801834;rs3801833;rs17315334;rs73067456;rs3801831;rs3823938;rs3823936;rs3823934;rs3823933;rs3823932;rs3823931;rs10262414;rs12532199;rs1253732…	7:26825984:A:G;7:26827035:G:A;7:26832986:A:G;7:26833563:C:T;7:26834380:C:G;7:26835727:T:A;7:26837940:C:G;7:26838677:C:G;7:26839954:C:T;7:26840652:G:A;7:26841702:G:A;7:26843462:T:C;7:26844230:C:T;7:26844852:A:T;7:26845386:C:A;7:26847762:C:T;7:26849558:C:A;7:26850195:T:C;7:26850313:T:C;7:26850699:C:A;7:26850776:C:T;7:26851074:A:G;7:26851361:A:G;7:26851400:C:T;7:26852062:T:C;7:26852212:C:T;7:2685286…	no	no	no
chr7:27184167-27184853	chr7_640	rs17154538	7:26832022:T:C			no	no	no
chr7:27184167-27184853	chr7_641	rs3801839	7:26833021:G:A			no	no	no
chr7:27184167-27184853	chr7_642	rs213537	7:26887182:G:C	rs34790403;rs213535;rs213517;rs17427162	7:26833283:T:C;7:26880815:T:C;7:26939129:T:C;7:27058366:A:G	no	no	no
chr7:27184167-27184853	chr7_643	rs73065526	7:26834145:T:G			no	no	no
chr7:27184167-27184853	chr7_644	rs10280403	7:26838597:G:A	rs67719086;rs10247117;rs12333690;rs10227575;rs73069515;rs10271306	7:26834527:C:T;7:26836104:T:C;7:26837776:A:G;7:26858277:A:G;7:26882231:G:A;7:26907114:C:T	no	no	no
chr7:27184167-27184853	chr7_645	rs627539	7:26842449:A:G	rs615431	7:26835508:C:T	no	no	no
chr7:27184167-27184853	chr7_646	rs10246641	7:26837746:A:G	rs2082365	7:26835945:C:T	no	no	no
chr7:27184167-27184853	chr7_647	rs56746976	7:26886335:C:T	rs77959521;rs77474172;rs62448179;rs75353273;rs7782107;rs62448195;rs138811511;rs3801817;rs12538196;rs58941309;rs62448201	7:26838031:C:T;7:26838935:G:A;7:26839916:G:C;7:26849961:A:C;7:26855888:A:C;7:26862265:C:A;7:26868518:C:T;7:26880852:C:T;7:26886572:T:C;7:26890827:A:T;7:26909193:G:A	no	no	no
chr7:27184167-27184853	chr7_648	rs62448178	7:26839553:C:T	rs62448196	7:26863272:G:T	no	no	no
chr7:27184167-27184853	chr7_649	rs7779843	7:26843243:G:A	rs6461976;rs10249824;rs10237921;rs6944529;rs6965167;rs7798696;rs7779604;rs7802514	7:26839660:A:G;7:26841967:T:C;7:26842451:G:T;7:26842581:A:C;7:26842764:T:C;7:26843238:T:C;7:26843307:A:G;7:26843452:T:C	no	no	no
chr7:27184167-27184853	chr7_650	rs62448180	7:26840640:C:T			no	no	no
chr7:27184167-27184853	chr7_651	rs28465643	7:26847950:A:G	rs141373626;rs147425824;rs10250321;rs10238067	7:26842118:G:A;7:26842165:T:C;7:26842391:T:C;7:26842704:C:A	no	no	no
chr7:27184167-27184853	chr7_652	rs2769363	7:26844173:T:C			no	no	no
chr7:27184167-27184853	chr7_653	rs504955	7:26847331:A:T	rs2769364;rs564260;rs532320;rs688039;rs556402;rs639221;rs640512	7:26844468:A:C;7:26845506:C:A;7:26846660:C:T;7:26846758:T:C;7:26849166:A:G;7:26849410:G:A;7:26849660:T:C	no	no	no
chr7:27184167-27184853	chr7_654	rs567124	7:26845145:C:T	rs2769365	7:26844616:G:C	no	no	no
chr7:27184167-27184853	chr7_655	rs636371	7:26864389:A:C	rs673502;rs592359;rs490366;rs213524	7:26845853:T:G;7:26847223:T:C;7:26851805:C:T;7:26899780:G:A	no	no	no
chr7:27184167-27184853	chr7_656	rs534981	7:26846379:C:T			no	no	no
chr7:27184167-27184853	chr7_657	rs498561	7:26857494:T:C	rs687603;rs484426	7:26846693:T:A;7:26853846:A:G	no	no	no
chr7:27184167-27184853	chr7_658	rs7792788	7:26850628:G:T	rs501985	7:26847719:C:T	no	no	no
chr7:27184167-27184853	chr7_659	rs607099	7:26848159:G:A			no	no	no
chr7:27184167-27184853	chr7_660	rs609841	7:26848831:G:A	rs476098;rs475238;rs57027817;rs471536;rs580904;rs559233;rs3801806	7:26848189:A:G;7:26848278:A:G;7:26848629:G:A;7:26848685:C:T;7:26848812:C:T;7:26848830:T:C;7:26897553:C:A	no	no	no
chr7:27184167-27184853	chr7_662	rs667841	7:26851231:G:A	rs622011;rs503110;rs774367;rs570840	7:26855739:T:C;7:26857016:A:T;7:26857587:C:T;7:26862139:T:G	no	no	no
chr7:27184167-27184853	chr7_663	rs73067474	7:26856632:A:C	rs73069538	7:26903237:T:C	no	no	no
chr7:27184167-27184853	chr7_664	rs190934863	7:26858083:A:G	rs113662511	7:27074801:C:T	no	no	no
chr7:27184167-27184853	chr7_665	rs550141	7:26859299:G:A			no	no	no
chr7:27184167-27184853	chr7_666	rs648297	7:26863690:C:A			no	no	no
chr7:27184167-27184853	chr7_667	rs601106	7:26867957:C:T			no	no	no
chr7:27184167-27184853	chr7_668	rs113429260	7:26868194:G:A			no	no	no
chr7:27184167-27184853	chr7_669	rs10225700	7:26869880:C:T	rs10241234;rs10225904	7:26869887:T:A;7:26869888:G:A	no	no	no
chr7:27184167-27184853	chr7_670	rs10231272	7:26907419:T:C	rs10262797;rs10486480;rs10235427;rs10249383;rs10235680	7:26871554:A:C;7:26872652:T:C;7:26908398:T:C;7:26908515:A:G;7:26908596:T:C	no	no	no
chr7:27184167-27184853	chr7_671	rs643036	7:26877046:C:T			no	no	no
chr7:27184167-27184853	chr7_672	rs75524841	7:26880846:C:T			no	no	no
chr7:27184167-27184853	chr7_673	rs496173	7:26883159:A:G			no	no	no
chr7:27184167-27184853	chr7_674	rs213536	7:26884697:T:C			no	no	no
chr7:27184167-27184853	chr7_675	rs73069529	7:26889376:G:A			no	no	no
chr7:27184167-27184853	chr7_676	rs474462	7:26891199:T:C			no	no	no
chr7:27184167-27184853	chr7_677	rs586947	7:26892628:C:G			no	no	no
chr7:27184167-27184853	chr7_678	rs74863463	7:26893364:C:T			no	no	no
chr7:27184167-27184853	chr7_679	rs1391805	7:26896236:G:A			no	no	no
chr7:27184167-27184853	chr7_680	rs17323934	7:26904330:C:G	rs10486485;rs3801803;rs73069539;rs73069540;rs73069541;rs12540388;rs2391362	7:26900356:C:A;7:26901740:T:C;7:26903661:C:T;7:26904770:C:T;7:26904928:A:G;7:26905731:A:T;7:26907123:T:C	no	no	no
chr7:27184167-27184853	chr7_681	rs213527	7:26908972:T:C			no	no	no
chr7:27184167-27184853	chr7_682	rs76438067	7:26911904:C:T			no	no	no
chr7:27184167-27184853	chr7_683	rs62448202	7:26912774:A:G	rs62448203;rs62448204;rs79620840	7:26914277:G:A;7:26914634:T:C;7:26915960:T:G	no	no	no
chr7:27184167-27184853	chr7_684	rs1874923	7:26915387:T:A			no	no	no
chr7:27184167-27184853	chr7_685	rs213529	7:26916198:C:T			no	no	no
chr7:27184167-27184853	chr7_686	rs6962680	7:26918106:T:C			no	no	no
chr7:27184167-27184853	chr7_687	rs1391806	7:26920268:T:C			no	no	no
chr7:27184167-27184853	chr7_688	rs213530	7:26920314:T:G	rs213531;rs213532	7:26920494:C:T;7:26921107:A:G	no	no	no
chr7:27184167-27184853	chr7_689	rs10486486	7:26920621:A:T			no	no	no
chr7:27184167-27184853	chr7_690	rs1560621	7:26923382:G:C	rs62448205;rs62448207;rs62448208;rs10272279;rs79860050;rs79205492;rs62446163;rs113351169;rs17426751;rs17426772	7:26922612:G:A;7:26926450:G:A;7:26928220:A:T;7:26932034:C:T;7:26932988:G:T;7:26936195:T:C;7:26951194:C:A;7:26979139:C:T;7:26986060:C:T;7:26991230:T:C	no	no	no
chr7:27184167-27184853	chr7_691	rs376252	7:26925468:G:C			no	no	no
chr7:27184167-27184853	chr7_692	rs12530718	7:26931205:T:A	rs28588910	7:26926832:G:A	no	no	no
chr7:27184167-27184853	chr7_693	rs55790519	7:26927717:A:C	rs1498922	7:26932278:A:G	no	no	no
chr7:27184167-27184853	chr7_694	rs213514	7:26931894:A:G			no	no	no
chr7:27184167-27184853	chr7_695	rs17324488	7:26933204:T:C			no	no	no
chr7:27184167-27184853	chr7_696	rs213515	7:26936869:T:C	rs213518;rs213521	7:26941065:T:C;7:26942835:C:T	no	no	no
chr7:27184167-27184853	chr7_697	rs213516	7:26938809:G:A	rs2936424;rs2936425;rs774266;rs774263;rs706019	7:26950206:A:T;7:26950549:C:T;7:26962587:A:G;7:26966786:G:A;7:26968875:C:T	no	no	no
chr7:27184167-27184853	chr7_698	rs213519	7:26941475:A:T	rs2259141;rs774244;rs774245	7:26956879:T:A;7:26983659:T:C;7:26985815:A:G	no	no	no
chr7:27184167-27184853	chr7_699	rs112358083	7:27045013:C:T	rs12534901;rs17377696;rs10244751;rs2693665;rs2462910;rs2712244;rs2693662;rs2648076;rs2712238;rs56144845;rs2465277;rs17471137;rs140472869;rs2462900;rs10238645;rs2465266;rs2428416	7:26942183:T:A;7:26945948:G:A;7:26950287:G:A;7:26958562:T:A;7:26969253:C:A;7:26975932:C:T;7:26989564:C:T;7:27000980:T:G;7:27018618:C:T;7:27021456:G:A;7:27040970:T:G;7:27041672:C:G;7:27044068:C:A;7:27047872:C:T;7:27048823:G:T;7:27060620:C:T;7:27069689:C:T	no	no	no
chr7:27184167-27184853	chr7_700	rs774269	7:26964182:C:T	rs213520;rs13311400	7:26942766:C:T;7:26954746:G:A	no	no	no
chr7:27184167-27184853	chr7_701	rs2140998	7:27026872:A:C	rs2936423;rs1874924;rs774265;rs774268;rs774262;rs774261;rs774260;rs774259;rs774258;rs774257;rs1082312;rs774246;rs774247;rs774252;rs7791056;rs7776505;rs10257437;rs10257464;rs10259208;rs13221446;rs11974418;rs10267689;rs10242380	7:26948776:G:A;7:26952902:T:A;7:26958917:G:A;7:26964152:T:A;7:26967250:G:A;7:26968771:C:A;7:26975038:A:C;7:26976725:A:G;7:26976830:G:A;7:26977192:G:A;7:26981264:C:A;7:26990816:A:G;7:26993636:G:A;7:27017330:G:A;7:27029420:T:C;7:27034151:T:C;7:27065705:A:G;7:27065778:A:C;7:27076777:A:G;7:27094976:G:T;7:27103400:G:T;7:27106474:C:T;7:27107459:A:T	no	no	no
chr7:27184167-27184853	chr7_702	rs2960784	7:26950905:G:C			no	no	no
chr7:27184167-27184853	chr7_703	rs774267	7:26963514:T:C	rs2960785;rs2030137	7:26952139:T:C;7:26953564:C:G	no	no	no
chr7:27184167-27184853	chr7_704	rs2960786	7:26953749:T:G	rs2936426	7:26955827:T:A	no	no	no
chr7:27184167-27184853	chr7_705	rs62454246	7:26971037:C:T	rs62446164	7:26953819:C:T	no	no	no
chr7:27184167-27184853	chr7_706	rs774264	7:26958849:T:C			no	no	no
chr7:27184167-27184853	chr7_707	rs2462904	7:26966326:A:G	rs2712242;rs112041976;rs12534912;rs2712246;rs2253415	7:26960011:A:G;7:27009049:G:T;7:27009178:A:G;7:27023254:A:G;7:27034947:A:G	no	no	no
chr7:27184167-27184853	chr7_708	rs17436236	7:26962349:G:A			no	no	no
chr7:27184167-27184853	chr7_709	rs2712245	7:26989211:G:C			no	no	no
chr7:27184167-27184853	chr7_710	rs2712241	7:27077880:A:G	rs774248;rs2428420;rs2522823;rs2428430;rs2693666;rs2428422;rs2015424;rs1005977;rs2428428;rs2462905	7:26993812:G:T;7:27060479:G:A;7:27060869:C:T;7:27064596:T:C;7:27078754:C:G;7:27102362:C:G;7:27102949:T:C;7:27114102:C:T;7:27115265:G:A;7:27116197:T:C	no	no	no
chr7:27184167-27184853	chr7_711	rs17426932	7:27035454:C:T	rs62454250;rs813501;rs17471054;rs17448689;rs149218514;rs144851521;rs62454258;rs62457399;rs62457400;rs17436757;rs62457403;rs17436813;rs17436827;rs2301719;rs62457404;rs62454362;rs17448911;rs62454368;rs62454369;rs62454370;rs62454371;rs12674308;rs62454372;rs17437154;rs62454374;rs62454375;rs74458426	7:26995403:A:C;7:27002408:C:T;7:27009616:C:A;7:27010698:A:G;7:27011368:T:A;7:27018292:G:T;7:27023142:C:T;7:27038163:C:T;7:27040521:T:C;7:27049529:T:C;7:27050767:G:A;7:27062056:G:A;7:27063705:G:A;7:27070597:C:T;7:27075533:G:A;7:27088297:C:T;7:27089040:T:C;7:27097670:C:T;7:27098804:G:A;7:27098999:G:A;7:27104869:C:T;7:27110387:G:A;7:27117520:G:A;7:27125051:G:A;7:27126904:A:G;7:27127090:G:C;7:2713463…	no	no	no
chr7:27184167-27184853	chr7_712	rs2693660	7:27022420:T:C	rs2648079;rs774256;rs2693669;rs774249;rs706015;rs774250;rs774251;rs774253;rs2693661;rs954051;rs12700771;rs10256866;rs11977871	7:26996402:G:T;7:27003454:G:C;7:27013863:T:C;7:27014214:T:C;7:27014988:T:G;7:27015679:C:T;7:27016449:C:A;7:27017870:G:A;7:27023064:G:C;7:27023422:C:T;7:27030482:T:G;7:27041151:A:G;7:27058205:C:T	no	no	no
chr7:27184167-27184853	chr7_713	rs10227553	7:26997029:T:G	rs2465271;rs17471061;rs2693659;rs2428421	7:27002952:T:C;7:27010680:T:C;7:27093415:G:A;7:27094530:A:G	no	no	no
chr7:27184167-27184853	chr7_714	rs2264680	7:27052181:T:C	rs1082313;rs11975480;rs2712231	7:27012502:A:C;7:27074873:C:G;7:27088454:A:G	no	no	no
chr7:27184167-27184853	chr7_715	rs2693668	7:27013433:T:C	rs55889667;rs2264802;rs17427029;rs2465264;rs2428417	7:27012751:G:A;7:27013728:G:T;7:27041925:A:G;7:27070828:G:A;7:27076895:T:C	no	no	no
chr7:27184167-27184853	chr7_716	rs17471088	7:27014440:G:A	rs2462906;rs2712248	7:27120109:A:G;7:27120689:T:C	no	no	no
chr7:27184167-27184853	chr7_717	rs2252947	7:27031537:A:C	rs774255;rs2522829	7:27018493:T:C;7:27066969:G:C	no	no	no
chr7:27184167-27184853	chr7_718	rs2264801	7:27037639:C:T			no	no	no
chr7:27184167-27184853	chr7_719	rs2462897	7:27040984:C:T			no	no	no
chr7:27184167-27184853	chr7_720	rs2264803	7:27051961:A:G			no	no	no
chr7:27184167-27184853	chr7_721	rs2254463	7:27067890:G:A	rs2522824;rs2462902;rs2712250	7:27061793:A:C;7:27067826:G:A;7:27082425:A:C	no	no	no
chr7:27184167-27184853	chr7_722	rs2712240	7:27111355:C:G	rs2462901;rs2462903;rs10267442;rs2712232	7:27062849:T:C;7:27076491:A:C;7:27085873:C:T;7:27088296:A:G	no	no	no
chr7:27184167-27184853	chr7_723	rs2465267	7:27076940:G:A	rs2522822;rs2712249	7:27068491:C:G;7:27119517:T:C	no	no	no
chr7:27184167-27184853	chr7_724	rs2465265	7:27071476:T:C			no	no	no
chr7:27184167-27184853	chr7_725	rs10231265	7:27071824:C:T			no	no	no
chr7:27184167-27184853	chr7_726	rs11563327	7:27071888:C:T			no	no	no
chr7:27184167-27184853	chr7_727	rs799234	7:27073731:T:C			no	no	no
chr7:27184167-27184853	chr7_728	rs6948446	7:27091507:G:A	rs17427218	7:27074413:G:T	no	no	no
chr7:27184167-27184853	chr7_729	rs13230726	7:27076202:T:C			no	no	no
chr7:27184167-27184853	chr7_730	rs2428418	7:27079653:G:A			no	no	no
chr7:27184167-27184853	chr7_731	rs2465270	7:27086963:G:A			no	no	no
chr7:27184167-27184853	chr7_732	rs10081212	7:27089764:A:G			no	no	no
chr7:27184167-27184853	chr7_733	rs2712243	7:27093099:T:C			no	no	no
chr7:27184167-27184853	chr7_734	rs77339138	7:27094255:G:A			no	no	no
chr7:27184167-27184853	chr7_735	rs112839045	7:27097104:C:T			no	no	no
chr7:27184167-27184853	chr7_736	rs2252242	7:27098024:T:A			no	no	no
chr7:27184167-27184853	chr7_737	rs17500459	7:27123568:T:C	rs9886066;rs34889704;rs6974705;rs7797624;rs6461982	7:27099624:T:C;7:27116431:T:C;7:27120757:T:C;7:27122563:A:T;7:27124587:T:C	no	no	no
chr7:27184167-27184853	chr7_738	rs145872086	7:27100307:A:G			no	no	no
chr7:27184167-27184853	chr7_739	rs6953314	7:27116748:T:C	rs10276952;rs12673984;rs12700785	7:27105629:A:G;7:27122078:A:T;7:27131573:C:T	no	no	no
chr7:27184167-27184853	chr7_740	rs2428424	7:27107433:C:T	rs2693658	7:27106069:G:A	no	no	no
chr7:27184167-27184853	chr7_741	rs2465274	7:27108127:G:A			no	no	no
chr7:27184167-27184853	chr7_742	rs2522825	7:27111994:T:C	rs2428425	7:27109606:C:T	no	no	no
chr7:27184167-27184853	chr7_743	rs2428426	7:27109925:A:G			no	no	no
chr7:27184167-27184853	chr7_744	rs2428427	7:27111195:T:C			no	no	no
chr7:27184167-27184853	chr7_745	rs17427330	7:27113791:T:G			no	no	no
chr7:27184167-27184853	chr7_746	rs2079138	7:27115282:G:C			no	no	no
chr7:27184167-27184853	chr7_747	rs2522826	7:27115718:G:A			no	no	no
chr7:27184167-27184853	chr7_748	rs17427421	7:27118974:C:T			no	no	no
chr7:27184167-27184853	chr7_749	rs2712235	7:27125021:C:G			no	no	no
chr7:27184167-27184853	chr7_750	rs799237	7:27126267:T:C	rs2462907	7:27127231:T:C	no	no	no
chr7:27184167-27184853	chr7_751	rs2712234	7:27126324:T:C			no	no	no
chr7:27184167-27184853	chr7_752	rs2462908	7:27127696:G:T			no	no	no
chr7:27184167-27184853	chr7_753	rs17437175	7:27130276:A:G			no	no	no
chr7:27184167-27184853	chr7_754	rs117687870	7:27130983:C:T			no	no	no
chr7:27184167-27184853	chr7_755	rs56012816	7:27134003:G:T			no	no	no
chr7:27184167-27184853	chr7_756	rs45571645	7:27135096:G:T			no	no	no
chr7:27184167-27184853	chr7_757	rs10951154	7:27135314:C:T			no	no	no
chr7:27184167-27184853	chr7_758	rs34725546	7:27136247:C:T			no	no	no
chr7:27184167-27184853	chr7_759	rs6668	7:27138183:C:T			no	no	no
chr7:27184167-27184853	chr7_760	rs189603965	7:27138557:A:T	rs187060419	7:27138556:C:A	no	no	no
chr7:27184167-27184853	chr7_761	rs117630421	7:27140237:G:A	rs77382168	7:27141488:G:C	no	no	no
chr7:27184167-27184853	chr7_762	rs79952700	7:27141318:C:G			no	no	no
chr7:27184167-27184853	chr7_763	rs2428431	7:27141657:C:G			no	no	no
chr7:27184167-27184853	chr7_765	rs1725074	7:27144921:C:T			no	no	no
chr7:27184167-27184853	chr7_766	rs2428432	7:27145024:T:C			no	no	no
chr7:27184167-27184853	chr7_767	rs2428434	7:27145735:T:A	rs2465275;rs11564055;rs2428433;rs79619106	7:27145100:G:A;7:27145350:A:G;7:27145517:T:C;7:27146328:A:C	no	no	no
chr7:27184167-27184853	chr7_768	rs61384251	7:27146202:A:G	rs2465276	7:27145717:G:A	no	no	no
chr7:27184167-27184853	chr7_772	rs17500674	7:27164551:G:A	rs17500564;rs17465372;rs59240463;rs143313759;rs17471888;rs17500835;rs73288602;rs146559230;rs73290304;rs73290307;rs17500863	7:27149274:T:A;7:27150728:G:A;7:27154026:A:C;7:27161593:G:C;7:27168013:C:T;7:27179039:A:C;7:27179512:C:T;7:27182430:T:C;7:27182633:G:A;7:27183751:C:T;7:27185520:G:A	no	no	no
chr7:27184167-27184853	chr7_773	rs138998706	7:27150556:A:G			no	no	no
chr7:27184167-27184853	chr7_775	rs2285721	7:27155353:T:C			no	no	no
chr7:27184167-27184853	chr7_778	rs17437265	7:27163708:G:T	rs17437251;rs17437369	7:27163233:C:T;7:27179814:G:A	no	no	no
chr7:27184167-27184853	chr7_783	rs546447746	7:27171312:C:G			no	no	no
chr7:27184167-27184853	chr7_784	rs4719884	7:27172571:G:A			no	no	no
chr7:27184167-27184853	chr7_785	rs79208955	7:27175904:A:G			no	no	no
chr7:27184167-27184853	chr7_791	rs4719885	7:27185723:C:G			no	no	no
chr7:27184167-27184853	chr7_794	rs73290311	7:27187862:G:T	rs17472077;rs73290321;rs139670174;rs73290322;rs73290324;rs17500987;rs17472147	7:27190388:C:A;7:27196716:T:C;7:27198021:G:T;7:27198326:G:C;7:27200818:G:A;7:27203185:C:G;7:27204239:C:T	no	no	no
chr7:27184167-27184853	chr7_798	rs62454420	7:27191804:A:G	rs62454419;rs17437411;rs35355140	7:27189446:C:T;7:27198086:C:T;7:27204732:C:A	no	no	no
chr7:27184167-27184853	chr7_799	rs17500911	7:27191069:G:T	rs17472063;rs17472070	7:27190328:C:T;7:27190358:A:T	no	no	no
chr7:27184167-27184853	chr7_801	rs71539503	7:27196434:G:A			no	no	no
chr7:27184167-27184853	chr7_802	rs4722665	7:27197319:A:G			no	no	no
chr7:27184167-27184853	chr7_809	rs7810502	7:27203139:G:A			no	no	no
chr7:27184167-27184853	chr7_810	rs6461991	7:27206467:G:C			no	no	no
chr7:27184167-27184853	chr7_811	rs2237336	7:27208018:C:T	rs11773804	7:27206688:T:G	no	no	no
chr7:27184167-27184853	chr7_812	rs2071243	7:27208280:C:T			no	no	no
chr7:27184167-27184853	chr7_813	rs117827196	7:27209185:T:A			no	no	no
chr7:27184167-27184853	chr7_814	rs117510908	7:27212064:G:A			no	no	no
chr7:27184167-27184853	chr7_815	rs6970537	7:27217359:G:A	rs3779456	7:27214557:T:C	no	no	no
chr7:27184167-27184853	chr7_816	rs6949451	7:27215041:C:T	rs1859164	7:27218419:T:C	no	no	no
chr7:27184167-27184853	chr7_819	rs189589409	7:27225619:C:T	rs67971665;rs17501090	7:27221227:C:T;7:27221454:C:A	no	no	no
chr7:27184167-27184853	chr7_820	rs17501111	7:27223082:A:T			no	no	no
chr7:27184167-27184853	chr7_821	rs6968828	7:27223563:G:T			no	no	no
chr7:27184167-27184853	chr7_822	rs7801581	7:27223771:C:T			no	no	no
chr7:27184167-27184853	chr7_823	rs148256116	7:27232299:G:A	rs61744408	7:27225489:G:A	no	no	no
chr7:27184167-27184853	chr7_824	rs17427875	7:27225558:A:T			no	no	no
chr7:27184167-27184853	chr7_825	rs2285724	7:27227359:G:A			no	no	no
chr7:27184167-27184853	chr7_827	rs28357162	7:27249379:G:A	rs17472350;rs17501250;rs17501278;rs73073442;rs34185333	7:27231045:T:C;7:27233891:T:C;7:27236344:A:G;7:27238287:C:T;7:27239193:C:T	no	no	no
chr7:27184167-27184853	chr7_828	rs9770544	7:27232126:C:G	rs4722672	7:27231762:C:T	no	no	no
chr7:27184167-27184853	chr7_829	rs17437565	7:27234046:T:A	rs17437551	7:27233359:C:T	no	no	no
chr7:27184167-27184853	chr7_830	rs11984297	7:27236493:T:G			no	no	no
chr7:27184167-27184853	chr7_832	rs2189239	7:27237453:C:T			no	no	no
chr7:27184167-27184853	chr7_833	rs3807598	7:27240482:C:G			no	no	no
chr7:27184167-27184853	chr7_834	rs66955054	7:27258897:G:A	rs73073444;rs73290395;rs17472644;rs59935254;rs6967669;rs6968095;rs6967840;rs11564053;rs60803002;rs17501580;rs67987019;rs58045581;rs17473004;rs17437838;rs17437859;rs17428220;rs58342196;rs61129362;rs17437901;rs17428310;rs61477479;rs17437957	7:27241281:C:T;7:27253766:G:T;7:27256983:G:A;7:27258673:T:C;7:27259037:C:T;7:27259142:G:C;7:27259161:C:G;7:27259324:A:C;7:27260001:C:T;7:27265432:C:T;7:27268807:C:T;7:27272847:T:A;7:27284220:G:T;7:27291845:T:A;7:27292924:C:T;7:27293137:G:A;7:27295253:A:T;7:27295287:C:T;7:27300697:A:G;7:27302932:G:A;7:27304697:G:C;7:27311305:T:A	no	no	no
chr7:27184167-27184853	chr7_835	rs17501292	7:27241473:T:G			no	no	no
chr7:27184167-27184853	chr7_836	rs2067087	7:27241660:G:C			no	no	no
chr7:27184167-27184853	chr7_837	rs10233387	7:27243106:G:A			no	no	no
chr7:27184167-27184853	chr7_839	rs17501326	7:27244096:A:G			no	no	no
chr7:27184167-27184853	chr7_840	rs10228276	7:27247279:G:A			no	no	no
chr7:27184167-27184853	chr7_841	rs7812039	7:27248891:C:G	rs13243033	7:27248373:T:C	no	no	no
chr7:27184167-27184853	chr7_842	rs11973735	7:27249147:C:A	rs17428012	7:27250377:A:G	no	no	no
chr7:27184167-27184853	chr7_843	rs17437657	7:27249617:G:A			no	no	no
chr7:27184167-27184853	chr7_844	rs17428025	7:27251396:C:T	rs17428046	7:27256090:T:C	no	no	no
chr7:27184167-27184853	chr7_845	rs10248288	7:27251776:C:G			no	no	no
chr7:27184167-27184853	chr7_846	rs6958837	7:27252246:A:C			no	no	no
chr7:27184167-27184853	chr7_847	rs17437670	7:27252670:A:G			no	no	no
chr7:27184167-27184853	chr7_848	rs17437677	7:27252690:C:G			no	no	no
chr7:27184167-27184853	chr7_849	rs6951104	7:27253795:T:C			no	no	no
chr7:27184167-27184853	chr7_850	rs60356285	7:27259075:G:A	rs17472630;rs59133852	7:27256911:T:G;7:27259042:C:T	no	no	no
chr7:27184167-27184853	chr7_851	rs10486494	7:27260775:T:C			no	no	no
chr7:27184167-27184853	chr7_852	rs17428074	7:27262065:C:T			no	no	no
chr7:27184167-27184853	chr7_853	rs6951180	7:27262849:G:A	rs6964896;rs757180;rs6461999	7:27267341:T:G;7:27279977:A:T;7:27281304:C:A	no	no	no
chr7:27184167-27184853	chr7_854	rs11983008	7:27263903:G:A	rs11975202;rs6951363;rs11983027;rs11971150;rs6461996;rs17472756	7:27262868:A:T;7:27262940:G:A;7:27264178:C:T;7:27265428:G:A;7:27267669:T:C;7:27267905:G:A	no	no	no
chr7:27184167-27184853	chr7_855	rs17428109	7:27264337:C:T			no	no	no
chr7:27184167-27184853	chr7_856	rs75584603	7:27264718:G:C			no	no	no
chr7:27184167-27184853	chr7_857	rs113155788	7:27272223:C:T	rs17428116;rs80116417;rs17428157	7:27265172:C:G;7:27268885:A:C;7:27281125:C:T	no	no	no
chr7:27184167-27184853	chr7_858	rs12700794	7:27268848:C:A			no	no	no
chr7:27184167-27184853	chr7_859	rs17472763	7:27268938:C:A	rs111694105;rs111823712;rs113798742;rs112406562;rs111361525;rs6948488;rs17472892;rs17437775	7:27270610:G:A;7:27270698:A:G;7:27271264:C:T;7:27271653:A:G;7:27272047:G:C;7:27274634:C:T;7:27275655:A:G;7:27276371:G:A	no	no	no
chr7:27184167-27184853	chr7_860	rs12700796	7:27277275:T:C	rs13221828;rs3801321;rs2074399;rs2214412	7:27271127:C:T;7:27279191:T:G;7:27282483:G:A;7:27288041:G:A	no	no	no
chr7:27184167-27184853	chr7_861	rs12700795	7:27275804:C:G			no	no	no
chr7:27184167-27184853	chr7_862	rs6461998	7:27281157:T:C	rs7808467	7:27303050:C:T	no	no	no
chr7:27184167-27184853	chr7_863	rs17472962	7:27281303:C:A			no	no	no
chr7:27184167-27184853	chr7_864	rs11980022	7:27281707:T:A	rs76744817;rs17437824;rs11977099	7:27282504:G:A;7:27283498:A:G;7:27287536:C:T	no	no	no
chr7:27184167-27184853	chr7_865	rs17437810	7:27281792:G:A			no	no	no
chr7:27184167-27184853	chr7_866	rs545634008	7:27283129:C:T	rs111909208	7:27352426:T:C	no	no	no
chr7:27184167-27184853	chr7_867	rs17428185	7:27284490:T:C			no	no	no
chr7:27184167-27184853	chr7_868	rs6956598	7:27286796:C:T			no	no	no
chr7:27184167-27184853	chr7_869	rs56029757	7:27291342:C:T	rs17428254	7:27300254:C:T	no	no	no
chr7:27184167-27184853	chr7_870	rs2391402	7:27293087:G:C	rs6960464;rs10239543	7:27300262:A:G;7:27300584:T:C	no	no	no
chr7:27184167-27184853	chr7_872	rs7794193	7:27294701:A:G			no	no	no
chr7:27184167-27184853	chr7_873	rs11771261	7:27298170:G:A	rs71539510;rs11764401;rs35584238	7:27295244:A:G;7:27298264:A:G;7:27310640:T:A	no	no	no
chr7:27184167-27184853	chr7_874	rs11564044	7:27301441:C:T	rs35786897;rs17428240;rs112311687;rs17502037	7:27295886:G:C;7:27298889:T:C;7:27302893:C:G;7:27302965:G:A	no	no	no
chr7:27184167-27184853	chr7_875	rs7782529	7:27297791:A:G			no	no	no
chr7:27184167-27184853	chr7_876	rs7783517	7:27298137:G:A			no	no	no
chr7:27184167-27184853	chr7_877	rs12540271	7:27299606:G:A			no	no	no
chr7:27184167-27184853	chr7_878	rs17437915	7:27301272:A:T			no	no	no
chr7:27184167-27184853	chr7_879	rs1859665	7:27308427:A:G	rs4236324	7:27302727:C:T	no	no	no
chr7:27184167-27184853	chr7_880	rs118127633	7:27303216:A:G			no	no	no
chr7:27184167-27184853	chr7_881	rs6943291	7:27303632:G:A			no	no	no
chr7:27184167-27184853	chr7_882	rs2079424	7:27304997:T:A			no	no	no
chr7:27184167-27184853	chr7_883	rs113557605	7:27305223:T:A			no	no	no
chr7:27184167-27184853	chr7_884	rs62456380	7:27305710:A:G			no	no	no
chr7:27184167-27184853	chr7_885	rs80047833	7:27306176:T:G			no	no	no
chr7:27184167-27184853	chr7_886	rs10240625	7:27308159:A:G			no	no	no
chr7:27184167-27184853	chr7_887	rs28357182	7:27309004:G:A			no	no	no
chr7:27184167-27184853	chr7_888	rs17437978	7:27311559:G:A			no	no	no
chr7:27184167-27184853	chr7_889	rs17438006	7:27315917:A:C			no	no	no
chr7:27184167-27184853	chr7_890	rs35031241	7:27318623:A:G	rs34147220;rs34963667;rs62456385	7:27316483:C:T;7:27318619:C:T;7:27321478:C:T	no	no	no
chr7:27184167-27184853	chr7_891	rs73073481	7:27319477:G:T	rs7800053;rs28451436;rs4722681;rs7808452;rs17473424;rs17502260;rs6961048;rs12535894;rs17502580	7:27316640:A:G;7:27319039:G:A;7:27320319:T:C;7:27321550:T:A;7:27324369:G:A;7:27325313:T:C;7:27328187:C:G;7:27329173:C:G;7:27350607:A:G	no	no	no
chr7:27184167-27184853	chr7_892	rs62456383	7:27316764:T:C			no	no	no
chr7:27184167-27184853	chr7_893	rs183997954	7:27348099:T:C	rs56364160;rs77904835;rs79232039;rs17438041;rs17428520;rs17438299;rs148562694;rs17428687	7:27318229:C:A;7:27319377:A:G;7:27324632:C:T;7:27330868:C:T;7:27341740:A:G;7:27347392:T:C;7:27347928:G:A;7:27349356:A:G	no	no	no
chr7:27184167-27184853	chr7_894	rs139334929	7:27318273:T:C			no	no	no
chr7:27184167-27184853	chr7_895	rs58089957	7:27322201:T:C	rs57285270;rs7810243	7:27318392:C:T;7:27325930:A:G	no	no	no
chr7:27184167-27184853	chr7_896	rs4722680	7:27319814:A:T	rs7810292;rs7779676;rs1859667;rs7800618;rs9638842;rs1476658;rs2051924	7:27318717:A:G;7:27319675:G:A;7:27322610:T:C;7:27324267:A:T;7:27326293:C:G;7:27328305:A:G;7:27329511:A:G	no	no	no
chr7:27184167-27184853	chr7_897	rs116849102	7:27318877:A:T			no	no	no
chr7:27184167-27184853	chr7_898	rs17428443	7:27334937:G:A	rs35837730;rs13225783	7:27320864:A:G;7:27330056:C:T	no	no	no
chr7:27184167-27184853	chr7_899	rs11564033	7:27329117:T:C	rs72593276;rs113053497;rs11564041;rs11564031;rs11564027;rs112239443	7:27321357:C:A;7:27322352:T:G;7:27324368:C:T;7:27329487:C:T;7:27334911:C:A;7:27337952:C:T	no	no	no
chr7:27184167-27184853	chr7_900	rs11564032	7:27329484:T:C	rs10262979;rs7808573;rs12700797	7:27322106:T:C;7:27330791:C:T;7:27334901:G:A	no	no	no
chr7:27184167-27184853	chr7_901	rs17502232	7:27323604:T:G	rs17473410;rs17428380;rs113318709;rs7777128;rs17438166;rs1009547;rs55831032;rs17438292	7:27324196:T:G;7:27328929:C:T;7:27332148:C:T;7:27337113:G:C;7:27341976:C:T;7:27342727:G:A;7:27343535:C:T;7:27347127:A:G	no	no	no
chr7:27184167-27184853	chr7_902	rs2391413	7:27349907:G:A	rs11564040;rs11564039;rs142760699;rs138732319;rs79484344;rs139526239;rs150919356;rs139468084;rs11564017;rs76121866;rs143112924;rs145950622;rs149858115;rs186860630;rs148980108;rs149236115;rs144594912;rs140622271	7:27324611:T:C;7:27324848:C:T;7:27330274:T:C;7:27333951:C:A;7:27334491:G:A;7:27336234:C:T;7:27336446:G:T;7:27336521:C:T;7:27339431:C:T;7:27342962:C:G;7:27346613:T:C;7:27347413:C:T;7:27347533:C:T;7:27348010:G:A;7:27458628:T:A;7:27465311:A:G;7:27479481:T:C;7:27497474:C:A	no	no	no
chr7:27184167-27184853	chr7_903	rs11564037	7:27326739:T:C			no	no	no
chr7:27184167-27184853	chr7_904	rs2391411	7:27328347:T:C	rs17449552	7:27330659:C:T	no	no	no
chr7:27184167-27184853	chr7_905	rs117919716	7:27475872:A:G	rs17438020;rs17439111;rs193019233	7:27329135:C:T;7:27423545:T:A;7:27555515:C:A	no	no	no
chr7:27184167-27184853	chr7_906	rs17438180	7:27342122:T:C	rs117210562	7:27329929:G:C	no	no	no
chr7:27184167-27184853	chr7_907	rs139569917	7:27331821:C:T			no	no	no
chr7:27184167-27184853	chr7_908	rs147797783	7:27331976:C:T			no	no	no
chr7:27184167-27184853	chr7_909	rs145012977	7:27332274:C:T	rs116951734	7:27349974:G:T	no	no	no
chr7:27184167-27184853	chr7_910	rs180869103	7:27332849:C:T			no	no	no
chr7:27184167-27184853	chr7_911	rs6954628	7:27333546:G:A			no	no	no
chr7:27184167-27184853	chr7_912	rs11564028	7:27334799:A:G			no	no	no
chr7:27184167-27184853	chr7_913	rs10254047	7:27336004:A:G			no	no	no
chr7:27184167-27184853	chr7_914	rs6462003	7:27336745:A:G			no	no	no
chr7:27184167-27184853	chr7_915	rs17428464	7:27336812:G:A	rs11564023;rs11564022	7:27336910:A:G;7:27337046:C:T	no	no	no
chr7:27184167-27184853	chr7_916	rs2024024	7:27349955:C:T	rs11769964;rs6965259	7:27337004:G:A;7:27349408:T:A	no	no	no
chr7:27184167-27184853	chr7_917	rs17428492	7:27339272:C:T			no	no	no
chr7:27184167-27184853	chr7_918	rs9690317	7:27339322:T:C	rs9692372;rs9692385;rs9690464;rs6462006;rs6462007;rs6964636	7:27339571:C:A;7:27339585:G:A;7:27339621:T:G;7:27340279:C:T;7:27340399:G:T;7:27341145:G:A	no	no	no
chr7:27184167-27184853	chr7_919	rs17438159	7:27339901:A:G			no	no	no
chr7:27184167-27184853	chr7_920	rs7792725	7:27340296:G:A			no	no	no
chr7:27184167-27184853	chr7_921	rs11972726	7:27343221:C:T			no	no	no
chr7:27184167-27184853	chr7_922	rs13235268	7:27344434:C:G	rs13232422;rs6947275;rs6947692	7:27344373:C:T;7:27344799:C:G;7:27344905:G:C	no	no	no
chr7:27184167-27184853	chr7_923	rs1859668	7:27346695:A:G			no	no	no
chr7:27184167-27184853	chr7_924	rs11564008	7:27346842:A:T			no	no	no
chr7:27184167-27184853	chr7_925	rs11564006	7:27347597:T:C			no	no	no
chr7:27184167-27184853	chr7_926	rs6462008	7:27349479:G:T			no	no	no
chr7:27184167-27184853	chr7_927	rs2391414	7:27349963:C:T			no	no	no
chr7:27184167-27184853	chr7_928	rs1859669	7:27351298:A:G			no	no	no
chr7:27184167-27184853	chr7_929	rs1859670	7:27351461:T:G			no	no	no
chr7:27184167-27184853	chr7_930	rs11563582	7:27351650:G:A			no	no	no
chr7:27184167-27184853	chr7_931	rs11564004	7:27351980:T:G			no	no	no
chr7:27184167-27184853	chr7_932	rs6957104	7:27352125:C:T			no	no	no
chr7:27184167-27184853	chr7_933	rs117082677	7:27352366:A:C			no	no	no
chr7:27184167-27184853	chr7_934	rs17428736	7:27352838:T:C			no	no	no
chr7:27184167-27184853	chr7_935	rs1010108	7:27352852:C:G			no	no	no
chr7:27184167-27184853	chr7_936	rs1005312	7:27353299:A:C			no	no	no
chr7:27184167-27184853	chr7_937	rs11564003	7:27353904:G:A			no	no	no
chr7:27184167-27184853	chr7_938	rs11564001	7:27355114:T:G			no	no	no
chr7:27184167-27184853	chr7_939	rs12700799	7:27355430:C:T			no	no	no
chr7:27184167-27184853	chr7_940	rs17438403	7:27355657:A:G	rs17438410	7:27355950:G:A	no	no	no
chr7:27184167-27184853	chr7_941	rs113494758	7:27355906:C:A			no	no	no
chr7:27184167-27184853	chr7_942	rs17449683	7:27355994:G:A			no	no	no
chr7:27184167-27184853	chr7_943	rs13230811	7:27356039:G:C			no	no	no
chr7:27184167-27184853	chr7_944	rs11980136	7:27356185:G:T			no	no	no
chr7:27184167-27184853	chr7_945	rs17502656	7:27356349:C:T	rs17502670;rs17502775	7:27356607:G:A;7:27364103:C:T	no	no	no
chr7:27184167-27184853	chr7_946	rs73282111	7:27360946:T:C	rs17473858;rs17473886;rs17502705;rs73282106;rs73282108;rs17502727;rs17502734;rs1990118;rs1990119;rs1990120	7:27358159:T:C;7:27360143:G:A;7:27360448:A:G;7:27360645:A:G;7:27360905:T:C;7:27361256:G:T;7:27361348:C:T;7:27362148:A:G;7:27362185:A:G;7:27362205:T:C	no	no	no
chr7:27184167-27184853	chr7_947	rs4722686	7:27358452:A:G	rs4722687;rs10951158	7:27361913:A:C;7:27364230:T:C	no	no	no
chr7:27184167-27184853	chr7_948	rs764557	7:27358842:T:G	rs764558;rs1990121	7:27358888:T:G;7:27362214:T:C	no	no	no
chr7:27184167-27184853	chr7_949	rs764560	7:27359068:C:T			no	no	no
chr7:27184167-27184853	chr7_950	rs140230852	7:27359129:C:T			no	no	no
chr7:27184167-27184853	chr7_951	rs2391415	7:27359793:A:G			no	no	no
chr7:27184167-27184853	chr7_952	rs6953618	7:27360015:T:C			no	no	no
chr7:27184167-27184853	chr7_953	rs6971604	7:27360349:A:T			no	no	no
chr7:27184167-27184853	chr7_954	rs17473900	7:27361792:C:T			no	no	no
chr7:27184167-27184853	chr7_955	rs12700800	7:27362607:G:A			no	no	no
chr7:27184167-27184853	chr7_956	rs7801897	7:27362866:T:C			no	no	no
chr7:27184167-27184853	chr7_957	rs11772043	7:27363392:G:A			no	no	no
chr7:27184167-27184853	chr7_958	rs11765116	7:27363415:A:C			no	no	no
chr7:27184167-27184853	chr7_959	rs17438445	7:27363801:C:T			no	no	no
chr7:27184167-27184853	chr7_960	rs11765299	7:27364073:A:G			no	no	no
chr7:27184167-27184853	chr7_961	rs17438465	7:27365380:G:T			no	no	no
chr7:27184167-27184853	chr7_962	rs7811453	7:27366422:C:T			no	no	no
chr7:27184167-27184853	chr7_963	rs1990122	7:27366746:G:T			no	no	no
chr7:27184167-27184853	chr7_964	rs10951160	7:27367868:A:G			no	no	no
chr7:27184167-27184853	chr7_965	rs17473999	7:27368442:C:T	rs79789185;rs7811520	7:27368738:G:A;7:27373584:G:A	no	no	no
chr7:27184167-27184853	chr7_966	rs1990123	7:27370438:C:T	rs6945955;rs10155834;rs4719887	7:27370919:T:C;7:27372021:G:A;7:27373134:G:T	no	no	no
chr7:27184167-27184853	chr7_967	rs17438500	7:27371680:T:A			no	no	no
chr7:27184167-27184853	chr7_968	rs17428876	7:27372330:C:T	rs10155829;rs10231773	7:27371929:C:T;7:27373139:C:G	no	no	no
chr7:27184167-27184853	chr7_969	rs4719889	7:27387151:G:C	rs4719886;rs6978314	7:27372639:C:T;7:27385937:G:A	no	no	no
chr7:27184167-27184853	chr7_971	rs17428897	7:27374746:C:T	rs73075452;rs17428890;rs11563992;rs17428974;rs11563991;rs17429016;rs17429023;rs11563323	7:27373376:A:G;7:27374704:A:G;7:27380936:G:T;7:27381480:C:T;7:27381996:T:A;7:27384450:G:A;7:27384737:G:A;7:27388060:A:G	no	no	no
chr7:27184167-27184853	chr7_972	rs34486681	7:27373970:G:A			no	no	no
chr7:27184167-27184853	chr7_973	rs4722688	7:27374565:C:T			no	no	no
chr7:27184167-27184853	chr7_974	rs17438771	7:27396675:T:C	rs17428904	7:27376423:A:C	no	no	no
chr7:27184167-27184853	chr7_975	rs1158633	7:27377168:A:G	rs11563997;rs10230852	7:27376969:C:A;7:27378321:C:G	no	no	no
chr7:27184167-27184853	chr7_976	rs11563579	7:27377120:G:T			no	no	no
chr7:27184167-27184853	chr7_977	rs17438605	7:27380292:A:C	rs4722689;rs1547943	7:27378456:T:C;7:27379399:T:C	no	no	no
chr7:27184167-27184853	chr7_978	rs2158769	7:27379499:C:T			no	no	no
chr7:27184167-27184853	chr7_979	rs11767441	7:27383799:C:T	rs13238950	7:27381284:G:T	no	no	no
chr7:27184167-27184853	chr7_980	rs17428988	7:27381538:C:T	rs17429051	7:27386777:C:T	no	no	no
chr7:27184167-27184853	chr7_981	rs10275933	7:27381577:A:C			no	no	no
chr7:27184167-27184853	chr7_982	rs7794723	7:27382909:A:G			no	no	no
chr7:27184167-27184853	chr7_983	rs74889666	7:27385436:A:G			no	no	no
chr7:27184167-27184853	chr7_984	rs6960719	7:27386257:T:G			no	no	no
chr7:27184167-27184853	chr7_985	rs17438674	7:27386591:C:T			no	no	no
chr7:27184167-27184853	chr7_986	rs11979443	7:27386618:T:C			no	no	no
chr7:27184167-27184853	chr7_987	rs17429037	7:27386701:G:A			no	no	no
chr7:27184167-27184853	chr7_988	rs4719888	7:27386804:C:T			no	no	no
chr7:27184167-27184853	chr7_989	rs2391420	7:27388486:G:A			no	no	no
chr7:27184167-27184853	chr7_990	rs17429065	7:27388903:A:G			no	no	no
chr7:27184167-27184853	chr7_991	rs10254677	7:27389198:G:A			no	no	no
chr7:27184167-27184853	chr7_992	rs10257733	7:27389402:G:C			no	no	no
chr7:27184167-27184853	chr7_993	rs6970737	7:27389676:G:A			no	no	no
chr7:27184167-27184853	chr7_994	rs28357212	7:27389942:A:G			no	no	no
chr7:27184167-27184853	chr7_995	rs6971228	7:27389982:G:T			no	no	no
chr7:27184167-27184853	chr7_996	rs4722690	7:27390443:A:G	rs4722691;rs6462010	7:27390865:G:A;7:27390953:A:G	no	no	no
chr7:27184167-27184853	chr7_997	rs722562	7:27391186:T:G			no	no	no
chr7:27184167-27184853	chr7_998	rs722563	7:27391569:A:G			no	no	no
chr7:27184167-27184853	chr7_999	rs4722692	7:27391584:C:A			no	no	no
chr12:9217390-9217907	chr12_130	rs4310664	12:8717683:T:C	rs4078482	12:8717898:T:G	no	no	no
chr12:9217390-9217907	chr12_133	rs10841901	12:8718087:C:T	rs7133491;rs7137878	12:8718931:G:A;12:8719404:C:A	no	no	no
chr12:9217390-9217907	chr12_134	rs4242897	12:8718136:C:T			no	no	no
chr12:9217390-9217907	chr12_135	rs67713021	12:8718636:C:T			no	no	no
chr12:9217390-9217907	chr12_136	rs10841903	12:8719353:T:C			no	no	no
chr12:9217390-9217907	chr12_137	rs71439851	12:8721977:T:C	rs77733132;rs4388945	12:8719729:G:A;12:8727818:C:T	no	no	no
chr12:9217390-9217907	chr12_138	rs11046221	12:8720360:A:G	rs11046219;rs12316814	12:8720097:G:C;12:8720769:T:A	no	no	no
chr12:9217390-9217907	chr12_139	rs11046220	12:8720287:A:G	rs12424561	12:8720496:C:T	no	no	no
chr12:9217390-9217907	chr12_140	rs12321415	12:8720720:G:A			no	no	no
chr12:9217390-9217907	chr12_141	rs61919198	12:8721008:C:T			no	no	no
chr12:9217390-9217907	chr12_142	rs61919199	12:8721081:G:T			no	no	no
chr12:9217390-9217907	chr12_143	rs6487249	12:8721468:T:C	rs7973641	12:8721306:C:G	no	no	no
chr12:9217390-9217907	chr12_144	rs11046223	12:8721557:C:T			no	no	no
chr12:9217390-9217907	chr12_145	rs4882952	12:8723594:G:A	rs4372507;rs4554946;rs7301986;rs6487251;rs7302497;rs7313100;rs7299148	12:8722149:T:C;12:8722279:A:G;12:8722495:T:C;12:8722511:C:T;12:8722836:T:C;12:8722840:G:T;12:8722880:A:G	no	no	no
chr12:9217390-9217907	chr12_146	rs7312831	12:8722673:G:A	rs7313626	12:8722567:C:T	no	no	no
chr12:9217390-9217907	chr12_147	rs12297530	12:8727129:G:A	rs12322951;rs12317082;rs16917701	12:8726890:G:T;12:8730243:C:T;12:8730908:T:A	no	no	no
chr12:9217390-9217907	chr12_148	rs4480590	12:8726911:A:G			no	no	no
chr12:9217390-9217907	chr12_149	rs7954500	12:8739579:A:T			no	no	no
chr12:9217390-9217907	chr12_150	rs12818761	12:8740399:G:A	rs12825386;rs12820540;rs12830491;rs35569478;rs68128461;rs12321030;rs67666819;rs35468155	12:8740124:T:C;12:8740552:C:T;12:8741835:C:T;12:8743625:G:C;12:8743766:C:T;12:8743928:T:C;12:8743933:G:C;12:8746230:C:T	no	no	no
chr12:9217390-9217907	chr12_151	rs34098018	12:8744302:T:C	rs12811333;rs12312694	12:8741254:T:G;12:8744009:C:A	no	no	no
chr12:9217390-9217907	chr12_152	rs12319506	12:8743868:A:G			no	no	no
chr12:9217390-9217907	chr12_153	rs74059919	12:8744025:T:C			no	no	no
chr12:9217390-9217907	chr12_154	rs7316523	12:8754553:A:T	rs2004416;rs2889653;rs7305961;rs7306108;rs34835917;rs7304723;rs12307097	12:8747131:C:T;12:8747402:C:T;12:8750168:C:T;12:8750285:C:A;12:8752727:G:T;12:8755852:G:A;12:8756571:A:G	no	no	no
chr12:9217390-9217907	chr12_155	rs76981845	12:8747533:G:C	rs2889652	12:8747366:C:T	no	no	no
chr12:9217390-9217907	chr12_156	rs55949554	12:8747427:A:G			no	no	no
chr12:9217390-9217907	chr12_157	rs7980678	12:8748396:T:C			no	no	no
chr12:9217390-9217907	chr12_158	rs12818290	12:8749629:T:C	rs7962784;rs7294897	12:8748858:G:C;12:8750554:T:C	no	no	no
chr12:9217390-9217907	chr12_159	rs7963837	12:8749000:C:A			no	no	no
chr12:9217390-9217907	chr12_160	rs12811357	12:8749774:G:T			no	no	no
chr12:9217390-9217907	chr12_161	rs9971703	12:8753259:T:C			no	no	no
chr12:9217390-9217907	chr12_162	rs28835914	12:8753841:T:C	rs11046349	12:8756791:T:G	no	no	no
chr12:9217390-9217907	chr12_163	rs2028373	12:8757481:G:A			no	no	no
chr12:9217390-9217907	chr12_164	rs3794318	12:8758543:A:G			no	no	no
chr12:9217390-9217907	chr12_165	rs3794316	12:8758658:G:C			no	no	no
chr12:9217390-9217907	chr12_166	rs2580874	12:8758810:G:A			no	no	no
chr12:9217390-9217907	chr12_167	rs2580875	12:8759007:G:A	rs2580876	12:8759018:G:A	no	no	no
chr12:9217390-9217907	chr12_168	rs2518144	12:8759445:C:T			no	no	no
chr12:9217390-9217907	chr12_169	rs17792729	12:8759936:C:T			no	no	no
chr12:9217390-9217907	chr12_170	rs12306110	12:8760009:C:G			no	no	no
chr12:9217390-9217907	chr12_171	rs77431433	12:8760609:G:A	rs12307620	12:8760296:C:A	no	no	no
chr12:9217390-9217907	chr12_172	rs73242740	12:8760623:C:A			no	no	no
chr12:9217390-9217907	chr12_173	rs2165191	12:8761021:T:C			no	no	no
chr12:9217390-9217907	chr12_174	rs2580873	12:8761674:A:G			no	no	no
chr12:9217390-9217907	chr12_175	rs1439869	12:8762125:G:T			no	no	no
chr12:9217390-9217907	chr12_176	rs1439868	12:8762305:G:A			no	no	no
chr12:9217390-9217907	chr12_177	rs73242746	12:8762507:T:C			no	no	no
chr12:9217390-9217907	chr12_178	rs73242762	12:8767770:G:A			no	no	no
chr12:9217390-9217907	chr12_179	rs111593756	12:8768003:C:T	rs76405118	12:8768720:A:G	no	no	no
chr12:9217390-9217907	chr12_180	rs57550858	12:8768786:C:A			no	no	no
chr12:9217390-9217907	chr12_181	rs11046393	12:8769552:T:C			no	no	no
chr12:9217390-9217907	chr12_182	rs11046401	12:8770580:T:C			no	no	no
chr12:9217390-9217907	chr12_183	rs138547157	12:8771683:A:G	rs28386919;rs12300274	12:8771470:C:T;12:8774232:G:T	no	no	no
chr12:9217390-9217907	chr12_184	rs12812675	12:8772558:C:T			no	no	no
chr12:9217390-9217907	chr12_185	rs76499547	12:8773653:T:G			no	no	no
chr12:9217390-9217907	chr12_186	rs12321209	12:8774527:A:C			no	no	no
chr12:9217390-9217907	chr12_187	rs12830808	12:8775319:G:C	rs12824576;rs12826733;rs35411363	12:8774568:G:C;12:8774610:A:G;12:8774828:T:C	no	no	no
chr12:9217390-9217907	chr12_188	rs111366115	12:8776374:C:G	rs12831994;rs12296100	12:8775188:C:T;12:8775189:A:G	no	no	no
chr12:9217390-9217907	chr12_189	rs12817979	12:8780137:C:A	rs12812215	12:8781504:G:T	no	no	no
chr12:9217390-9217907	chr12_190	rs2377486	12:8783805:A:G	rs1561555;rs11046450;rs4012718;rs2377487;rs11046456;rs12309445	12:8781903:T:C;12:8783090:T:C;12:8783625:G:A;12:8783964:C:T;12:8784365:A:G;12:8784675:G:A	no	no	no
chr12:9217390-9217907	chr12_191	rs113310356	12:8788818:A:G	rs12815849;rs71447520;rs66552846;rs34079958;rs113618133;rs71447521;rs35918490;rs10466796;rs12821619;rs71447522;rs71447523;rs7956460;rs12825998;rs34799141	12:8785791:G:T;12:8786595:G:A;12:8786842:T:G;12:8787268:C:T;12:8788650:C:G;12:8788785:G:A;12:8788997:C:T;12:8789030:G:T;12:8791281:A:G;12:8791486:C:A;12:8793770:C:T;12:8794429:C:T;12:8795848:A:G;12:8796326:G:A	no	no	no
chr12:9217390-9217907	chr12_192	rs34847713	12:8788280:G:T			no	no	no
chr12:9217390-9217907	chr12_193	rs71447525	12:8799672:T:C	rs12321016;rs71447524;rs2289382;rs12813004;rs12812305;rs2289383;rs2289384;rs2289385;rs35230480;rs10505737	12:8798128:T:C;12:8798871:G:T;12:8802008:G:A;12:8802432:A:G;12:8802493:C:T;12:8802856:C:T;12:8802874:C:T;12:8802962:C:A;12:8803982:C:T;12:8804572:C:A	no	no	no
chr12:9217390-9217907	chr12_194	rs12322918	12:8805173:A:G	rs11544165;rs12301158;rs34033038;rs12322866	12:8799500:A:G;12:8799906:G:A;12:8803763:A:C;12:8805087:A:G	no	no	no
chr12:9217390-9217907	chr12_195	rs14541	12:8800566:A:G			no	no	no
chr12:9217390-9217907	chr12_196	rs11611870	12:8801082:C:A	rs143858557	12:8913237:T:G	no	no	no
chr12:9217390-9217907	chr12_197	rs181255216	12:8803692:G:A			no	no	no
chr12:9217390-9217907	chr12_198	rs34470474	12:8805401:A:C	rs35327409	12:8804636:C:T	no	no	no
chr12:9217390-9217907	chr12_199	rs2043942	12:8805188:A:G			no	no	no
chr12:9217390-9217907	chr12_200	rs2043943	12:8805548:G:C			no	no	no
chr12:9217390-9217907	chr12_201	rs6487313	12:8805909:C:T	rs17802192;rs34716337;rs35866343	12:8807195:T:C;12:8807388:G:A;12:8807703:G:A	no	no	no
chr12:9217390-9217907	chr12_202	rs34817631	12:8806610:C:T			no	no	no
chr12:9217390-9217907	chr12_203	rs71447526	12:8806750:A:G			no	no	no
chr12:9217390-9217907	chr12_204	rs35565662	12:8807646:C:T			no	no	no
chr12:9217390-9217907	chr12_205	rs11046589	12:8808006:T:C			no	no	no
chr12:9217390-9217907	chr12_206	rs35365089	12:8808630:C:T			no	no	no
chr12:9217390-9217907	chr12_207	rs12829580	12:8808879:C:T	rs12827693;rs35253464	12:8808696:G:A;12:8811258:G:A	no	no	no
chr12:9217390-9217907	chr12_208	rs12302099	12:8808940:A:G			no	no	no
chr12:9217390-9217907	chr12_209	rs12812856	12:8810007:C:A	rs12812133;rs12817900;rs73244416;rs35818804;rs34720246;rs34976145;rs35337965;rs34978963;rs35379247;rs12815106;rs12833793;rs12809190;rs35896395;rs71447527	12:8809321:A:G;12:8809660:T:A;12:8810509:A:G;12:8810600:T:C;12:8811050:G:A;12:8811263:A:T;12:8811374:G:A;12:8811731:C:G;12:8811830:G:A;12:8811937:A:G;12:8813498:T:A;12:8813595:T:A;12:8814319:C:T;12:8815398:C:G	no	no	no
chr12:9217390-9217907	chr12_210	rs112825817	12:8824294:G:C	rs71447528;rs112389860;rs2377491;rs12824174;rs12822141	12:8824347:T:A;12:8824381:T:C;12:8824919:G:A;12:8825058:A:G;12:8825140:G:A	no	no	no
chr12:9217390-9217907	chr12_211	rs4512909	12:8824901:T:G			no	no	no
chr12:9217390-9217907	chr12_212	rs56225306	12:8926119:A:G	rs12300722	12:8829136:G:A	no	no	no
chr12:9217390-9217907	chr12_213	rs61919240	12:8831954:T:A			no	no	no
chr12:9217390-9217907	chr12_214	rs7132012	12:8832203:A:G			no	no	no
chr12:9217390-9217907	chr12_215	rs73053848	12:8837330:C:T	rs11046759	12:8836472:T:C	no	no	no
chr12:9217390-9217907	chr12_216	rs11046764	12:8836778:T:C			no	no	no
chr12:9217390-9217907	chr12_217	rs11046766	12:8836931:A:G			no	no	no
chr12:9217390-9217907	chr12_218	rs113695818	12:8837407:C:T			no	no	no
chr12:9217390-9217907	chr12_219	rs73053867	12:8847598:A:G	rs73053851;rs12297409;rs59449904;rs10842130;rs7976729	12:8839377:C:G;12:8846154:A:C;12:8846270:A:G;12:8847053:C:G;12:8848685:A:G	no	no	no
chr12:9217390-9217907	chr12_220	rs10842108	12:8840919:A:G			no	no	no
chr12:9217390-9217907	chr12_221	rs10505736	12:8841834:T:C	rs10842109	12:8841077:G:A	no	no	no
chr12:9217390-9217907	chr12_222	rs10743452	12:8841413:G:A			no	no	no
chr12:9217390-9217907	chr12_223	rs148330441	12:8841461:C:T			no	no	no
chr12:9217390-9217907	chr12_224	rs10505735	12:8841741:A:G			no	no	no
chr12:9217390-9217907	chr12_225	rs11616092	12:8845493:A:G	rs10770955;rs11612882;rs11046806;rs34187657;rs73053860;rs10770965;rs10842131;rs11046832;rs6487333;rs7299203	12:8842752:C:T;12:8843133:C:T;12:8844322:A:G;12:8844413:G:C;12:8844774:C:T;12:8846076:C:T;12:8847177:G:A;12:8847970:T:G;12:8848929:A:T;12:8849161:G:A	no	no	no
chr12:9217390-9217907	chr12_226	rs10842143	12:8849804:C:T			no	no	no
chr12:9217390-9217907	chr12_227	rs112263725	12:8850706:G:T			no	no	no
chr12:9217390-9217907	chr12_228	rs17729565	12:8896629:T:G	rs116782838;rs117663385	12:8850816:G:T;12:8908538:C:G	no	no	no
chr12:9217390-9217907	chr12_229	rs1439871	12:8851317:A:C	rs1439870	12:8851418:A:T	no	no	no
chr12:9217390-9217907	chr12_230	rs73053878	12:8851452:T:C	rs12297119	12:8851655:A:G	no	no	no
chr12:9217390-9217907	chr12_231	rs11046849	12:8851557:C:A			no	no	no
chr12:9217390-9217907	chr12_232	rs113710011	12:8853455:A:G			no	no	no
chr12:9217390-9217907	chr12_233	rs35209939	12:8896965:C:T	rs113505320	12:8869396:G:A	no	no	no
chr12:9217390-9217907	chr12_234	rs12422620	12:8873948:G:A	rs2969092	12:8908916:A:T	no	no	no
chr12:9217390-9217907	chr12_235	rs61919244	12:8874641:A:G			no	no	no
chr12:9217390-9217907	chr12_236	rs7959171	12:8880451:T:C			no	no	no
chr12:9217390-9217907	chr12_237	rs11829323	12:8881231:A:G	rs11836262	12:8881668:C:T	no	no	no
chr12:9217390-9217907	chr12_238	rs11046949	12:8883322:A:G			no	no	no
chr12:9217390-9217907	chr12_239	rs113552540	12:8889500:C:T			no	no	no
chr12:9217390-9217907	chr12_240	rs2969097	12:8891527:A:G			no	no	no
chr12:9217390-9217907	chr12_241	rs10842197	12:8896136:C:A			no	no	no
chr12:9217390-9217907	chr12_242	rs10505738	12:8896714:C:G			no	no	no
chr12:9217390-9217907	chr12_243	rs113755531	12:8897261:T:C			no	no	no
chr12:9217390-9217907	chr12_244	rs111635837	12:8897963:A:G			no	no	no
chr12:9217390-9217907	chr12_245	rs183755006	12:8899057:G:A			no	no	no
chr12:9217390-9217907	chr12_246	rs10771020	12:8903641:T:C			no	no	no
chr12:9217390-9217907	chr12_247	rs2969095	12:8905097:G:A	rs2908452	12:8904132:A:G	no	no	no
chr12:9217390-9217907	chr12_248	rs2969094	12:8906917:G:A	rs2908454	12:8907946:A:G	no	no	no
chr12:9217390-9217907	chr12_249	rs2908453	12:8907395:G:A			no	no	no
chr12:9217390-9217907	chr12_250	rs12819888	12:8907518:C:T	rs12815011	12:8950708:C:T	no	no	no
chr12:9217390-9217907	chr12_251	rs2969093	12:8908392:C:G			no	no	no
chr12:9217390-9217907	chr12_252	rs2969090	12:8914709:A:G	rs1990479	12:8911475:A:G	no	no	no
chr12:9217390-9217907	chr12_253	rs2908455	12:8918699:T:C			no	no	no
chr12:9217390-9217907	chr12_254	rs17200597	12:8923214:C:G			no	no	no
chr12:9217390-9217907	chr12_255	rs2058456	12:8924278:C:T			no	no	no
chr12:9217390-9217907	chr12_256	rs2377585	12:8932201:T:G			no	no	no
chr12:9217390-9217907	chr12_257	rs2969096	12:8936681:T:C			no	no	no
chr12:9217390-9217907	chr12_258	rs12372656	12:8942268:G:T			no	no	no
chr12:9217390-9217907	chr12_259	rs7311130	12:8948830:A:G			no	no	no
chr12:9217390-9217907	chr12_260	rs34504775	12:8950472:C:T			no	no	no
chr12:9217390-9217907	chr12_261	rs2159890	12:8951810:A:G			no	no	no
chr12:9217390-9217907	chr12_262	rs11615919	12:8954239:C:A	rs10842299;rs10771071	12:8957921:T:C;12:8958107:C:T	no	no	no
chr12:9217390-9217907	chr12_263	rs7303502	12:8958282:T:C			no	no	no
chr12:9217390-9217907	chr12_264	rs10842310	12:8960017:C:T	rs10842301	12:8958907:G:A	no	no	no
chr12:9217390-9217907	chr12_265	rs10842303	12:8959352:A:C	rs10771072	12:8958948:G:A	no	no	no
chr12:9217390-9217907	chr12_266	rs2098246	12:8960106:A:C			no	no	no
chr12:9217390-9217907	chr12_267	rs150845321	12:8962214:A:G			no	no	no
chr12:9217390-9217907	chr12_268	rs112799008	12:8963005:C:A			no	no	no
chr12:9217390-9217907	chr12_269	rs11047362	12:8963420:A:G			no	no	no
chr12:9217390-9217907	chr12_270	rs2969084	12:8964362:G:A			no	no	no
chr12:9217390-9217907	chr12_271	rs10771078	12:8964708:A:G			no	no	no
chr12:9217390-9217907	chr12_272	rs7975731	12:8965609:T:C			no	no	no
chr12:9217390-9217907	chr12_273	rs10771079	12:8965972:T:C			no	no	no
chr12:9217390-9217907	chr12_274	rs2969087	12:8966435:C:T			no	no	no
chr12:9217390-9217907	chr12_275	rs2969086	12:8967323:C:T			no	no	no
chr12:9217390-9217907	chr12_276	rs12296768	12:8970079:T:C	rs10842334;rs10161484	12:8968158:A:C;12:8969005:T:C	no	no	no
chr12:9217390-9217907	chr12_277	rs2908467	12:8968356:A:G			no	no	no
chr12:9217390-9217907	chr12_278	rs2969085	12:8968810:T:C			no	no	no
chr12:9217390-9217907	chr12_279	rs2110081	12:8971742:G:T	rs7967497	12:8970652:T:C	no	no	no
chr12:9217390-9217907	chr12_280	rs10842335	12:8971822:T:G			no	no	no
chr12:9217390-9217907	chr12_281	rs4433626	12:8971968:T:C			no	no	no
chr12:9217390-9217907	chr12_282	rs11047432	12:8974815:T:C			no	no	no
chr12:9217390-9217907	chr12_283	rs7297690	12:8975605:A:G			no	no	no
chr12:9217390-9217907	chr12_284	rs17792974	12:8975901:C:T			no	no	no
chr12:9217390-9217907	chr12_285	rs10842349	12:8976764:A:G			no	no	no
chr12:9217390-9217907	chr12_286	rs11047443	12:8976780:T:C			no	no	no
chr12:9217390-9217907	chr12_287	rs11047445	12:8976930:T:C			no	no	no
chr12:9217390-9217907	chr12_288	rs2377593	12:8977060:C:T			no	no	no
chr12:9217390-9217907	chr12_289	rs4883181	12:8981645:C:G	rs2377597;rs4883182;rs4883183;rs4883184;rs6487390	12:8981527:T:C;12:8981856:T:C;12:8981929:A:C;12:8981980:G:C;12:8982708:C:T	no	no	no
chr12:9217390-9217907	chr12_290	rs2377598	12:8981531:A:G			no	no	no
chr12:9217390-9217907	chr12_291	rs10842366	12:8986379:A:G			no	no	no
chr12:9217390-9217907	chr12_292	rs7970580	12:8986553:G:C	rs1894814;rs10743504;rs10734734;rs7304994	12:8988777:A:G;12:8990813:A:G;12:8991246:C:T;12:8991970:G:A	no	no	no
chr12:9217390-9217907	chr12_293	rs112389824	12:8989310:C:A	rs17729632;rs4883187;rs17802399;rs11047510;rs112713007;rs7305259;rs111566869	12:8987417:A:G;12:8987550:T:C;12:8988664:A:G;12:8989916:A:G;12:8990401:G:A;12:8991427:C:T;12:8993436:G:A	no	no	no
chr12:9217390-9217907	chr12_294	rs11612855	12:8989509:A:G			no	no	no
chr12:9217390-9217907	chr12_295	rs11047514	12:8990399:C:T			no	no	no
chr12:9217390-9217907	chr12_296	rs4883189	12:8994718:A:G			no	no	no
chr12:9217390-9217907	chr12_297	rs7954245	12:8994787:C:T			no	no	no
chr12:9217390-9217907	chr12_298	rs1344454	12:8995211:C:T			no	no	no
chr12:9217390-9217907	chr12_299	rs1344453	12:8995221:G:A			no	no	no
chr12:9217390-9217907	chr12_300	rs7137125	12:8995523:C:G			no	no	no
chr12:9217390-9217907	chr12_301	rs7307991	12:8995694:A:G			no	no	no
chr12:9217390-9217907	chr12_302	rs7308106	12:8995756:A:G			no	no	no
chr12:9217390-9217907	chr12_303	rs7136813	12:8995966:G:A			no	no	no
chr12:9217390-9217907	chr12_304	rs7300139	12:8997841:G:T	rs56230819;rs59908019;rs55906630	12:8996577:G:A;12:8997462:G:A;12:8998892:A:G	no	no	no
chr12:9217390-9217907	chr12_305	rs112142854	12:8999226:G:A			no	no	no
chr12:9217390-9217907	chr12_306	rs12296947	12:9000488:T:C	rs7301996;rs7302253	12:9000507:T:C;12:9000664:T:C	no	no	no
chr12:9217390-9217907	chr12_307	rs7136690	12:9003027:T:A	rs7978604;rs11047578;rs6487407	12:9001717:T:C;12:9001989:C:G;12:9002932:A:G	no	no	no
chr12:9217390-9217907	chr12_308	rs60175291	12:9003865:A:T	rs112225103	12:9003365:G:T	no	no	no
chr12:9217390-9217907	chr12_309	rs1860927	12:9004512:G:A			no	no	no
chr12:9217390-9217907	chr12_310	rs4882965	12:9004667:G:C			no	no	no
chr12:9217390-9217907	chr12_311	rs1990478	12:9006360:A:G			no	no	no
chr12:9217390-9217907	chr12_312	rs10734735	12:9007031:C:G	rs1468711	12:9008318:G:C	no	no	no
chr12:9217390-9217907	chr12_313	rs4503592	12:9007161:T:G			no	no	no
chr12:9217390-9217907	chr12_314	rs9645741	12:9007775:C:T			no	no	no
chr12:9217390-9217907	chr12_315	rs73038794	12:9011901:C:A	rs117033574;rs73038782;rs56273384;rs73038791;rs150061678;rs73040625;rs73040654;rs73047818;rs73047819;rs56311454;rs55798620;rs56028131;rs56034097	12:9009607:G:T;12:9010226:A:G;12:9011059:G:A;12:9011898:A:T;12:9012338:T:G;12:9016456:C:T;12:9022522:T:C;12:9022557:T:C;12:9022832:G:T;12:9022888:C:G;12:9023156:C:A;12:9023174:A:C;12:9023259:G:A	no	no	no
chr12:9217390-9217907	chr12_316	rs56179521	12:9009779:C:T			no	no	no
chr12:9217390-9217907	chr12_317	rs1558526	12:9009820:G:A			no	no	no
chr12:9217390-9217907	chr12_318	rs11612600	12:9010671:G:A	rs55823587	12:9012933:G:A	no	no	no
chr12:9217390-9217907	chr12_319	rs11610808	12:9010969:A:G			no	no	no
chr12:9217390-9217907	chr12_320	rs2377609	12:9012521:C:A	rs7488933	12:9011512:G:T	no	no	no
chr12:9217390-9217907	chr12_321	rs17802465	12:9013329:G:A	rs17802489	12:9016665:G:C	no	no	no
chr12:9217390-9217907	chr12_322	rs1860967	12:9013755:C:T			no	no	no
chr12:9217390-9217907	chr12_323	rs59933620	12:9014906:C:T	rs56206826;rs76320094;rs73234371	12:9014145:G:A;12:9014706:G:A;12:9016318:T:C	no	no	no
chr12:9217390-9217907	chr12_324	rs7297803	12:9014607:C:T	rs7313176	12:9014314:A:G	no	no	no
chr12:9217390-9217907	chr12_325	rs17729741	12:9014717:T:C			no	no	no
chr12:9217390-9217907	chr12_326	rs12818553	12:9015740:T:C	rs35687600;rs71447540	12:9018725:C:G;12:9018800:C:A	no	no	no
chr12:9217390-9217907	chr12_327	rs10771131	12:9015779:C:G			no	no	no
chr12:9217390-9217907	chr12_328	rs77343213	12:9015996:C:T			no	no	no
chr12:9217390-9217907	chr12_329	rs10771135	12:9018476:T:A	rs10771137;rs10219707	12:9018639:T:C;12:9019460:G:A	no	no	no
chr12:9217390-9217907	chr12_330	rs7966067	12:9018952:A:T			no	no	no
chr12:9217390-9217907	chr12_331	rs61919508	12:9019431:C:T			no	no	no
chr12:9217390-9217907	chr12_332	rs17729753	12:9019477:C:T			no	no	no
chr12:9217390-9217907	chr12_333	rs7305213	12:9019970:A:G			no	no	no
chr12:9217390-9217907	chr12_334	rs7136954	12:9020206:G:A	rs7137682;rs7311897;rs61749073;rs77655847;rs79655903;rs55776445;rs73236241	12:9020070:C:T;12:9020328:T:C;12:9020563:T:C;12:9020794:G:C;12:9020796:C:T;12:9021283:A:T;12:9022267:A:G	no	no	no
chr12:9217390-9217907	chr12_335	rs7308811	12:9020489:A:G			no	no	no
chr12:9217390-9217907	chr12_336	rs16917857	12:9020680:G:A			no	no	no
chr12:9217390-9217907	chr12_337	rs1476910	12:9020912:A:G			no	no	no
chr12:9217390-9217907	chr12_338	rs12816475	12:9021256:C:T	rs7970020	12:9021525:C:A	no	no	no
chr12:9217390-9217907	chr12_339	rs7969113	12:9021430:G:C			no	no	no
chr12:9217390-9217907	chr12_340	rs2110074	12:9023024:C:T			no	no	no
chr12:9217390-9217907	chr12_341	rs61919509	12:9023093:G:A			no	no	no
chr12:9217390-9217907	chr12_342	rs73047825	12:9023610:A:G			no	no	no
chr12:9217390-9217907	chr12_343	rs4883193	12:9023692:C:A			no	no	no
chr12:9217390-9217907	chr12_344	rs73047829	12:9024870:A:G			no	no	no
chr12:9217390-9217907	chr12_345	rs1894817	12:9029686:A:G	rs16917867;rs1894818	12:9027360:A:G;12:9029527:G:C	no	no	no
chr12:9217390-9217907	chr12_346	rs7304324	12:9028081:C:T	rs7316141;rs7294406;rs35800043;rs36008508	12:9027429:A:G;12:9029552:A:G;12:9029812:T:C;12:9029858:G:A	no	no	no
chr12:9217390-9217907	chr12_347	rs73047833	12:9027716:G:A	rs73047849;rs73047850	12:9031164:C:T;12:9031251:T:C	no	no	no
chr12:9217390-9217907	chr12_348	rs7959289	12:9028567:T:G			no	no	no
chr12:9217390-9217907	chr12_349	rs4883194	12:9028872:G:A			no	no	no
chr12:9217390-9217907	chr12_350	rs7307712	12:9029118:G:A			no	no	no
chr12:9217390-9217907	chr12_351	rs7308201	12:9029434:G:A	rs7308209	12:9029465:G:A	no	no	no
chr12:9217390-9217907	chr12_352	rs7308324	12:9029578:G:A	rs10771151	12:9029601:G:T	no	no	no
chr12:9217390-9217907	chr12_353	rs16917872	12:9029872:C:T			no	no	no
chr12:9217390-9217907	chr12_354	rs10771153	12:9030281:G:T			no	no	no
chr12:9217390-9217907	chr12_355	rs10771154	12:9030571:C:T			no	no	no
chr12:9217390-9217907	chr12_356	rs11047742	12:9031328:G:A			no	no	no
chr12:9217390-9217907	chr12_357	rs141673750	12:9031775:G:A			no	no	no
chr12:9217390-9217907	chr12_358	rs4883195	12:9033626:T:C			no	no	no
chr12:9217390-9217907	chr12_359	rs10743530	12:9034373:C:T			no	no	no
chr12:9217390-9217907	chr12_360	rs73047863	12:9034643:T:G	rs73047865;rs140651393;rs73047872;rs73049733	12:9035147:A:G;12:9036272:C:T;12:9039208:C:T;12:9040833:A:C	no	no	no
chr12:9217390-9217907	chr12_361	rs17802555	12:9034780:A:G			no	no	no
chr12:9217390-9217907	chr12_362	rs10771160	12:9035849:A:G			no	no	no
chr12:9217390-9217907	chr12_363	rs1894816	12:9038340:G:A	rs10842450	12:9036262:C:T	no	no	no
chr12:9217390-9217907	chr12_364	rs1894815	12:9038572:T:C	rs7309360;rs7137545;rs7312291	12:9037591:T:C;12:9041066:G:A;12:9041078:T:C	no	no	no
chr12:9217390-9217907	chr12_365	rs35281808	12:9041919:T:C	rs1544603	12:9040242:T:C	no	no	no
chr12:9217390-9217907	chr12_366	rs1345282	12:9040662:A:G			no	no	no
chr12:9217390-9217907	chr12_367	rs12230907	12:9042343:T:G			no	no	no
chr12:9217390-9217907	chr12_368	rs7132282	12:9042734:T:C			no	no	no
chr12:9217390-9217907	chr12_369	rs10771167	12:9043352:G:T			no	no	no
chr12:9217390-9217907	chr12_370	rs11047839	12:9043356:G:T			no	no	no
chr12:9217390-9217907	chr12_371	rs10771168	12:9043671:T:C			no	no	no
chr12:9217390-9217907	chr12_372	rs6487457	12:9043997:T:C			no	no	no
chr12:9217390-9217907	chr12_373	rs10771170	12:9044157:G:A			no	no	no
chr12:9217390-9217907	chr12_375	rs142115174	12:9044945:G:A			no	no	no
chr12:9217390-9217907	chr12_376	rs116316947	12:9050561:A:C	rs146938779;rs115502234;rs114878488	12:9045137:G:T;12:9048474:T:C;12:9050987:A:G	no	no	no
chr12:9217390-9217907	chr12_377	rs146071858	12:9045582:G:A			no	no	no
chr12:9217390-9217907	chr12_378	rs12301660	12:9048668:T:C	rs10743542;rs7955797;rs11047874	12:9045670:G:A;12:9047813:C:A;12:9049865:G:A	no	no	no
chr12:9217390-9217907	chr12_380	rs117544214	12:9045812:G:T			no	no	no
chr12:9217390-9217907	chr12_381	rs10842497	12:9049053:C:T	rs7973458;rs10743544;rs10743545;rs10771178;rs10743546;rs7974081;rs10771179;rs10771180	12:9047890:T:C;12:9048080:T:C;12:9048343:C:T;12:9048443:C:G;12:9048492:T:C;12:9048576:A:G;12:9049198:A:C;12:9049233:T:C	no	no	no
chr12:9217390-9217907	chr12_382	rs143906655	12:9048178:G:A	rs73049754;rs117421423;rs73055721	12:9048538:A:G;12:9053622:C:G;12:9081111:C:T	no	no	no
chr12:9217390-9217907	chr12_385	rs10743549	12:9051837:T:C			no	no	no
chr12:9217390-9217907	chr12_386	rs7311483	12:9053661:T:C			no	no	no
chr12:9217390-9217907	chr12_388	rs7295943	12:9054671:G:C			no	no	no
chr12:9217390-9217907	chr12_389	rs7312676	12:9054767:A:C			no	no	no
chr12:9217390-9217907	chr12_390	rs10771185	12:9056410:A:G	rs6487463	12:9055671:A:C	no	no	no
chr12:9217390-9217907	chr12_392	rs7302969	12:9058959:T:A	rs7306169	12:9059090:T:G	no	no	no
chr12:9217390-9217907	chr12_395	rs1805781	12:9065888:G:A	rs73049774;rs73049776	12:9059601:G:A;12:9060708:T:A	no	no	no
chr12:9217390-9217907	chr12_397	rs1805743	12:9065342:T:C	rs7959846;rs1000824;rs2159963;rs1805744;rs1805742	12:9062838:A:G;12:9064374:A:G;12:9064621:C:T;12:9065261:T:A;12:9065846:G:C	no	no	no
chr12:9217390-9217907	chr12_398	rs4882966	12:9063301:T:C			no	no	no
chr12:9217390-9217907	chr12_399	rs3809218	12:9066613:C:T	rs4882967	12:9063457:T:C	no	no	no
chr12:9217390-9217907	chr12_400	rs4882968	12:9069336:T:C	rs10771204;rs4882969;rs4883199;rs7312166;rs11047996;rs1805778	12:9068472:G:T;12:9069383:C:T;12:9070578:T:C;12:9071080:T:C;12:9071947:A:G;12:9082855:A:G	no	no	no
chr12:9217390-9217907	chr12_401	rs7309772	12:9078928:A:G	rs4883197;rs4882970;rs10743564;rs1805762	12:9069204:G:A;12:9076103:T:C;12:9076318:T:C;12:9097902:C:G	no	no	no
chr12:9217390-9217907	chr12_403	rs11611936	12:9072162:C:T	rs7297711	12:9079498:C:T	no	no	no
chr12:9217390-9217907	chr12_404	rs117269929	12:9155700:G:T	rs1805780	12:9074268:C:T	no	no	no
chr12:9217390-9217907	chr12_409	rs4883201	12:9082581:A:G			no	no	no
chr12:9217390-9217907	chr12_411	rs10400516	12:9088853:T:C	rs887782;rs11614202	12:9084678:A:G;12:9097523:A:G	no	no	no
chr12:9217390-9217907	chr12_413	rs1805773	12:9086553:G:A	rs1805772;rs16917905	12:9087081:G:A;12:9087866:A:T	no	no	no
chr12:9217390-9217907	chr12_414	rs1805727	12:9097398:G:T	rs1805735;rs1805725;rs4639983;rs10129061;rs10771238;rs10743568;rs4883203;rs7961355;rs2377676;rs7974486;rs1121401;rs7132930;rs11048414	12:9086683:A:T;12:9097933:C:A;12:9104207:T:C;12:9105835:T:C;12:9110093:T:A;12:9110792:T:C;12:9111797:A:G;12:9114631:G:A;12:9130807:A:G;12:9131964:A:G;12:9136622:A:T;12:9137288:G:A;12:9145307:T:A	no	no	no
chr12:9217390-9217907	chr12_416	rs1805734	12:9089020:A:G			no	no	no
chr12:9217390-9217907	chr12_417	rs144813914	12:9089245:G:C	rs566571140	12:9249691:G:C	no	no	no
chr12:9217390-9217907	chr12_418	rs1049948	12:9090528:G:A			no	no	no
chr12:9217390-9217907	chr12_422	rs1805760	12:9099568:G:A			no	no	no
chr12:9217390-9217907	chr12_423	rs1805754	12:9103248:G:T	rs1805248;rs987917;rs2377671	12:9101137:A:G;12:9102575:A:C;12:9103842:A:G	no	no	no
chr12:9217390-9217907	chr12_424	rs180816629	12:9159315:A:T	rs145933352;rs140544920;rs139198152	12:9101907:C:G;12:9170705:G:A;12:9171662:A:T	no	no	no
chr12:9217390-9217907	chr12_425	rs10842598	12:9102925:A:C			no	no	no
chr12:9217390-9217907	chr12_426	rs116893295	12:9106950:G:A			no	no	no
chr12:9217390-9217907	chr12_428	rs56759930	12:9109137:G:A			no	no	no
chr12:9217390-9217907	chr12_430	rs147944394	12:9136186:G:T	rs7312460;rs4882972;rs7311244;rs11048354;rs80117672;rs11048373;rs4882973;rs28769384;rs76434793;rs1805750	12:9111095:G:A;12:9120903:C:T;12:9123340:G:A;12:9125384:A:T;12:9131046:A:G;12:9132817:G:T;12:9133783:G:A;12:9138523:A:G;12:9139237:G:A;12:9144713:G:A	no	no	no
chr12:9217390-9217907	chr12_432	rs12581860	12:9124190:G:A			no	no	no
chr12:9217390-9217907	chr12_433	rs79292858	12:9126029:G:A	rs1805753	12:9140867:A:C	no	no	no
chr12:9217390-9217907	chr12_434	rs117478973	12:9127251:G:A			no	no	no
chr12:9217390-9217907	chr12_435	rs183565350	12:9127520:C:T			no	no	no
chr12:9217390-9217907	chr12_438	rs4882974	12:9134079:G:A			no	no	no
chr12:9217390-9217907	chr12_440	rs1805720	12:9148744:C:T			no	no	no
chr12:9217390-9217907	chr12_441	rs2284349	12:9150834:T:C			no	no	no
chr12:9217390-9217907	chr12_442	rs1805677	12:9153559:G:C	rs1805719;rs2268021;rs12817960;rs12816518;rs12824212;rs11048434;rs10842696;rs7971932	12:9151467:A:G;12:9152458:C:T;12:9153127:C:T;12:9153132:G:A;12:9153417:T:C;12:9153932:G:A;12:9157166:G:A;12:9157346:G:A	no	no	no
chr12:9217390-9217907	chr12_443	rs2268020	12:9152570:T:G	rs10400563	12:9153257:C:T	no	no	no
chr12:9217390-9217907	chr12_444	rs1805674	12:9160995:T:C	rs12828013;rs12826978;rs3026252;rs1805676;rs1805675;rs61915986;rs3026251;rs1805716;rs1805673;rs1805672;rs12826054;rs1805671;rs1805670;rs12809367;rs34236568;rs2159959;rs2159960;rs35882740;rs34365749;rs35596029;rs12811795;rs12423652;rs7136774;rs60267183;rs3026244;rs12816157;rs1805668;rs61916006;rs35557651;rs34722215;rs12827501	12:9158317:C:T;12:9158495:G:T;12:9160234:G:A;12:9160798:G:A;12:9160849:T:C;12:9161407:A:C;12:9161648:T:C;12:9162896:C:T;12:9163059:G:A;12:9163177:A:G;12:9163303:C:T;12:9163594:A:G;12:9164026:T:C;12:9164355:C:T;12:9164491:A:T;12:9166408:C:T;12:9166841:C:A;12:9167653:G:A;12:9168401:G:A;12:9168597:A:G;12:9173684:A:G;12:9177033:G:A;12:9178852:G:T;12:9182409:A:G;12:9182739:A:G;12:9183067:G:A;12:918398…	no	no	no
chr12:9217390-9217907	chr12_445	rs16917943	12:9159123:G:A	rs12314142;rs143348184;rs4883205;rs4883207;rs12313493;rs16917957;rs79204910;rs144611004;rs79692648;rs4883210;rs3026240;rs75485561;rs12314310	12:9170224:C:T;12:9171618:T:C;12:9172055:A:C;12:9174415:G:A;12:9175109:C:T;12:9178696:A:T;12:9182114:T:C;12:9182562:C:T;12:9182828:G:A;12:9185843:G:C;12:9186062:G:A;12:9186717:A:C;12:9188043:G:C	no	no	no
chr12:9217390-9217907	chr12_446	rs2889705	12:9174082:C:T	rs7953214;rs7302472;rs11502446;rs11048494;rs11048496;rs12322917;rs4883206;rs2377678;rs7136274;rs759470;rs759469;rs2377679;rs4883208;rs4883209;rs34651717;rs35176717;rs34533518;rs56143043;rs17730331;rs35377225;rs7311267;rs7311509;rs1805669;rs12303154;rs1805707;rs3026243	12:9160005:C:A;12:9161411:C:A;12:9167383:A:T;12:9172332:C:G;12:9172421:G:A;12:9173237:G:A;12:9173765:C:T;12:9174158:A:G;12:9174956:A:G;12:9175688:A:G;12:9175704:G:A;12:9176470:A:G;12:9176742:T:G;12:9176780:T:C;12:9177750:C:A;12:9177766:A:G;12:9177898:T:C;12:9178240:A:C;12:9178432:A:G;12:9178552:G:A;12:9178678:T:C;12:9179034:A:G;12:9180251:T:C;12:9180352:A:G;12:9181706:T:C;12:9183400:T:C	no	no	no
chr12:9217390-9217907	chr12_447	rs80313743	12:9170257:C:T	rs9888309;rs1805714;rs2377677	12:9161986:C:T;12:9164113:C:T;12:9164498:A:C	no	no	no
chr12:9217390-9217907	chr12_448	rs12812329	12:9167788:T:C			no	no	no
chr12:9217390-9217907	chr12_449	rs11048490	12:9169601:C:T	rs11048489	12:9169534:A:G	no	no	no
chr12:9217390-9217907	chr12_450	rs117289333	12:9169537:G:A			no	no	no
chr12:9217390-9217907	chr12_452	rs10842724	12:9172646:T:C			no	no	no
chr12:9217390-9217907	chr12_453	rs7136799	12:9178194:C:T			no	no	no
chr12:9217390-9217907	chr12_454	rs1805711	12:9180496:T:C			no	no	no
chr12:9217390-9217907	chr12_455	rs55761427	12:9243017:G:A	rs149835030	12:9185591:A:G	no	no	no
chr12:9217390-9217907	chr12_456	rs12819409	12:9187136:G:A			no	no	no
chr12:9217390-9217907	chr12_458	rs56083774	12:9201390:C:G	rs759468;rs12819575;rs2377680;rs17730391;rs12822685;rs36061702;rs56350793;rs34920912	12:9190211:A:G;12:9190939:A:G;12:9191405:A:G;12:9192728:G:T;12:9195978:T:C;12:9196524:C:G;12:9197571:T:A;12:9200699:A:G	no	no	no
chr12:9217390-9217907	chr12_459	rs764769	12:9191370:G:C			no	no	no
chr12:9217390-9217907	chr12_460	rs7310680	12:9193909:G:A	rs3026237;rs7296548;rs12313494;rs74382998;rs143019214;rs12317136;rs75349900	12:9193159:A:G;12:9193676:A:C;12:9196418:A:C;12:9196820:G:C;12:9197012:A:G;12:9198100:A:G;12:9201082:C:T	no	no	no
chr12:9217390-9217907	chr12_461	rs74721077	12:9196927:A:G			no	no	no
chr12:9217390-9217907	chr12_462	rs7957626	12:9199448:A:T			no	no	no
chr12:9217390-9217907	chr12_463	rs1805696	12:9201860:A:G			no	no	no
chr12:9217390-9217907	chr12_465	rs888118	12:9203066:A:C			no	no	no
chr12:9217390-9217907	chr12_466	rs1012588	12:9271835:C:T	rs73048097;rs73050007;rs113036683;rs73050013;rs3026229;rs1805665;rs16917971;rs1805680;rs7955497;rs11615434;rs7967997;rs11609582;rs226407;rs226406;rs4882978;rs4882979;rs10492115;rs11613746;rs11615143;rs56345025;rs4883213;rs56256934	12:9203546:G:A;12:9210541:A:G;12:9212752:C:A;12:9218296:T:C;12:9219900:G:T;12:9222103:T:C;12:9223242:A:C;12:9228369:G:A;12:9233547:T:G;12:9235045:A:G;12:9237242:A:C;12:9242623:A:T;12:9245779:C:T;12:9246354:T:A;12:9250601:T:C;12:9250883:T:C;12:9251624:C:T;12:9254385:T:A;12:9254422:G:C;12:9256219:T:C;12:9263542:A:T;12:9265319:G:T	no	no	no
chr12:9217390-9217907	chr12_467	rs969936	12:9205030:G:A			no	no	no
chr12:9217390-9217907	chr12_470	rs73050004	12:9209986:G:A			no	yes	no
chr12:9217390-9217907	chr12_472	rs4882976	12:9210755:G:A			no	yes	no
chr12:9217390-9217907	chr12_478	rs7296138	12:9223447:A:G			no	no	no
chr12:9217390-9217907	chr12_479	rs11048771	12:9224029:T:A			no	no	no
chr12:9217390-9217907	chr12_481	rs116942266	12:9231226:T:C	rs2477;rs78473585;rs76971454	12:9265796:G:T;12:9270146:C:T;12:9270897:G:T	no	no	no
chr12:9217390-9217907	chr12_482	rs73051904	12:9234709:G:T			no	no	no
chr12:9217390-9217907	chr12_483	rs78459753	12:9238623:T:C			no	no	no
chr12:9217390-9217907	chr12_484	rs146247149	12:9252488:C:G			no	no	no
chr12:9217390-9217907	chr12_485	rs2228222	12:9254241:G:A			no	no	no
chr12:9217390-9217907	chr12_487	rs226385	12:9263231:A:G			no	no	no
chr12:9217390-9217907	chr12_488	rs114024355	12:9270989:C:T			no	no	no
chr12:9217390-9217907	chr12_490	rs7302725	12:9274394:C:T			no	no	no
chr12:9217390-9217907	chr12_492	rs6487609	12:9275926:A:T			no	no	no
chr12:9217390-9217907	chr12_493	rs76096507	12:9277150:G:A			no	no	no
chr12:9217390-9217907	chr12_495	rs3741850	12:9311265:A:C	rs75326675;rs11611433;rs79058199;rs111900031;rs3741852;rs7970135;rs6487636;rs7298673;rs1863838	12:9277423:T:C;12:9279431:C:T;12:9280939:C:G;12:9287639:C:A;12:9303349:G:C;12:9308525:A:G;12:9308551:G:C;12:9310959:C:T;12:9312024:T:G	no	no	no
chr12:9217390-9217907	chr12_496	rs117296025	12:9277754:C:T	rs11611335	12:9300001:T:C	no	no	no
chr12:9217390-9217907	chr12_497	rs226373	12:9277875:A:G			no	no	no
chr12:9217390-9217907	chr12_498	rs139517772	12:9278146:A:C			no	no	no
chr12:9217390-9217907	chr12_508	rs112684710	12:9293593:T:C	rs113236047;rs190413973	12:9426278:C:T;12:9523081:G:A	no	no	no
chr12:9217390-9217907	chr12_509	rs7971847	12:9300217:G:A	rs226364;rs226363;rs3741851;rs57006764	12:9295674:G:A;12:9295726:G:A;12:9303440:A:G;12:9312951:G:A	no	no	no
chr12:9217390-9217907	chr12_513	rs145100162	12:9312872:T:C			no	no	no
chr12:9217390-9217907	chr12_516	rs10843036	12:9327160:A:G	rs7137886;rs1863839;rs3782677	12:9314702:C:T;12:9316907:C:T;12:9317403:G:T	no	no	no
chr12:9217390-9217907	chr12_517	rs7311982	12:9314857:T:C	rs2277413	12:9317784:A:G	no	no	no
chr12:9217390-9217907	chr12_518	rs3213831	12:9316773:T:C	rs10771381;rs7138416	12:9315209:A:G;12:9322963:T:A	no	no	no
chr12:9217390-9217907	chr12_519	rs3213832	12:9321501:C:T	rs11611826;rs10492114;rs74943785;rs79048277;rs6487650;rs111691687;rs2377746;rs75908781;rs11608867;rs11615443	12:9315505:C:A;12:9321677:C:T;12:9323477:C:T;12:9324139:C:T;12:9325073:A:G;12:9327258:C:A;12:9327789:A:G;12:9329150:T:C;12:9331065:A:G;12:9332607:C:T	no	no	no
chr12:9217390-9217907	chr12_520	rs12321232	12:9315668:G:T			no	no	no
chr12:9217390-9217907	chr12_522	rs112201525	12:9471433:G:C	rs138472360;rs138644600;rs140090778;rs112696884;rs142979821;rs191906724;rs112643590;rs74061073;rs9668937;rs74062810	12:9319417:A:G;12:9459754:G:A;12:9464459:G:T;12:9472984:T:C;12:9473604:T:G;12:9473631:C:T;12:9474335:C:T;12:9512560:G:C;12:9513839:A:T;12:9520590:G:A	no	no	no
chr12:9217390-9217907	chr12_523	rs139223232	12:9320130:G:T			no	no	no
chr12:9217390-9217907	chr12_524	rs10743616	12:9327631:G:A	rs10743614;rs7954068;rs7964970;rs2377743;rs2114848;rs7298213;rs113957759;rs113837916;rs7311066;rs10843043;rs10843044;rs7968120;rs10843046;rs4882983	12:9320899:G:A;12:9321125:T:G;12:9321267:C:T;12:9322481:A:C;12:9323797:C:T;12:9324677:A:G;12:9326679:A:G;12:9327171:C:T;12:9327551:A:C;12:9328280:C:T;12:9328421:G:A;12:9329548:G:C;12:9330148:G:A;12:9331409:G:A	no	no	no
chr12:9217390-9217907	chr12_525	rs117107798	12:9323299:C:T			no	no	no
chr12:9217390-9217907	chr12_526	rs2377744	12:9323453:C:T			no	no	no
chr12:9217390-9217907	chr12_527	rs78096008	12:9325181:G:A			no	no	no
chr12:9217390-9217907	chr12_528	rs11836204	12:9325196:C:T			no	no	no
chr12:9217390-9217907	chr12_529	rs10843050	12:9330605:T:C	rs12298908	12:9326242:A:T	no	no	no
chr12:9217390-9217907	chr12_530	rs66981032	12:9332820:G:A			no	no	no
chr12:9217390-9217907	chr12_531	rs919209	12:9333749:G:A			no	no	no
chr12:9217390-9217907	chr12_532	rs3782676	12:9333907:C:T			no	no	no
chr12:9217390-9217907	chr12_533	rs16918159	12:9335416:A:T	rs3741849;rs16918162	12:9334571:C:T;12:9335752:A:G	no	no	no
chr12:9217390-9217907	chr12_534	rs4140706	12:9336418:A:G	rs11049296	12:9335232:T:C	no	no	no
chr12:9217390-9217907	chr12_535	rs2195207	12:9337668:A:T	rs7306859	12:9335339:C:G	no	no	no
chr12:9217390-9217907	chr12_536	rs142551219	12:9336281:G:A	rs149983338;rs148975688	12:9343084:C:T;12:9343999:A:T	no	no	no
chr12:9217390-9217907	chr12_537	rs73055839	12:9336501:T:C			no	no	no
chr12:9217390-9217907	chr12_538	rs4883219	12:9338655:A:G			no	no	no
chr12:9217390-9217907	chr12_539	rs11049333	12:9341155:C:A	rs11049321;rs11049325;rs10771404;rs10843089;rs11049331;rs11049343;rs6487662	12:9339199:C:A;12:9339822:A:G;12:9340358:G:A;12:9340596:A:C;12:9340709:C:T;12:9341713:C:T;12:9341929:T:G	no	no	no
chr12:9217390-9217907	chr12_540	rs55952239	12:9339500:A:G	rs11502735	12:9340268:A:G	no	no	no
chr12:9217390-9217907	chr12_541	rs11049326	12:9340009:A:G	rs12423745	12:9344962:A:G	no	no	no
chr12:9217390-9217907	chr12_542	rs7298117	12:9346102:T:C	rs11049330;rs10771407	12:9340704:T:C;12:9345273:A:G	no	no	no
chr12:9217390-9217907	chr12_543	rs7305469	12:9345822:G:A	rs7136652;rs11049348;rs11049351;rs2075394	12:9342043:G:T;12:9342520:A:G;12:9343586:T:G;12:9344878:A:G	no	no	no
chr12:9217390-9217907	chr12_544	rs4883220	12:9342890:C:T	rs2075395;rs7294811	12:9345408:A:G;12:9345817:T:C	no	no	no
chr12:9217390-9217907	chr12_545	rs12230214	12:9346792:G:C			no	no	no
chr12:9217390-9217907	chr12_546	rs11049379	12:9348298:C:G			no	no	no
chr12:9217390-9217907	chr12_547	rs74849269	12:9349404:C:T			no	no	no
chr12:9217390-9217907	chr12_548	rs7959534	12:9351069:A:G	rs57292480	12:9349955:A:G	no	no	no
chr12:9217390-9217907	chr12_549	rs6487666	12:9350774:A:G			no	no	no
chr12:9217390-9217907	chr12_550	rs2889718	12:9351648:A:G			no	no	no
chr12:9217390-9217907	chr12_551	rs7976807	12:9352459:G:A	rs3759275;rs3759274;rs10771412;rs10771413	12:9353828:A:T;12:9353875:T:C;12:9354353:A:C;12:9354413:C:T	no	no	no
chr12:9217390-9217907	chr12_552	rs11049542	12:9366399:G:A	rs11049452;rs4883221	12:9352477:A:G;12:9358298:A:G	no	no	no
chr12:9217390-9217907	chr12_553	rs11049456	12:9352713:C:T			no	no	no
chr12:9217390-9217907	chr12_554	rs11612110	12:9352791:A:G			no	no	no
chr12:9217390-9217907	chr12_555	rs6487668	12:9352908:C:A			no	no	no
chr12:9217390-9217907	chr12_556	rs139073960	12:9352945:A:C	rs117609674	12:9383128:C:T	no	no	no
chr12:9217390-9217907	chr12_557	rs7956661	12:9354584:G:T			no	no	no
chr12:9217390-9217907	chr12_558	rs7298621	12:9356159:G:A			no	no	no
chr12:9217390-9217907	chr12_559	rs78952243	12:9356603:T:C			no	no	no
chr12:9217390-9217907	chr12_560	rs10843142	12:9357502:A:G			no	no	no
chr12:9217390-9217907	chr12_561	rs10843144	12:9357577:C:T			no	no	no
chr12:9217390-9217907	chr12_562	rs7955045	12:9378931:C:G	rs7959360;rs7979115;rs2195209;rs4454768;rs972110;rs7301988;rs4883222;rs2195211	12:9358139:A:G;12:9365280:G:A;12:9366375:G:A;12:9373930:C:T;12:9374346:T:C;12:9374854:C:G;12:9376415:G:A;12:9377006:C:G	no	no	no
chr12:9217390-9217907	chr12_563	rs10771415	12:9358223:G:A	rs10771418	12:9358995:A:G	no	no	no
chr12:9217390-9217907	chr12_564	rs16861	12:9359244:T:C			no	no	no
chr12:9217390-9217907	chr12_565	rs2195208	12:9360480:G:A			no	no	no
chr12:9217390-9217907	chr12_566	rs17794353	12:9361783:A:G	rs11049697	12:9385339:T:C	no	no	no
chr12:9217390-9217907	chr12_567	rs17202253	12:9361850:A:G	rs10843149	12:9362067:G:A	no	no	no
chr12:9217390-9217907	chr12_568	rs11049626	12:9378113:A:G	rs1035848;rs7137281	12:9362104:T:G;12:9379878:G:A	no	no	no
chr12:9217390-9217907	chr12_569	rs1017301	12:9362931:C:A	rs1035849	12:9362168:T:C	no	no	no
chr12:9217390-9217907	chr12_570	rs78642878	12:9363097:C:T	rs74419127	12:9363134:C:T	no	no	no
chr12:9217390-9217907	chr12_571	rs117167840	12:9363931:A:G			no	no	no					rs117167840	1	RP11-22B23.1	0.827699	0.827699	0.827699	0.583293
chr12:9217390-9217907	chr12_572	rs4353323	12:9364224:G:A	rs10843160;rs2377747;rs7137569	12:9368290:G:A;12:9370364:C:T;12:9372135:C:T	no	no	no
chr12:9217390-9217907	chr12_573	rs77591716	12:9364785:C:T	rs79301752	12:9371679:C:T	no	no	no
chr12:9217390-9217907	chr12_574	rs1017302	12:9367402:A:G	rs10734765;rs6487679;rs7298108	12:9369385:G:A;12:9371332:C:T;12:9376168:T:C	no	no	no
chr12:9217390-9217907	chr12_575	rs75685435	12:9368672:G:A			no	no	no
chr12:9217390-9217907	chr12_576	rs7305336	12:9375089:C:A	rs2162645;rs7137576;rs7308218;rs972111;rs7972426;rs34362	12:9370629:A:G;12:9372143:C:G;12:9372155:A:G;12:9374373:A:G;12:9381254:G:A;12:9385425:C:T	no	no	no
chr12:9217390-9217907	chr12_577	rs75008502	12:9370773:C:T			no	no	no
chr12:9217390-9217907	chr12_578	rs2114850	12:9371682:A:G	rs78000457;rs77758061	12:9383572:A:T;12:9388842:T:C	no	no	no
chr12:9217390-9217907	chr12_579	rs1988852	12:9372862:G:A	rs7137443;rs1117735;rs7300939;rs7301059	12:9372029:C:T;12:9372728:G:A;12:9374819:G:A;12:9374919:G:A	no	no	no
chr12:9217390-9217907	chr12_580	rs139578793	12:9375714:A:G			no	no	no
chr12:9217390-9217907	chr12_581	rs6487683	12:9379920:C:T	rs4459362;rs4883223;rs2889719;rs2217228;rs2195210;rs2195212;rs6487680;rs113621907;rs11049631;rs11049637;rs11049640;rs7311471;rs7311480;rs7136755;rs7311615;rs7136909;rs6487682	12:9376351:A:G;12:9376580:C:T;12:9376595:T:C;12:9376649:C:T;12:9376788:T:C;12:9377049:C:A;12:9377351:A:G;12:9377777:T:C;12:9378281:G:T;12:9378974:T:C;12:9379285:C:T;12:9379459:T:C;12:9379478:T:C;12:9379491:G:A;12:9379542:T:C;12:9379595:G:C;12:9379696:T:C	no	no	no
chr12:9217390-9217907	chr12_582	rs7978537	12:9377322:C:T	rs7978746;rs10843175;rs10771431	12:9377437:C:T;12:9377702:A:G;12:9380859:G:A	no	no	no
chr12:9217390-9217907	chr12_583	rs73057770	12:9380137:T:C	rs57961998;rs73057767;rs67775007;rs73251320;rs67033239;rs60819449;rs56239366;rs16918212;rs67312806;rs17804080	12:9378229:G:A;12:9380118:G:A;12:9381074:C:A;12:9383538:G:A;12:9383936:T:C;12:9384846:C:T;12:9384873:T:C;12:9384958:C:A;12:9385011:C:T;12:9388010:C:T	no	no	no
chr12:9217390-9217907	chr12_584	rs111852189	12:9378458:A:G			no	no	no
chr12:9217390-9217907	chr12_585	rs2059758	12:9381129:A:G	rs7959444	12:9381121:A:G	no	no	no
chr12:9217390-9217907	chr12_586	rs11830556	12:9427803:A:T	rs149753957;rs117783852;rs115679253;rs79443334;rs76557428;rs61746675;rs115537524;rs113156512;rs7963321;rs7953207;rs7963317;rs74877646;rs79257448;rs116402909;rs75070392;rs76149414;rs77102598;rs115488267;rs75605853;rs116492639;rs79715622;rs116388421;rs77940467;rs115501187;rs80075727;rs79652195;rs75514849;rs79059515;rs115927851;rs78711232;rs7305607;rs76752207;rs375461654;rs371698410;rs75930824	12:9385153:C:T;12:9388148:T:C;12:9421572:G:T;12:9421960:C:T;12:9426923:T:C;12:9427100:T:C;12:9427624:C:T;12:9427674:T:C;12:9428169:C:T;12:9428716:T:A;12:9428858:G:A;12:9429031:A:G;12:9429034:G:A;12:9429073:G:T;12:9429406:C:T;12:9429607:A:T;12:9429780:A:G;12:9429843:C:A;12:9429913:A:G;12:9430080:G:A;12:9430101:T:C;12:9430208:C:T;12:9430452:C:T;12:9430475:C:T;12:9430568:G:A;12:9431120:A:G;12:943151…	no	no	no
chr12:9217390-9217907	chr12_587	rs11611670	12:9385535:C:T			no	no	no
chr12:9217390-9217907	chr12_588	rs117969631	12:9388569:C:A			no	no	no
chr12:9217390-9217907	chr12_589	rs116956463	12:9389223:G:C			no	no	no
chr12:9217390-9217907	chr12_590	rs12303039	12:9390298:G:A			no	no	no
chr12:9217390-9217907	chr12_591	rs34369	12:9393573:T:C	rs34363;rs34364;rs34370	12:9390857:G:C;12:9392205:T:C;12:9393624:C:T	no	no	no
chr12:9217390-9217907	chr12_592	rs138979773	12:9393213:T:A			no	no	no
chr12:9217390-9217907	chr12_593	rs7137336	12:9393282:A:G			no	no	no
chr12:9217390-9217907	chr12_594	rs877169	12:9393593:T:C			no	no	no
chr12:9217390-9217907	chr12_595	rs59502820	12:9393721:A:G			no	no	no
chr12:9217390-9217907	chr12_596	rs34371	12:9393753:A:G	rs34372	12:9393788:A:G	no	no	no
chr12:9217390-9217907	chr12_597	rs10843222	12:9394066:T:A	rs10843223;rs3741847	12:9394499:C:T;12:9395026:C:T	no	no	no
chr12:9217390-9217907	chr12_598	rs7954451	12:9396121:G:T	rs3741848	12:9395022:T:C	no	no	no
chr12:9217390-9217907	chr12_599	rs7980226	12:9395544:C:T	rs717181;rs717179	12:9395763:T:C;12:9395908:A:G	no	no	no
chr12:9217390-9217907	chr12_600	rs717180	12:9395807:C:T			no	no	no
chr12:9217390-9217907	chr12_601	rs717178	12:9395920:A:G			no	no	no
chr12:9217390-9217907	chr12_602	rs151276535	12:9396707:A:C			no	no	no
chr12:9217390-9217907	chr12_603	rs2059759	12:9396938:G:A			no	no	no
chr12:9217390-9217907	chr12_604	rs7138048	12:9397412:G:A			no	no	no
chr12:9217390-9217907	chr12_605	rs7309684	12:9397430:A:G			no	no	no
chr12:9217390-9217907	chr12_606	rs11049773	12:9398365:C:A	rs2377748;rs4586222;rs5019767	12:9397601:A:T;12:9398989:T:C;12:9399568:C:T	no	no	no
chr12:9217390-9217907	chr12_607	rs12579180	12:9398206:A:G			no	no	no
chr12:9217390-9217907	chr12_608	rs73236911	12:9406787:C:T	rs16918244;rs78004709;rs73234404;rs73234406;rs113541745;rs112887641;rs60338254;rs11611658;rs11609858;rs11611720;rs11615838;rs73234422;rs111256182;rs77758457;rs73234477;rs140059321;rs113280517;rs113876470;rs113792822;rs73234481;rs80037748;rs73234482;rs113632325;rs11611480;rs11609041;rs11609486;rs16918255;rs73234494;rs16918259;rs73234500;rs73236904;rs73236908;rs73236909;rs73236910;rs57993749;rs7323…	12:9398652:T:C;12:9400882:A:G;12:9402166:T:C;12:9402252:T:G;12:9402346:C:T;12:9402403:C:A;12:9402444:G:A;12:9403085:G:A;12:9403286:A:C;12:9403447:G:A;12:9403537:C:T;12:9403732:G:A;12:9403755:C:T;12:9403771:T:C;12:9404297:G:A;12:9404658:C:A;12:9404726:C:G;12:9404817:T:C;12:9404826:A:C;12:9404950:T:A;12:9404978:T:A;12:9405009:A:T;12:9405373:A:G;12:9405547:T:C;12:9405859:C:T;12:9406082:C:T;12:940614…	no	no	no
chr12:9217390-9217907	chr12_609	rs75307212	12:9416899:T:G	rs7301148	12:9399110:G:T	no	no	no
chr12:9217390-9217907	chr12_610	rs17731460	12:9399870:T:A			no	no	no
chr12:9217390-9217907	chr12_611	rs11049781	12:9399888:C:T			no	no	no
chr12:9217390-9217907	chr12_612	rs11049803	12:9403550:C:T	rs10771439;rs2075396;rs10843234;rs10843235;rs10843236;rs7954239;rs7954353	12:9400417:A:T;12:9400464:G:A;12:9401272:T:C;12:9401393:C:T;12:9401856:G:A;12:9401895:G:A;12:9402000:G:A	no	no	no
chr12:9217390-9217907	chr12_613	rs7958291	12:9402137:C:A	rs7976100;rs11049800	12:9402425:T:G;12:9402561:G:A	no	no	no
chr12:9217390-9217907	chr12_614	rs10843238	12:9403652:T:C			no	no	no
chr12:9217390-9217907	chr12_615	rs7299846	12:9404045:G:A			no	no	no
chr12:9217390-9217907	chr12_616	rs79147958	12:9404243:G:A			no	no	no
chr12:9217390-9217907	chr12_617	rs252030	12:9413684:A:G	rs10771440;rs10771443;rs2059761;rs4883225;rs34333;rs34334;rs10843242;rs10843243;rs10843244;rs10771445;rs187536;rs252027;rs252028;rs252029;rs252031;rs252032;rs252033;rs194037;rs10843253;rs7980256;rs7967738;rs4883226;rs4381411	12:9405723:A:G;12:9406034:T:A;12:9406575:A:G;12:9406957:C:A;12:9410140:G:A;12:9410469:G:A;12:9411246:T:C;12:9411313:C:T;12:9411327:A:G;12:9411473:C:T;12:9411959:C:T;12:9412418:G:T;12:9412883:A:T;12:9413457:A:G;12:9413853:T:C;12:9413867:A:G;12:9413984:T:G;12:9414355:C:T;12:9415915:C:T;12:9416922:A:C;12:9417026:G:A;12:9417283:T:G;12:9418812:T:C	no	no	no
chr12:9217390-9217907	chr12_618	rs968786	12:9406213:G:C			no	no	no
chr12:9217390-9217907	chr12_619	rs2059760	12:9406402:G:A	rs7974378;rs34332	12:9406289:C:G;12:9409129:C:T	no	no	no
chr12:9217390-9217907	chr12_620	rs12369816	12:9407282:T:C			no	no	no
chr12:9217390-9217907	chr12_621	rs138687246	12:9408168:T:C			no	no	no
chr12:9217390-9217907	chr12_622	rs10843254	12:9415917:T:G	rs34331	12:9408724:C:T	no	no	no
chr12:9217390-9217907	chr12_623	rs2288363	12:9409078:T:A	rs11049844	12:9413207:T:C	no	no	no
chr12:9217390-9217907	chr12_624	rs78315493	12:9411595:A:G			no	no	no
chr12:9217390-9217907	chr12_625	rs118095636	12:9411838:T:C			no	no	no
chr12:9217390-9217907	chr12_626	rs11049845	12:9413442:C:T	rs11049846	12:9413607:A:G	no	no	no
chr12:9217390-9217907	chr12_627	rs34008607	12:9413775:T:C	rs7975722	12:9415517:A:C	no	no	no
chr12:9217390-9217907	chr12_628	rs11049863	12:9416099:C:A			no	no	no
chr12:9217390-9217907	chr12_629	rs58527124	12:9419311:C:A			no	no	no
chr12:9217390-9217907	chr12_630	rs252020	12:9420829:T:C	rs11049897;rs11049898;rs252022;rs252025	12:9420994:C:T;12:9420995:A:G;12:9421918:A:G;12:9422540:C:T	no	no	no
chr12:9217390-9217907	chr12_631	rs112760755	12:9421348:G:A	rs79287862	12:9424989:T:C	no	no	no
chr12:9217390-9217907	chr12_632	rs252023	12:9422008:C:T	rs252026	12:9422563:T:C	no	no	no
chr12:9217390-9217907	chr12_633	rs4883227	12:9422038:C:T	rs4883229	12:9422391:A:G	no	no	no
chr12:9217390-9217907	chr12_634	rs252024	12:9422168:A:G			no	no	no
chr12:9217390-9217907	chr12_635	rs34856550	12:9422333:G:C			no	no	no
chr12:9217390-9217907	chr12_636	rs11611191	12:9430594:A:G	rs56288591;rs55913537;rs12581534;rs12815281;rs12816390;rs7316531;rs12824461	12:9422947:G:C;12:9422965:C:A;12:9424613:C:T;12:9425325:T:A;12:9425900:T:C;12:9433992:T:C;12:9436192:A:C	no	no	no
chr12:9217390-9217907	chr12_637	rs34335	12:9423238:G:A			no	no	no
chr12:9217390-9217907	chr12_638	rs34336	12:9423590:T:C			no	no	no
chr12:9217390-9217907	chr12_639	rs6487734	12:9427520:C:G	rs34337	12:9424308:G:A	no	no	no
chr12:9217390-9217907	chr12_640	rs11049928	12:9426171:T:C			no	no	no					rs11049928	1	RP11-22B23.1	0.870923	0.816778	0.925068	0.631195
chr12:9217390-9217907	chr12_641	rs6487733	12:9426866:A:G			no	no	no
chr12:9217390-9217907	chr12_642	rs10771464	12:9432850:A:G	rs6487735;rs10771463;rs10743634;rs2113900;rs10743636;rs7300369;rs7960104	12:9431402:C:T;12:9432789:G:C;12:9432988:G:T;12:9433426:T:A;12:9434060:T:C;12:9434538:G:A;12:9435639:T:C	no	no	no
chr12:9217390-9217907	chr12_643	rs149232786	12:9431580:T:C			no	no	no					rs11049928	0.804218	RP11-22B23.1	0.870923	0.816778	0.925068	0.631195
chr12:9217390-9217907	chr12_644	rs12423201	12:9432280:T:C	rs11049986;rs56236944;rs116883393	12:9433057:T:C;12:9469846:C:T;12:9472523:G:A	no	no	no
chr12:9217390-9217907	chr12_645	rs6487748	12:9435768:A:G	rs10743632;rs10743633;rs2113899;rs1549430;rs4514480;rs7300172;rs7135251;rs1549429;rs1549428;rs1549427;rs1549426;rs6487747	12:9432903:G:A;12:9432952:A:G;12:9433483:T:C;12:9433605:A:G;12:9433983:C:T;12:9434423:G:A;12:9434815:T:G;12:9434842:T:C;12:9434852:A:G;12:9434940:G:A;12:9435244:C:T;12:9435574:T:C	no	no	no
chr12:9217390-9217907	chr12_646	rs10743659	12:9471036:A:G	rs2429893;rs10743655;rs57080744;rs10771515;rs10734772;rs56050353;rs4334074	12:9453571:C:T;12:9460485:T:C;12:9463296:C:T;12:9463806:T:C;12:9472018:A:C;12:9476165:A:G;12:9478921:T:C	no	no	no
chr12:9217390-9217907	chr12_647	rs55796051	12:9454443:A:G			no	no	no
chr12:9217390-9217907	chr12_648	rs4883238	12:9476841:A:G	rs10743654;rs6487824;rs7954383;rs10771531;rs10771532;rs4883237	12:9458525:G:A;12:9473882:G:T;12:9474204:T:C;12:9474305:C:A;12:9474404:C:T;12:9476719:G:A	no	no	no
chr12:9217390-9217907	chr12_649	rs12579328	12:9460727:G:A			no	no	no
chr12:9217390-9217907	chr12_650	rs12317441	12:9462984:A:G			no	no	no
chr12:9217390-9217907	chr12_651	rs10771516	12:9464748:G:A	rs10843404;rs10843408;rs4271437;rs1059172;rs1059171	12:9471215:G:C;12:9472457:C:T;12:9472643:G:A;12:9475944:C:T;12:9475947:A:G	no	no	no
chr12:9217390-9217907	chr12_652	rs12581470	12:9464828:C:T			no	no	no
chr12:9217390-9217907	chr12_653	rs28521458	12:9466055:A:T			no	no	no
chr12:9217390-9217907	chr12_654	rs75685042	12:9469965:G:A			no	no	no					rs11049928	0.946155	RP11-22B23.1	0.870923	0.816778	0.925068	0.631195
chr12:9217390-9217907	chr12_655	rs7969222	12:9470120:G:A			no	no	no
chr12:9217390-9217907	chr12_656	rs7957287	12:9470769:A:G			no	no	no
chr12:9217390-9217907	chr12_657	rs11610963	12:9472365:G:C			no	no	no
chr12:9217390-9217907	chr12_658	rs7294479	12:9473157:G:A			no	no	no
chr12:9217390-9217907	chr12_659	rs10843422	12:9477252:G:T			no	no	no
chr12:9217390-9217907	chr12_660	rs12581556	12:9477288:G:A			no	no	no
chr12:9217390-9217907	chr12_661	rs12828464	12:9477738:G:A			no	no	no
chr12:9217390-9217907	chr12_662	rs116880083	12:9500038:C:A	rs117868538	12:9477962:G:A	no	no	no
chr12:9217390-9217907	chr12_663	rs11050245	12:9478873:G:A	rs7302181;rs11050246	12:9478137:A:G;12:9479218:G:C	no	no	no
chr12:9217390-9217907	chr12_664	rs4589351	12:9478871:C:T	rs7952890;rs4316550;rs4316551	12:9478318:C:G;12:9478840:G:A;12:9478958:G:T	no	no	no
chr12:9217390-9217907	chr12_665	rs7316289	12:9478337:G:A			no	no	no
chr12:9217390-9217907	chr12_666	rs4370983	12:9478906:C:G			no	no	no
chr12:9217390-9217907	chr12_667	rs117049967	12:9479055:G:A			no	no	no
chr12:9217390-9217907	chr12_668	rs7971371	12:9479182:A:G			no	no	no
chr12:9217390-9217907	chr12_669	rs4373988	12:9479260:A:T			no	no	no					rs4373988	1	RP11-22B23.1	-0.535393	-0.535393	-0.535393	-0.257791
chr12:9217390-9217907	chr12_670	rs4262771	12:9479318:G:C			no	no	no
chr12:9217390-9217907	chr12_671	rs10771539	12:9479457:C:G			no	no	no
chr12:9217390-9217907	chr12_672	rs76009523	12:9479498:A:C			no	no	no
chr12:9217390-9217907	chr12_673	rs10843428	12:9480108:C:A	rs11050268	12:9484531:G:A	no	no	no
chr12:9217390-9217907	chr12_674	rs12582622	12:9480532:G:A			no	no	no
chr12:9217390-9217907	chr12_675	rs34285771	12:9481206:G:A	rs12580174;rs34297500;rs11611357;rs9788079;rs9788080	12:9480697:C:A;12:9481427:C:A;12:9481961:A:G;12:9484047:C:T;12:9484211:C:T	no	no	no
chr12:9217390-9217907	chr12_676	rs56014159	12:9494303:C:T	rs11050254;rs11050286;rs11050287;rs11050303;rs11050304;rs12366751;rs56004061;rs4883242	12:9480997:T:C;12:9489240:T:C;12:9489241:T:C;12:9490377:C:A;12:9490467:G:C;12:9490931:T:A;12:9491661:G:C;12:9493538:C:T	no	no	no
chr12:9217390-9217907	chr12_677	rs10771542	12:9481034:G:A			no	no	no
chr12:9217390-9217907	chr12_678	rs7315532	12:9483063:C:T	rs4883239;rs7962164;rs7975044;rs7975196;rs6487833;rs7310995;rs6487835;rs7311245;rs7969273;rs7979195	12:9482043:G:A;12:9482130:A:C;12:9482154:G:A;12:9482323:G:T;12:9482544:A:C;12:9482615:G:A;12:9482771:G:A;12:9482817:G:A;12:9483285:T:C;12:9483295:G:A	no	no	no
chr12:9217390-9217907	chr12_679	rs77727199	12:9482301:T:G	rs78225272;rs80234779	12:9482256:G:A;12:9482314:A:T	no	no	no
chr12:9217390-9217907	chr12_680	rs79230149	12:9482287:A:C			no	no	no
chr12:9217390-9217907	chr12_681	rs7966144	12:9483176:A:C			no	no	no
chr12:9217390-9217907	chr12_682	rs7960423	12:9485746:C:G	rs7980444;rs7966837;rs967040;rs7977339;rs7959820	12:9483614:C:T;12:9483768:A:C;12:9484904:T:C;12:9485288:T:C;12:9485295:C:T	no	no	no
chr12:9217390-9217907	chr12_683	rs11050267	12:9484381:C:T			no	no	no
chr12:9217390-9217907	chr12_684	rs9788229	12:9484403:G:A			no	no	no
chr12:9217390-9217907	chr12_685	rs143677613	12:9602478:T:G	rs187033004	12:9485649:C:T	no	no	no
chr12:9217390-9217907	chr12_686	rs7959473	12:9485725:G:A			no	no	no
chr12:9217390-9217907	chr12_687	rs73047540	12:9486272:G:A			no	no	no
chr12:9217390-9217907	chr12_688	rs4883240	12:9486780:G:A			no	no	no
chr12:9217390-9217907	chr12_689	rs11050312	12:9491907:T:G	rs4636721;rs4141479;rs11050283;rs9788250;rs7972572;rs2003859;rs2003610;rs4883241	12:9487577:C:T;12:9488303:T:C;12:9488622:G:A;12:9488803:A:G;12:9488962:C:A;12:9489750:A:C;12:9489807:A:T;12:9493282:C:T	no	no	no
chr12:9217390-9217907	chr12_690	rs76568474	12:9488603:G:A			no	no	no
chr12:9217390-9217907	chr12_691	rs741623	12:9490426:G:T	rs34181517	12:9488679:G:A	no	no	no
chr12:9217390-9217907	chr12_692	rs73047561	12:9492194:A:G	rs11050310	12:9491173:G:A	no	no	no
chr12:9217390-9217907	chr12_693	rs73047560	12:9491914:A:T			no	no	no
chr12:9217390-9217907	chr12_694	rs76351443	12:9492535:G:A	rs79948976	12:9500484:A:T	no	no	no
chr12:9217390-9217907	chr12_695	rs7970540	12:9493321:C:T			no	no	no
chr12:9217390-9217907	chr12_696	rs10492110	12:9493492:G:A			no	no	no
chr12:9217390-9217907	chr12_697	rs10492109	12:9494051:C:T			no	no	no
chr12:9217390-9217907	chr12_698	rs7295431	12:9494512:A:G			no	no	no
chr12:9217390-9217907	chr12_699	rs10843459	12:9496402:C:G			no	no	no
chr12:9217390-9217907	chr12_700	rs58470472	12:9496777:C:T			no	no	no
chr12:9217390-9217907	chr12_701	rs10843463	12:9496981:C:G			no	no	no
chr12:9217390-9217907	chr12_702	rs11609263	12:9497125:A:C			no	no	no
chr12:9217390-9217907	chr12_703	rs57368771	12:9497155:G:A			no	no	no
chr12:9217390-9217907	chr12_704	rs3954124	12:9499513:G:A	rs1991192	12:9500499:G:A	no	no	no
chr12:9217390-9217907	chr12_705	rs4882990	12:9499841:G:A			no	no	no
[truncated: 3,604 more rows]
