# Supplementary material for: Using blood methylomes to predict response to amisulpride in the first-episode psychosis in the OPTiMiSE cohort
Source: Transl Psychiatry. 2025 Oct 6;15:369. doi: 10.1038/s41398-025-03561-7 (PMC12501013; doi:10.1038/s41398-025-03561-7)
Supplement: Supplementary file 14 — Supplementary Table S13 [file 41398_2025_3561_MOESM14_ESM.xls]

## Sheet: Table S13
Table S13. GWAS traits associated with the mQTLs affecting the methylation of the treatment-response predicting regions or the SNPs linked with them (R2 > 0.8) in the European superpopulation retrieved from linkLD database.
Query	GWAS_Trait	PMID	RS_Number	Position (GRCh37)	Alleles	R2	D'	Risk_Allele	Effect Size 95%CI	Beta or OR	P-value
rs73683491	Body mass index	30595370	rs11971041	chr7:26698848	A=0.917, G=0.083	1	1	NR	NA	NA	3e-10
rs73683491	Body mass index	31669095	rs11971098	chr7:26699061	A=0.917, G=0.083	1	1	NR	NA	NA	3e-10
rs73683491	Body mass index	30239722	rs11971098	chr7:26699061	A=0.917, G=0.083	1	1	0.9093	0.0196	0.014-0.025	8e-11
rs73683491	Body mass index (MTAG)	36376304	rs11971098	chr7:26699061	A=0.917, G=0.083	1	1	NR	0.01894	0.013-0.025	1e-10
rs73683491	Body mass index	36581621	rs1129771	chr7:26765596	A=0.082, C=0.918	0.974078	1	NR	0.015	0.01-0.02	3e-10
rs73683491	Male-pattern baldness	30573740	rs76178013	chr7:26797758	A=0.082, G=0.918	0.974078	1	0.0860555	0.0300563	0.019-0.041	4e-08
rs73683491	Balding type 1	30595370	rs6945204	chr7:26842703	A=0.08, G=0.92	0.89724	0.972722	NR	NA	NA	6e-08
rs558263	Height	36224396	rs591895	chr7:26887112	G=0.141, T=0.859	1	1	0.1334	0.009	0.0072-0.0108	2e-22
rs73071548	Waist-to-hip ratio adjusted for BMI	31669095	rs61384251	chr7:27146202	A=0.883, G=0.117	0.839854	1	NR	NA	NA	2e-10
rs73071548	Diastolic blood pressure (long-term average)	33603002	rs6969780	chr7:27159136	C=0.1, G=0.9	1	1	0.7922	0.4161	0.25-0.58	6e-07
rs73071548	Diastolic blood pressure (baseline)	33603002	rs6969780	chr7:27159136	C=0.1, G=0.9	1	1	0.7922	0.5425	0.34-0.74	1e-07
rs73071548	Hypertension	27618448	rs6969780	chr7:27159136	C=0.1, G=0.9	1	1	0.122	6.01875	NA	2e-09
rs73071548	Systolic blood pressure	27618448	rs6969780	chr7:27159136	C=0.1, G=0.9	1	1	0.124	0.42	0.26-0.58	3e-08
rs73071548	Diastolic blood pressure	27618448	rs6969780	chr7:27159136	C=0.1, G=0.9	1	1	0.125	0.26	0.16-0.36	1e-08
rs73071548	Mean arterial pressure	27618448	rs6969780	chr7:27159136	C=0.1, G=0.9	1	1	0.1245	0.390786	0.25-0.53	5e-08
rs73071548	Systolic blood pressure	28498854	rs6969780	chr7:27159136	C=0.1, G=0.9	1	1	NR	0.6902	0.46-0.92	6e-09
rs73071548	Blood pressure traits (multi-trait analysis)	28498854	rs6969780	chr7:27159136	C=0.1, G=0.9	1	1	NR	NA	NA	1e-08
rs73071548	Blood pressure traits (multi-trait analysis)	28498854	rs6969780	chr7:27159136	C=0.1, G=0.9	1	1	NR	NA	NA	2e-07
rs73071548	Hypertension	28498854	rs6969780	chr7:27159136	C=0.1, G=0.9	1	1	NR	0.0747	0.045-0.105	1e-06
rs73071548	Diastolic blood pressure	28498854	rs6969780	chr7:27159136	C=0.1, G=0.9	1	1	NR	0.4593	0.32-0.60	3e-10
rs73071548	Hypertension	30487518	rs6969780	chr7:27159136	C=0.1, G=0.9	1	1	0.1578	0.082	0.047-0.117	5e-06
rs73071548	Systolic blood pressure	30487518	rs6969780	chr7:27159136	C=0.1, G=0.9	1	1	0.16	0.4883	0.29-0.69	2e-06
rs73071548	Pulse pressure	30487518	rs6969780	chr7:27159136	C=0.1, G=0.9	1	1	0.1578	0.3209	0.18-0.46	6e-06
rs73071548	Hypospadias	25108383	rs1801085	chr7:27168590	A=0.901, G=0.099	0.989006	1	0.091	1.45	NA	1e-11
rs73071548	Waist circumference adjusted for body mass index	34021172	rs17471520	chr7:27178790	C=0.101, T=0.899	0.967426	0.988982	NR	0.0345783	0.025-0.044	4e-12
rs73071550	Waist-to-hip ratio adjusted for BMI	31669095	rs61384251	chr7:27146202	A=0.883, G=0.117	0.839854	1	NR	NA	NA	2e-10
rs73071550	Diastolic blood pressure (long-term average)	33603002	rs6969780	chr7:27159136	C=0.1, G=0.9	1	1	0.7922	0.4161	0.25-0.58	6e-07
rs73071550	Diastolic blood pressure (baseline)	33603002	rs6969780	chr7:27159136	C=0.1, G=0.9	1	1	0.7922	0.5425	0.34-0.74	1e-07
rs73071550	Hypertension	27618448	rs6969780	chr7:27159136	C=0.1, G=0.9	1	1	0.122	6.01875	NA	2e-09
rs73071550	Systolic blood pressure	27618448	rs6969780	chr7:27159136	C=0.1, G=0.9	1	1	0.124	0.42	0.26-0.58	3e-08
rs73071550	Diastolic blood pressure	27618448	rs6969780	chr7:27159136	C=0.1, G=0.9	1	1	0.125	0.26	0.16-0.36	1e-08
rs73071550	Mean arterial pressure	27618448	rs6969780	chr7:27159136	C=0.1, G=0.9	1	1	0.1245	0.390786	0.25-0.53	5e-08
rs73071550	Systolic blood pressure	28498854	rs6969780	chr7:27159136	C=0.1, G=0.9	1	1	NR	0.6902	0.46-0.92	6e-09
rs73071550	Blood pressure traits (multi-trait analysis)	28498854	rs6969780	chr7:27159136	C=0.1, G=0.9	1	1	NR	NA	NA	1e-08
rs73071550	Blood pressure traits (multi-trait analysis)	28498854	rs6969780	chr7:27159136	C=0.1, G=0.9	1	1	NR	NA	NA	2e-07
rs73071550	Hypertension	28498854	rs6969780	chr7:27159136	C=0.1, G=0.9	1	1	NR	0.0747	0.045-0.105	1e-06
rs73071550	Diastolic blood pressure	28498854	rs6969780	chr7:27159136	C=0.1, G=0.9	1	1	NR	0.4593	0.32-0.60	3e-10
rs73071550	Hypertension	30487518	rs6969780	chr7:27159136	C=0.1, G=0.9	1	1	0.1578	0.082	0.047-0.117	5e-06
rs73071550	Systolic blood pressure	30487518	rs6969780	chr7:27159136	C=0.1, G=0.9	1	1	0.16	0.4883	0.29-0.69	2e-06
rs73071550	Pulse pressure	30487518	rs6969780	chr7:27159136	C=0.1, G=0.9	1	1	0.1578	0.3209	0.18-0.46	6e-06
rs73071550	Hypospadias	25108383	rs1801085	chr7:27168590	A=0.901, G=0.099	0.989006	1	0.091	1.45	NA	1e-11
rs73071550	Waist circumference adjusted for body mass index	34021172	rs17471520	chr7:27178790	C=0.101, T=0.899	0.967426	0.988982	NR	0.0345783	0.025-0.044	4e-12
rs3801320	Waist circumference adjusted for body mass index	31669095	rs3807597	chr7:27189195	C=0.13, T=0.87	0.850384	0.938283	NR	NA	NA	9e-10
rs2107063	Waist circumference adjusted for body mass index	31669095	rs3807597	chr7:27189195	C=0.13, T=0.87	0.850384	0.938283	NR	NA	NA	9e-10
rs78899540	Waist circumference adjusted for body mass index	34021172	rs189603965	chr7:27138557	A=0.941, T=0.059	0.825686	0.925452	NR	0.033825	0.022-0.046	3e-08
rs78899540	Waist-hip index	34021172	rs189603965	chr7:27138557	A=0.941, T=0.059	0.825686	0.925452	NR	0.0350442	0.023-0.047	7e-09
rs3757639	Height	36224396	rs3757639	chr7:27182142	A=0.135, G=0.865	1	1	0.132	0.0078	0.006-0.0096	3e-17
rs3757639	Lung function (FVC)	30804560	rs62454414	chr7:27182329	G=0.129, T=0.871	0.819036	0.928842	0.8668	0.0208	0.014-0.027	1e-09
rs3757639	FEV1	30804560	rs62454414	chr7:27182329	G=0.129, T=0.871	0.819036	0.928842	0.8668	0.0167	0.01-0.023	1e-06
rs62454414	Height	36224396	rs3757639	chr7:27182142	A=0.135, G=0.865	0.819036	0.928842	0.132	0.0078	0.006-0.0096	3e-17
rs62454414	Lung function (FVC)	30804560	rs62454414	chr7:27182329	G=0.129, T=0.871	1	1	0.8668	0.0208	0.014-0.027	1e-09
rs62454414	FEV1	30804560	rs62454414	chr7:27182329	G=0.129, T=0.871	1	1	0.8668	0.0167	0.01-0.023	1e-06
rs62454415	White blood cell count	32888493	rs62454415	chr7:27183530	C=0.853, G=0.147	1	1	0.147659	0.018079	0.013-0.023	5e-12
rs62454415	White blood cell count	30595370	rs62454415	chr7:27183530	C=0.853, G=0.147	1	1	NR	NA	NA	2e-10
rs3823764	Pulse pressure	30487518	rs875898	chr7:27200905	A=0.179, G=0.821	0.823143	0.935899	0.1626	0.32	0.21-0.43	5e-08
rs983185	Pulse pressure	30487518	rs875898	chr7:27200905	A=0.179, G=0.821	0.860885	0.977856	0.1626	0.32	0.21-0.43	5e-08
rs983186	A body shape index	34021172	rs875896	chr7:27201532	A=0.748, C=0.252	0.902172	0.994355	NR	0.019411	0.013-0.026	7e-09
rs983186	Waist-to-hip ratio adjusted for BMI	34021172	rs875896	chr7:27201532	A=0.748, C=0.252	0.902172	0.994355	NR	0.0227649	0.016-0.029	6e-12
rs983186	Waist circumference adjusted for body mass index	34021172	rs875896	chr7:27201532	A=0.748, C=0.252	0.902172	0.994355	NR	0.0185647	0.012-0.025	3e-08
rs983186	Waist-hip index	34021172	rs875896	chr7:27201532	A=0.748, C=0.252	0.902172	0.994355	NR	0.0233755	0.017-0.03	2e-12
rs3807597	Waist circumference adjusted for body mass index	31669095	rs3807597	chr7:27189195	C=0.13, T=0.87	1	1	NR	NA	NA	9e-10
rs11762730	Pulse pressure	30487518	rs875898	chr7:27200905	A=0.179, G=0.821	0.822297	0.97702	0.1626	0.32	0.21-0.43	5e-08
rs10246712	Waist circumference adjusted for body mass index	31669095	rs3807597	chr7:27189195	C=0.13, T=0.87	0.940898	0.991173	NR	NA	NA	9e-10
rs10246712	A body shape index	34021172	rs875897	chr7:27200855	C=0.151, G=0.849	0.848116	0.982677	NR	0.033398	0.025-0.041	3e-16
rs10246712	Waist-to-hip ratio adjusted for BMI	34021172	rs875897	chr7:27200855	C=0.151, G=0.849	0.848116	0.982677	NR	0.035519	0.028-0.043	1e-18
rs10246712	Waist circumference adjusted for body mass index	34021172	rs875897	chr7:27200855	C=0.151, G=0.849	0.848116	0.982677	NR	0.0300386	0.022-0.038	2e-13
rs10246712	Waist-hip index	34021172	rs875897	chr7:27200855	C=0.151, G=0.849	0.848116	0.982677	NR	0.0366836	0.029-0.045	1e-19
rs875897	A body shape index	34021172	rs875897	chr7:27200855	C=0.151, G=0.849	1	1	NR	0.033398	0.025-0.041	3e-16
rs875897	Waist-to-hip ratio adjusted for BMI	34021172	rs875897	chr7:27200855	C=0.151, G=0.849	1	1	NR	0.035519	0.028-0.043	1e-18
rs875897	Waist circumference adjusted for body mass index	34021172	rs875897	chr7:27200855	C=0.151, G=0.849	1	1	NR	0.0300386	0.022-0.038	2e-13
rs875897	Waist-hip index	34021172	rs875897	chr7:27200855	C=0.151, G=0.849	1	1	NR	0.0366836	0.029-0.045	1e-19
rs875897	Pulse pressure	30487518	rs875898	chr7:27200905	A=0.179, G=0.821	0.816758	1	0.1626	0.32	0.21-0.43	5e-08
rs875898	A body shape index	34021172	rs875897	chr7:27200855	C=0.151, G=0.849	0.816758	1	NR	0.033398	0.025-0.041	3e-16
rs875898	Waist-to-hip ratio adjusted for BMI	34021172	rs875897	chr7:27200855	C=0.151, G=0.849	0.816758	1	NR	0.035519	0.028-0.043	1e-18
rs875898	Waist circumference adjusted for body mass index	34021172	rs875897	chr7:27200855	C=0.151, G=0.849	0.816758	1	NR	0.0300386	0.022-0.038	2e-13
rs875898	Waist-hip index	34021172	rs875897	chr7:27200855	C=0.151, G=0.849	0.816758	1	NR	0.0366836	0.029-0.045	1e-19
rs875898	Pulse pressure	30487518	rs875898	chr7:27200905	A=0.179, G=0.821	1	1	0.1626	0.32	0.21-0.43	5e-08
rs12530948	A body shape index	34021172	rs875897	chr7:27200855	C=0.151, G=0.849	1	1	NR	0.033398	0.025-0.041	3e-16
rs12530948	Waist-to-hip ratio adjusted for BMI	34021172	rs875897	chr7:27200855	C=0.151, G=0.849	1	1	NR	0.035519	0.028-0.043	1e-18
rs12530948	Waist circumference adjusted for body mass index	34021172	rs875897	chr7:27200855	C=0.151, G=0.849	1	1	NR	0.0300386	0.022-0.038	2e-13
rs12530948	Waist-hip index	34021172	rs875897	chr7:27200855	C=0.151, G=0.849	1	1	NR	0.0366836	0.029-0.045	1e-19
rs12530948	Pulse pressure	30487518	rs875898	chr7:27200905	A=0.179, G=0.821	0.816758	1	0.1626	0.32	0.21-0.43	5e-08
rs875896	A body shape index	34021172	rs875896	chr7:27201532	A=0.748, C=0.252	1	1	NR	0.019411	0.013-0.026	7e-09
rs875896	Waist-to-hip ratio adjusted for BMI	34021172	rs875896	chr7:27201532	A=0.748, C=0.252	1	1	NR	0.0227649	0.016-0.029	6e-12
rs875896	Waist circumference adjusted for body mass index	34021172	rs875896	chr7:27201532	A=0.748, C=0.252	1	1	NR	0.0185647	0.012-0.025	3e-08
rs875896	Waist-hip index	34021172	rs875896	chr7:27201532	A=0.748, C=0.252	1	1	NR	0.0233755	0.017-0.03	2e-12
rs875896	Monocyte percentage of white cells	32888494	rs10259620	chr7:27202289	A=0.219, G=0.781	0.828675	1	0.786997	0.0168834	0.012-0.022	6e-10
rs10259620	A body shape index	34021172	rs875896	chr7:27201532	A=0.748, C=0.252	0.828675	1	NR	0.019411	0.013-0.026	7e-09
rs10259620	Waist-to-hip ratio adjusted for BMI	34021172	rs875896	chr7:27201532	A=0.748, C=0.252	0.828675	1	NR	0.0227649	0.016-0.029	6e-12
rs10259620	Waist circumference adjusted for body mass index	34021172	rs875896	chr7:27201532	A=0.748, C=0.252	0.828675	1	NR	0.0185647	0.012-0.025	3e-08
rs10259620	Waist-hip index	34021172	rs875896	chr7:27201532	A=0.748, C=0.252	0.828675	1	NR	0.0233755	0.017-0.03	2e-12
rs10259620	Monocyte percentage of white cells	32888494	rs10259620	chr7:27202289	A=0.219, G=0.781	1	1	0.786997	0.0168834	0.012-0.022	6e-10
rs7806799	Humerus length to body height ratio	37471560	rs1859163	chr7:27218229	A=0.922, G=0.078	1	1	NR	0.000674341	0.00051-0.00084	1e-15
rs7806799	Heel bone mineral density	30048462	rs1859165	chr7:27218468	C=0.923, T=0.077	0.986117	1	NR	0.040046	0.033-0.047	1e-30
rs6461992	Systolic blood pressure	30487518	rs6461992	chr7:27220831	A=0.064, G=0.936	1	1	0.37	0.5189	0.37-0.67	3e-11
rs6461992	Diastolic blood pressure	30487518	rs6461992	chr7:27220831	A=0.064, G=0.936	1	1	0.366	0.3255	0.23-0.42	6e-11
rs6461992	Mean arterial pressure	30487518	rs6461992	chr7:27220831	A=0.064, G=0.936	1	1	0.366	0.3898	0.28-0.5	2e-12
rs6461992	Hypertension	30487518	rs6461992	chr7:27220831	A=0.064, G=0.936	1	1	0.366	0.0793	0.052-0.107	1e-08
rs6461992	Hypertension	31879980	rs6461992	chr7:27220831	A=0.064, G=0.936	1	1	NR	0.0676208	NA	7e-09
rs6461992	Systolic blood pressure	28135244	rs6461992	chr7:27220831	A=0.064, G=0.936	1	1	0.926687	0.907	0.73-1.08	9e-24
rs6461992	Systolic blood pressure (standard GWA)	37106081	rs6461992	chr7:27220831	A=0.064, G=0.936	1	1	NR	0.73909	0.54-0.94	2e-13
rs6461992	Systolic blood pressure x depressive symptoms interaction (2df test)	34734193	rs6461992	chr7:27220831	A=0.064, G=0.936	1	1	NR	NA	NA	2e-11
rs2023843	Medication use (diuretics)	31015401	rs916880	chr7:27229119	A=0.935, G=0.065	0.934489	1	0.0730081	0.169045	0.14-0.2	1e-28
rs2023843	Mean arterial pressure x depressive symptoms interaction (2df test)	34734193	rs916880	chr7:27229119	A=0.935, G=0.065	0.934489	1	NR	NA	NA	3e-13
rs2023843	Diastolic blood pressure	35879408	rs115525024	chr7:27236559	G=0.935, T=0.065	0.934489	1	0.93	0.5121	0.42-0.6	2e-30
rs2023843	Diastolic blood pressure	28739976	rs1859168	chr7:27242359	A=0.061, C=0.939	1	1	0.923	0.436	0.34-0.53	2e-20
rs2023843	Diastolic blood pressure	28739976	rs1859168	chr7:27242359	A=0.061, C=0.939	1	1	0.923	0.464	0.3-0.62	1e-08
rs2023843	Systolic blood pressure	30487518	rs1859168	chr7:27242359	A=0.061, C=0.939	1	1	0.39	0.5335	0.38-0.69	5e-12
rs2023843	Diastolic blood pressure	30487518	rs1859168	chr7:27242359	A=0.061, C=0.939	1	1	0.3893	0.3239	0.23-0.42	5e-11
rs2023843	Mean arterial pressure	30487518	rs1859168	chr7:27242359	A=0.061, C=0.939	1	1	0.3893	0.3937	0.29-0.5	6e-13
rs2023843	Hypertension	30487518	rs1859168	chr7:27242359	A=0.061, C=0.939	1	1	0.3893	0.0866	0.059-0.114	4e-10
rs2023843	Pulse pressure	35762941	rs1859168	chr7:27242359	A=0.061, C=0.939	1	1	NR	0.3259	0.23-0.42	4e-12
rs2023843	Pulse pressure	30578418	rs2023843	chr7:27243221	C=0.061, T=0.939	1	1	0.9072	0.3618	0.28-0.45	1e-16
rs2023843	Systolic blood pressure	30595370	rs2023843	chr7:27243221	C=0.061, T=0.939	1	1	NR	NA	NA	8e-41
rs2023843	Systolic blood pressure	31217584	rs2023843	chr7:27243221	C=0.061, T=0.939	1	1	NR	1.01055	0.59-1.43	2e-06
rs2023843	Systolic blood pressure	27736895	rs2023843	chr7:27243221	C=0.061, T=0.939	1	1	NR	NA	NA	3e-07
rs2023843	Microalbuminuria	31511532	rs2023843	chr7:27243221	C=0.061, T=0.939	1	1	NR	1.06056	1.04-1.08	2e-06
rs2023843	Urinary albumin-to-creatinine ratio	31511532	rs2023843	chr7:27243221	C=0.061, T=0.939	1	1	NR	0.0275	0.02-0.035	5e-14
rs2023843	Diastolic blood pressure x smoking status (ever vs never) interaction (2df test)	29455858	rs2023843	chr7:27243221	C=0.061, T=0.939	1	1	NR	NA	NA	2e-07
rs2023843	Diastolic blood pressure x smoking status (ever vs never) interaction (2df test)	29455858	rs2023843	chr7:27243221	C=0.061, T=0.939	1	1	NR	NA	NA	6e-20
rs2023843	Systolic blood pressure x smoking status (current vs non-current) interaction (2df test)	29455858	rs2023843	chr7:27243221	C=0.061, T=0.939	1	1	NR	NA	NA	6e-29
rs2023843	Systolic blood pressure x smoking status (current vs non-current) interaction (2df test)	29455858	rs2023843	chr7:27243221	C=0.061, T=0.939	1	1	NR	NA	NA	4e-41
rs2023843	Diastolic blood pressure x smoking status (current vs non-current) interaction (2df test)	29455858	rs2023843	chr7:27243221	C=0.061, T=0.939	1	1	NR	NA	NA	2e-06
rs2023843	Diastolic blood pressure x smoking status (current vs non-current) interaction (2df test)	29455858	rs2023843	chr7:27243221	C=0.061, T=0.939	1	1	NR	NA	NA	7e-22
rs2023843	Diastolic blood pressure x smoking status (current vs non-current) interaction (2df test)	29455858	rs2023843	chr7:27243221	C=0.061, T=0.939	1	1	NR	NA	NA	2e-33
rs2023843	Systolic blood pressure x smoking status (ever vs never) interaction (2df test)	29455858	rs2023843	chr7:27243221	C=0.061, T=0.939	1	1	NR	NA	NA	1e-07
rs2023843	Systolic blood pressure x smoking status (ever vs never) interaction (2df test)	29455858	rs2023843	chr7:27243221	C=0.061, T=0.939	1	1	NR	NA	NA	3e-39
rs2023843	Systolic blood pressure x smoking status (ever vs never) interaction (2df test)	29455858	rs2023843	chr7:27243221	C=0.061, T=0.939	1	1	NR	NA	NA	3e-26
rs2023843	Diastolic blood pressure x smoking status (ever vs never) interaction (2df test)	29455858	rs2023843	chr7:27243221	C=0.061, T=0.939	1	1	NR	NA	NA	5e-32
rs2023843	Mean arterial pressure x depressive symptoms interaction (2df test)	34734193	rs2023843	chr7:27243221	C=0.061, T=0.939	1	1	NR	NA	NA	1e-14
rs2023843	Primary aldosteronism	36802911	rs2023843	chr7:27243221	C=0.061, T=0.939	1	1	NR	1.41	1.25-1.59	3e-08
rs2023843	Urinary albumin-to-creatinine ratio	31630189	rs2023844	chr7:27243238	A=0.939, G=0.061	1	1	0.926	0.027	0.019-0.035	5e-12
rs2023843	Urinary albumin-to-creatinine ratio	31511532	rs2023844	chr7:27243238	A=0.939, G=0.061	1	1	0.9255	0.0265227	0.019-0.034	2e-12
rs2023843	Urinary albumin excretion	30220432	rs2023844	chr7:27243238	A=0.939, G=0.061	1	1	0.926	0.01934	0.013-0.026	1e-09
rs2023843	Systolic blood pressure	29403010	rs4722675	chr7:27243962	A=0.061, G=0.939	1	1	NR	0.02571	0.018-0.033	9e-11
rs2023843	Systolic blood pressure	30487518	rs4722675	chr7:27243962	A=0.061, G=0.939	1	1	0.3865	0.4453	0.32-0.57	6e-12
rs2023843	Diastolic blood pressure	30487518	rs4722675	chr7:27243962	A=0.061, G=0.939	1	1	0.3866	0.3276	0.23-0.43	5e-11
rs2023843	Mean arterial pressure	30487518	rs4722675	chr7:27243962	A=0.061, G=0.939	1	1	0.3866	0.3983	0.29-0.51	5e-13
rs2023843	Hypertension	30487518	rs4722675	chr7:27243962	A=0.061, G=0.939	1	1	0.3866	0.0735	0.05-0.097	5e-10
rs2023843	Medication use (calcium channel blockers)	34594039	rs4722675	chr7:27243962	A=0.061, G=0.939	1	1	NR	0.0707	0.056-0.085	1e-21
rs2023843	Potassium levels	29403010	rs929250	chr7:27245101	G=0.061, T=0.939	1	1	NR	0.02647	0.019-0.034	3e-11
rs2023843	Medication use (agents acting on the renin-angiotensin system)	34594039	rs929250	chr7:27245101	G=0.061, T=0.939	1	1	NR	0.0611	0.048-0.074	4e-19
rs2023843	Cardiovascular disease	30595370	rs3735533	chr7:27245893	C=0.939, T=0.061	1	1	NR	NA	NA	9e-17
rs2023843	Mean arterial pressure	30487518	rs3735533	chr7:27245893	C=0.939, T=0.061	1	1	0.4038	0.3262	0.24-0.42	8e-13
rs2023843	Systolic blood pressure	27618452	rs3735533	chr7:27245893	C=0.939, T=0.061	1	1	0.081	0.798	0.59-1.01	6e-14
rs2023843	Diastolic blood pressure	27618452	rs3735533	chr7:27245893	C=0.939, T=0.061	1	1	0.081	0.445	0.32-0.57	1e-11
rs2023843	Medication use (agents acting on the renin-angiotensin system)	31015401	rs3735533	chr7:27245893	C=0.939, T=0.061	1	1	0.0732746	0.0990812	0.076-0.122	1e-17
rs2023843	Medication use (calcium channel blockers)	31015401	rs3735533	chr7:27245893	C=0.939, T=0.061	1	1	0.0735793	0.141444	0.11-0.17	4e-20
rs2023843	Medication use (beta blocking agents)	31015401	rs3735533	chr7:27245893	C=0.939, T=0.061	1	1	0.0746658	0.104315	0.074-0.135	3e-11
rs2023843	Medication use for hypertension (number of purchases)	36653479	rs3735533	chr7:27245893	C=0.939, T=0.061	1	1	NR	0.034526	0.03-0.039	1e-43
rs2023843	Diastolic blood pressure	35762941	rs3735533	chr7:27245893	C=0.939, T=0.061	1	1	NR	0.4758	0.4-0.55	3e-33
rs2023843	Systolic blood pressure	35762941	rs3735533	chr7:27245893	C=0.939, T=0.061	1	1	NR	0.8692	0.74-1	6e-37
rs2023843	Medication use (beta blocking agents)	34594039	rs3735533	chr7:27245893	C=0.939, T=0.061	1	1	NR	0.063	0.045-0.081	6e-12
rs2023843	Systolic blood pressure	30578418	rs60772526	chr7:27245996	C=0.062, T=0.938	0.98283	1	0.8778	0.6519	0.54-0.76	7e-33
rs2023843	Systolic blood pressure	34594039	rs60772526	chr7:27245996	C=0.062, T=0.938	0.98283	1	0.590113	0.0226965	0.016-0.029	4e-11
rs2023843	Diastolic blood pressure	34594039	rs60772526	chr7:27245996	C=0.062, T=0.938	0.98283	1	NR	0.0246	0.019-0.03	3e-18
rs2023843	Systolic blood pressure	34594039	rs60772526	chr7:27245996	C=0.062, T=0.938	0.98283	1	NR	0.0276	0.022-0.033	9e-25
rs2023843	Mean arterial pressure	34594039	rs60772526	chr7:27245996	C=0.062, T=0.938	0.98283	1	NR	0.0274	0.022-0.033	2e-23
rs2023843	Systolic blood pressure	35879408	rs10262140	chr7:27256464	C=0.944, T=0.056	0.812012	0.942971	0.94	0.977	0.81-1.15	9e-30
rs142106866	Waist circumference adjusted for body mass index	31669095	rs75584603	chr7:27264718	C=0.023, G=0.977	0.918128	1	NR	NA	NA	7e-09
rs6487459	Smoking initiation	36477530	rs6487460	chr12:9047391	C=0.388, T=0.612	0.950571	0.995702	0.382	0.00559	0.0038-0.0073	4e-10
rs12425995	Smoking initiation	36477530	rs6487460	chr12:9047391	C=0.388, T=0.612	0.84596	0.995374	0.382	0.00559	0.0038-0.0073	4e-10
rs6487462	Depression (age of onset)	35330412	rs7299653	chr12:9058993	A=0.557, T=0.443	0.899034	0.987349	NR	0.24	0.14-0.34	7e-06
rs6487462	Pediatric steroid sensitive nephrotic syndrome	37120605	rs1805732	chr12:9090892	C=0.564, T=0.436	0.886475	0.966681	NR	0.82	0.76-0.88	2e-07
rs6487462	Weight	34594039	rs7309922	chr12:9095749	C=0.447, T=0.553	0.846871	0.966022	NR	0.0099	0.0068-0.013	2e-09
rs6487462	Appendicular lean mass	33097823	rs80252129	chr12:9119645	A=0.43, G=0.57	0.848003	0.934059	0.4597	0.0188	0.015-0.023	5e-23
rs6487462	Type 1 diabetes	34012112	rs7301381	chr12:9123932	C=0.437, T=0.563	0.860078	0.954105	0.463691	0.0935877	0.066-0.122	5e-11
rs6487462	Eosinophil counts	34594039	rs35870866	chr12:9129091	A=0.433, C=0.567	0.807684	0.91714	NR	0.0122	0.0091-0.0153	1e-13
rs6487462	Eosinophil counts	32888493	rs12827988	chr12:9130287	A=0.567, G=0.433	0.807684	0.91714	0.45164	NA	NA	2e-17
rs1073160	Small cell lung carcinoma	28604730	rs1073160	chr12:9058562	A=0.484, G=0.516	1	1	0.490181	1.14961	1.084500629-1.218630424	3e-06
rs1073160	Weight	34594039	rs7309922	chr12:9095749	C=0.447, T=0.553	0.811304	0.969848	NR	0.0099	0.0068-0.013	2e-09
rs7299653	Depression (age of onset)	35330412	rs7299653	chr12:9058993	A=0.557, T=0.443	1	1	NR	0.24	0.14-0.34	7e-06
rs7299653	Pediatric steroid sensitive nephrotic syndrome	37120605	rs1805732	chr12:9090892	C=0.564, T=0.436	0.894218	0.959079	NR	0.82	0.76-0.88	2e-07
rs7299653	Weight	34594039	rs7309922	chr12:9095749	C=0.447, T=0.553	0.852982	0.931034	NR	0.0099	0.0068-0.013	2e-09
rs7299653	Appendicular lean mass	33097823	rs80252129	chr12:9119645	A=0.43, G=0.57	0.856702	0.950214	0.4597	0.0188	0.015-0.023	5e-23
rs7299653	Type 1 diabetes	34012112	rs7301381	chr12:9123932	C=0.437, T=0.563	0.867693	0.942841	0.463691	0.0935877	0.066-0.122	5e-11
rs7299653	Eosinophil counts	34594039	rs35870866	chr12:9129091	A=0.433, C=0.567	0.81594	0.921715	NR	0.0122	0.0091-0.0153	1e-13
rs7299653	Eosinophil counts	32888493	rs12827988	chr12:9130287	A=0.567, G=0.433	0.81594	0.921715	0.45164	NA	NA	2e-17
rs7306161	Small cell lung carcinoma	28604730	rs1073160	chr12:9058562	A=0.484, G=0.516	0.80466	0.995544	0.490181	1.14961	1.084500629-1.218630424	3e-06
rs7306161	Depression (age of onset)	35330412	rs7299653	chr12:9058993	A=0.557, T=0.443	0.956547	1	NR	0.24	0.14-0.34	7e-06
rs7306161	Pediatric steroid sensitive nephrotic syndrome	37120605	rs1805732	chr12:9090892	C=0.564, T=0.436	0.936377	0.975528	NR	0.82	0.76-0.88	2e-07
rs7306161	Weight	34594039	rs7309922	chr12:9095749	C=0.447, T=0.553	0.894877	0.975043	NR	0.0099	0.0068-0.013	2e-09
rs7306161	Appendicular lean mass	33097823	rs80252129	chr12:9119645	A=0.43, G=0.57	0.897428	0.951174	0.4597	0.0188	0.015-0.023	5e-23
rs7306161	Type 1 diabetes	34012112	rs7301381	chr12:9123932	C=0.437, T=0.563	0.90923	0.963227	0.463691	0.0935877	0.066-0.122	5e-11
rs7306161	Eosinophil counts	34594039	rs35870866	chr12:9129091	A=0.433, C=0.567	0.8558	0.926969	NR	0.0122	0.0091-0.0153	1e-13
rs7306161	Eosinophil counts	32888493	rs12827988	chr12:9130287	A=0.567, G=0.433	0.8558	0.926969	0.45164	NA	NA	2e-17
rs11047939	LDL cholesterol	34594039	rs11048036	chr12:9076507	A=0.783, G=0.217	0.959501	0.982409	NR	0.0172	0.012-0.023	9e-10
rs11047939	Total cholesterol levels	33462484	rs1805738	chr12:9077330	A=0.783, G=0.217	0.959501	0.982409	NR	0.024	0.019-0.029	4e-17
rs11047939	Low density lipoprotein cholesterol levels	33462484	rs1805738	chr12:9077330	A=0.783, G=0.217	0.959501	0.982409	NR	0.0201	0.014-0.026	2e-12
rs11047939	Total cholesterol levels	34594039	rs3026261	chr12:9090668	C=0.782, T=0.218	0.95385	0.976653	NR	0.0197	0.014-0.025	3e-13
rs11047939	Cholesteryl ester levels in very small VLDL	35213538	rs80017394	chr12:9133256	A=0.788, G=0.212	0.852866	0.939987	0.775028	0.0263687	0.017-0.036	4e-08
rs11047939	Cholesterol levels in very small VLDL	35213538	rs80017394	chr12:9133256	A=0.788, G=0.212	0.852866	0.939987	0.775028	0.026419	0.017-0.036	4e-08
rs4883198	Eosinophil counts	32888494	rs4883198	chr12:9070366	A=0.717, T=0.283	1	1	0.718616	0.0172182	0.012-0.022	3e-12
rs4883198	Waist-hip index	34021172	rs4883198	chr12:9070366	A=0.717, T=0.283	1	1	NR	0.0217125	0.015-0.029	4e-10
rs4883198	Waist-to-hip ratio adjusted for BMI	34021172	rs4883198	chr12:9070366	A=0.717, T=0.283	1	1	NR	0.0217057	0.015-0.029	4e-10
rs4883198	Eosinophil percentage of white cells	32888494	rs1805741	chr12:9074259	C=0.292, T=0.708	0.957287	1	0.71445	0.0151558	0.01-0.02	8e-10
rs4883198	Waist-to-hip ratio adjusted for BMI	30575882	rs1805741	chr12:9074259	C=0.292, T=0.708	0.957287	1	0.29	0.017	0.013-0.021	1e-17
rs4883198	Waist-hip ratio	30575882	rs1805741	chr12:9074259	C=0.292, T=0.708	0.957287	1	0.29	NA	NA	5e-08
rs4883198	Waist-hip ratio	30239722	rs1805740	chr12:9075014	G=0.289, T=0.711	0.971231	1	0.7185	0.0135	0.0096-0.0174	6e-12
rs4883198	Waist-to-hip ratio adjusted for BMI	30239722	rs1805740	chr12:9075014	G=0.289, T=0.711	0.971231	1	0.7185	0.0179	0.014-0.022	1e-19
rs4883198	Waist-to-hip ratio adjusted for BMI	31669095	rs10771216	chr12:9076740	G=0.719, T=0.281	0.990236	1	NR	NA	NA	9e-16
rs4883198	Eosinophil counts	32888493	rs10771216	chr12:9076740	G=0.719, T=0.281	0.990236	1	0.718589	0.017676	0.013-0.022	1e-16
rs111526877	LDL cholesterol	34594039	rs11048036	chr12:9076507	A=0.783, G=0.217	0.97115	0.994121	NR	0.0172	0.012-0.023	9e-10
rs111526877	Total cholesterol levels	33462484	rs1805738	chr12:9077330	A=0.783, G=0.217	0.97115	0.994121	NR	0.024	0.019-0.029	4e-17
rs111526877	Low density lipoprotein cholesterol levels	33462484	rs1805738	chr12:9077330	A=0.783, G=0.217	0.97115	0.994121	NR	0.0201	0.014-0.026	2e-12
rs111526877	Total cholesterol levels	34594039	rs3026261	chr12:9090668	C=0.782, T=0.218	0.965431	0.988297	NR	0.0197	0.014-0.025	3e-13
rs111526877	Cholesteryl ester levels in very small VLDL	35213538	rs80017394	chr12:9133256	A=0.788, G=0.212	0.875406	0.957884	0.775028	0.0263687	0.017-0.036	4e-08
rs111526877	Cholesterol levels in very small VLDL	35213538	rs80017394	chr12:9133256	A=0.788, G=0.212	0.875406	0.957884	0.775028	0.026419	0.017-0.036	4e-08
rs11048023	Depression (age of onset)	35330412	rs7299653	chr12:9058993	A=0.557, T=0.443	0.879011	0.939446	NR	0.24	0.14-0.34	7e-06
rs11048023	Pediatric steroid sensitive nephrotic syndrome	37120605	rs1805732	chr12:9090892	C=0.564, T=0.436	0.960194	0.99183	NR	0.82	0.76-0.88	2e-07
rs11048023	Weight	34594039	rs7309922	chr12:9095749	C=0.447, T=0.553	0.917353	0.967472	NR	0.0099	0.0068-0.013	2e-09
rs11048023	Appendicular lean mass	33097823	rs80252129	chr12:9119645	A=0.43, G=0.57	0.9059	0.975152	0.4597	0.0188	0.015-0.023	5e-23
rs11048023	Type 1 diabetes	34012112	rs7301381	chr12:9123932	C=0.437, T=0.563	0.932686	0.975547	0.463691	0.0935877	0.066-0.122	5e-11
rs11048023	Eosinophil counts	34594039	rs35870866	chr12:9129091	A=0.433, C=0.567	0.879025	0.954758	NR	0.0122	0.0091-0.0153	1e-13
rs11048023	Eosinophil counts	32888493	rs12827988	chr12:9130287	A=0.567, G=0.433	0.879025	0.954758	0.45164	NA	NA	2e-17
rs1805740	Eosinophil counts	32888494	rs4883198	chr12:9070366	A=0.717, T=0.283	0.971231	1	0.718616	0.0172182	0.012-0.022	3e-12
rs1805740	Waist-hip index	34021172	rs4883198	chr12:9070366	A=0.717, T=0.283	0.971231	1	NR	0.0217125	0.015-0.029	4e-10
rs1805740	Waist-to-hip ratio adjusted for BMI	34021172	rs4883198	chr12:9070366	A=0.717, T=0.283	0.971231	1	NR	0.0217057	0.015-0.029	4e-10
rs1805740	Eosinophil percentage of white cells	32888494	rs1805741	chr12:9074259	C=0.292, T=0.708	0.985643	1	0.71445	0.0151558	0.01-0.02	8e-10
rs1805740	Waist-to-hip ratio adjusted for BMI	30575882	rs1805741	chr12:9074259	C=0.292, T=0.708	0.985643	1	0.29	0.017	0.013-0.021	1e-17
rs1805740	Waist-hip ratio	30575882	rs1805741	chr12:9074259	C=0.292, T=0.708	0.985643	1	0.29	NA	NA	5e-08
rs1805740	Waist-hip ratio	30239722	rs1805740	chr12:9075014	G=0.289, T=0.711	1	1	0.7185	0.0135	0.0096-0.0174	6e-12
rs1805740	Waist-to-hip ratio adjusted for BMI	30239722	rs1805740	chr12:9075014	G=0.289, T=0.711	1	1	0.7185	0.0179	0.014-0.022	1e-19
rs1805740	Waist-to-hip ratio adjusted for BMI	31669095	rs10771216	chr12:9076740	G=0.719, T=0.281	0.961748	1	NR	NA	NA	9e-16
rs1805740	Eosinophil counts	32888493	rs10771216	chr12:9076740	G=0.719, T=0.281	0.961748	1	0.718589	0.017676	0.013-0.022	1e-16
rs11048034	LDL cholesterol	34594039	rs11048036	chr12:9076507	A=0.783, G=0.217	1	1	NR	0.0172	0.012-0.023	9e-10
rs11048034	Total cholesterol levels	33462484	rs1805738	chr12:9077330	A=0.783, G=0.217	1	1	NR	0.024	0.019-0.029	4e-17
rs11048034	Low density lipoprotein cholesterol levels	33462484	rs1805738	chr12:9077330	A=0.783, G=0.217	1	1	NR	0.0201	0.014-0.026	2e-12
rs11048034	Total cholesterol levels	34594039	rs3026261	chr12:9090668	C=0.782, T=0.218	0.994171	1	NR	0.0197	0.014-0.025	3e-13
rs11048034	Cholesteryl ester levels in very small VLDL	35213538	rs80017394	chr12:9133256	A=0.788, G=0.212	0.891143	0.958044	0.775028	0.0263687	0.017-0.036	4e-08
rs11048034	Cholesterol levels in very small VLDL	35213538	rs80017394	chr12:9133256	A=0.788, G=0.212	0.891143	0.958044	0.775028	0.026419	0.017-0.036	4e-08
rs1805737	Depression (age of onset)	35330412	rs7299653	chr12:9058993	A=0.557, T=0.443	0.882914	0.958798	NR	0.24	0.14-0.34	7e-06
rs1805737	Pediatric steroid sensitive nephrotic syndrome	37120605	rs1805732	chr12:9090892	C=0.564, T=0.436	0.987939	1	NR	0.82	0.76-0.88	2e-07
rs1805737	Weight	34594039	rs7309922	chr12:9095749	C=0.447, T=0.553	0.945092	1	NR	0.0099	0.0068-0.013	2e-09
rs1805737	Appendicular lean mass	33097823	rs80252129	chr12:9119645	A=0.43, G=0.57	0.932349	0.971468	0.4597	0.0188	0.015-0.023	5e-23
rs1805737	Type 1 diabetes	34012112	rs7301381	chr12:9123932	C=0.437, T=0.563	0.960036	0.98777	0.463691	0.0935877	0.066-0.122	5e-11
rs1805737	Eosinophil counts	34594039	rs35870866	chr12:9129091	A=0.433, C=0.567	0.928464	0.963568	NR	0.0122	0.0091-0.0153	1e-13
rs1805737	Eosinophil counts	32888493	rs12827988	chr12:9130287	A=0.567, G=0.433	0.928464	0.963568	0.45164	NA	NA	2e-17
rs887783	Type 1 diabetes	34127860	rs1805731	chr12:9095226	C=0.385, T=0.615	0.995811	1	0.389	1.073	NA	4e-08
rs887783	Type 1 diabetes	34127860	rs1805731	chr12:9095226	C=0.385, T=0.615	0.995811	1	0.389	1.073	NA	4e-08
rs887783	High-density lipoprotein levels (MTAG)	36376304	rs1805726	chr12:9097795	A=0.614, G=0.386	1	1	NR	0.01782	0.013-0.023	3e-11
rs1049925	Depression (age of onset)	35330412	rs7299653	chr12:9058993	A=0.557, T=0.443	0.860661	0.958223	NR	0.24	0.14-0.34	7e-06
rs1049925	Pediatric steroid sensitive nephrotic syndrome	37120605	rs1805732	chr12:9090892	C=0.564, T=0.436	0.964194	1	NR	0.82	0.76-0.88	2e-07
rs1049925	Weight	34594039	rs7309922	chr12:9095749	C=0.447, T=0.553	0.922377	1	NR	0.0099	0.0068-0.013	2e-09
rs1049925	Appendicular lean mass	33097823	rs80252129	chr12:9119645	A=0.43, G=0.57	0.916629	0.963253	0.4597	0.0188	0.015-0.023	5e-23
rs1049925	Type 1 diabetes	34012112	rs7301381	chr12:9123932	C=0.437, T=0.563	0.936638	0.9876	0.463691	0.0935877	0.066-0.122	5e-11
rs1049925	Eosinophil counts	34594039	rs35870866	chr12:9129091	A=0.433, C=0.567	0.882194	0.950747	NR	0.0122	0.0091-0.0153	1e-13
rs1049925	Eosinophil counts	32888493	rs12827988	chr12:9130287	A=0.567, G=0.433	0.882194	0.950747	0.45164	NA	NA	2e-17
rs6832	Depression (age of onset)	35330412	rs7299653	chr12:9058993	A=0.557, T=0.443	0.864027	0.931404	NR	0.24	0.14-0.34	7e-06
rs6832	Pediatric steroid sensitive nephrotic syndrome	37120605	rs1805732	chr12:9090892	C=0.564, T=0.436	0.968246	1	NR	0.82	0.76-0.88	2e-07
rs6832	Weight	34594039	rs7309922	chr12:9095749	C=0.447, T=0.553	0.925051	0.967618	NR	0.0099	0.0068-0.013	2e-09
rs6832	Appendicular lean mass	33097823	rs80252129	chr12:9119645	A=0.43, G=0.57	0.913852	0.983375	0.4597	0.0188	0.015-0.023	5e-23
rs6832	Type 1 diabetes	34012112	rs7301381	chr12:9123932	C=0.437, T=0.563	0.940616	0.98364	0.463691	0.0935877	0.066-0.122	5e-11
rs6832	Eosinophil counts	34594039	rs35870866	chr12:9129091	A=0.433, C=0.567	0.886818	0.962851	NR	0.0122	0.0091-0.0153	1e-13
rs6832	Eosinophil counts	32888493	rs12827988	chr12:9130287	A=0.567, G=0.433	0.886818	0.962851	0.45164	NA	NA	2e-17
rs1805731	Type 1 diabetes	34127860	rs1805731	chr12:9095226	C=0.385, T=0.615	1	1	0.389	1.073	NA	4e-08
rs1805731	Type 1 diabetes	34127860	rs1805731	chr12:9095226	C=0.385, T=0.615	1	1	0.389	1.073	NA	4e-08
rs1805731	High-density lipoprotein levels (MTAG)	36376304	rs1805726	chr12:9097795	A=0.614, G=0.386	0.995811	1	NR	0.01782	0.013-0.023	3e-11
rs7309922	Small cell lung carcinoma	28604730	rs1073160	chr12:9058562	A=0.484, G=0.516	0.811304	0.969848	0.490181	1.14961	1.084500629-1.218630424	3e-06
rs7309922	Depression (age of onset)	35330412	rs7299653	chr12:9058993	A=0.557, T=0.443	0.852982	0.931034	NR	0.24	0.14-0.34	7e-06
rs7309922	Pediatric steroid sensitive nephrotic syndrome	37120605	rs1805732	chr12:9090892	C=0.564, T=0.436	0.956629	1	NR	0.82	0.76-0.88	2e-07
rs7309922	Weight	34594039	rs7309922	chr12:9095749	C=0.447, T=0.553	1	1	NR	0.0099	0.0068-0.013	2e-09
rs7309922	Appendicular lean mass	33097823	rs80252129	chr12:9119645	A=0.43, G=0.57	0.902724	0.983285	0.4597	0.0188	0.015-0.023	5e-23
rs7309922	Type 1 diabetes	34012112	rs7301381	chr12:9123932	C=0.437, T=0.563	0.929164	0.983551	0.463691	0.0935877	0.066-0.122	5e-11
rs7309922	Eosinophil counts	34594039	rs35870866	chr12:9129091	A=0.433, C=0.567	0.875813	0.962651	NR	0.0122	0.0091-0.0153	1e-13
rs7309922	Eosinophil counts	32888493	rs12827988	chr12:9130287	A=0.567, G=0.433	0.875813	0.962651	0.45164	NA	NA	2e-17
rs11048208	Type 1 diabetes	34127860	rs1805731	chr12:9095226	C=0.385, T=0.615	0.808245	0.990496	0.389	1.073	NA	4e-08
rs11048208	Type 1 diabetes	34127860	rs1805731	chr12:9095226	C=0.385, T=0.615	0.808245	0.990496	0.389	1.073	NA	4e-08
rs11048208	High-density lipoprotein levels (MTAG)	36376304	rs1805726	chr12:9097795	A=0.614, G=0.386	0.812588	0.99524	NR	0.01782	0.013-0.023	3e-11
rs11048241	Type 1 diabetes	34127860	rs1805731	chr12:9095226	C=0.385, T=0.615	0.808245	0.990496	0.389	1.073	NA	4e-08
rs11048241	Type 1 diabetes	34127860	rs1805731	chr12:9095226	C=0.385, T=0.615	0.808245	0.990496	0.389	1.073	NA	4e-08
rs11048241	High-density lipoprotein levels (MTAG)	36376304	rs1805726	chr12:9097795	A=0.614, G=0.386	0.812588	0.99524	NR	0.01782	0.013-0.023	3e-11
rs11048369	Type 1 diabetes	34127860	rs1805731	chr12:9095226	C=0.385, T=0.615	0.897948	0.953581	0.389	1.073	NA	4e-08
rs11048369	Type 1 diabetes	34127860	rs1805731	chr12:9095226	C=0.385, T=0.615	0.897948	0.953581	0.389	1.073	NA	4e-08
rs11048369	High-density lipoprotein levels (MTAG)	36376304	rs1805726	chr12:9097795	A=0.614, G=0.386	0.901952	0.9537	NR	0.01782	0.013-0.023	3e-11
rs80017394	LDL cholesterol	34594039	rs11048036	chr12:9076507	A=0.783, G=0.217	0.891143	0.958044	NR	0.0172	0.012-0.023	9e-10
rs80017394	Total cholesterol levels	33462484	rs1805738	chr12:9077330	A=0.783, G=0.217	0.891143	0.958044	NR	0.024	0.019-0.029	4e-17
rs80017394	Low density lipoprotein cholesterol levels	33462484	rs1805738	chr12:9077330	A=0.783, G=0.217	0.891143	0.958044	NR	0.0201	0.014-0.026	2e-12
rs80017394	Total cholesterol levels	34594039	rs3026261	chr12:9090668	C=0.782, T=0.218	0.896983	0.963992	NR	0.0197	0.014-0.025	3e-13
rs80017394	Cholesteryl ester levels in very small VLDL	35213538	rs80017394	chr12:9133256	A=0.788, G=0.212	1	1	0.775028	0.0263687	0.017-0.036	4e-08
rs80017394	Cholesterol levels in very small VLDL	35213538	rs80017394	chr12:9133256	A=0.788, G=0.212	1	1	0.775028	0.026419	0.017-0.036	4e-08
rs1805721	Depression (age of onset)	35330412	rs7299653	chr12:9058993	A=0.557, T=0.443	0.812275	0.917784	NR	0.24	0.14-0.34	7e-06
rs1805721	Pediatric steroid sensitive nephrotic syndrome	37120605	rs1805732	chr12:9090892	C=0.564, T=0.436	0.913033	0.959399	NR	0.82	0.76-0.88	2e-07
rs1805721	Weight	34594039	rs7309922	chr12:9095749	C=0.447, T=0.553	0.871972	0.958596	NR	0.0099	0.0068-0.013	2e-09
rs1805721	Appendicular lean mass	33097823	rs80252129	chr12:9119645	A=0.43, G=0.57	0.912943	0.963251	0.4597	0.0188	0.015-0.023	5e-23
rs1805721	Type 1 diabetes	34012112	rs7301381	chr12:9123932	C=0.437, T=0.563	0.940315	0.975597	0.463691	0.0935877	0.066-0.122	5e-11
rs1805721	Eosinophil counts	34594039	rs35870866	chr12:9129091	A=0.433, C=0.567	0.995961	1	NR	0.0122	0.0091-0.0153	1e-13
rs1805721	Eosinophil counts	32888493	rs12827988	chr12:9130287	A=0.567, G=0.433	0.995961	1	0.45164	NA	NA	2e-17
rs881376	Low density lipoprotein cholesterol levels	32154731	rs881376	chr12:9202753	A=0.671, G=0.329	1	1	NR	0.0184	0.014-0.023	5e-12
rs881376	Low density lipoprotein cholesterol levels	32493714	rs201319146	chr12:9205803	-=0.33, G=0.67	0.995511	1	0.643581	0.0186527	0.015-0.023	2e-20
rs881376	Low-density lipoprotein levels (MTAG)	36376304	rs10771307	chr12:9218201	G=0.684, T=0.316	0.924984	0.990627	NR	0.010266	0.0074-0.0131	2e-12
rs881376	Protein O-linked-mannose beta-1,4-N-acetylglucosaminyltransferase 2 levels	34648354	rs10842898	chr12:9262289	G=0.681, T=0.319	0.90313	0.972143	0.35	0.104	0.077-0.131	5e-14
rs881376	Alpha-2-macroglobulin levels	34648354	rs226384	chr12:9263647	C=0.68, T=0.32	0.89881	0.967601	0.35	0.136	0.11-0.16	7e-27
rs7976808	Cortical thickness	34560273	rs226415	chr12:9239234	C=0.514, T=0.486	0.937751	0.987827	0.4935	NA	NA	4e-08
rs7295733	Cortical thickness	34560273	rs226415	chr12:9239234	C=0.514, T=0.486	0.937751	0.987827	0.4935	NA	NA	4e-08
rs10842789	Low density lipoprotein cholesterol levels	32154731	rs881376	chr12:9202753	A=0.671, G=0.329	0.995511	1	NR	0.0184	0.014-0.023	5e-12
rs10842789	Low density lipoprotein cholesterol levels	32493714	rs201319146	chr12:9205803	-=0.33, G=0.67	1	1	0.643581	0.0186527	0.015-0.023	2e-20
rs10842789	Low-density lipoprotein levels (MTAG)	36376304	rs10771307	chr12:9218201	G=0.684, T=0.316	0.929553	0.995306	NR	0.010266	0.0074-0.0131	2e-12
rs10842789	Protein O-linked-mannose beta-1,4-N-acetylglucosaminyltransferase 2 levels	34648354	rs10842898	chr12:9262289	G=0.681, T=0.319	0.90762	0.976751	0.35	0.104	0.077-0.131	5e-14
rs10842789	Alpha-2-macroglobulin levels	34648354	rs226384	chr12:9263647	C=0.68, T=0.32	0.903279	0.972188	0.35	0.136	0.11-0.16	7e-27
rs10842795	Low density lipoprotein cholesterol levels	32154731	rs881376	chr12:9202753	A=0.671, G=0.329	0.938085	0.995328	NR	0.0184	0.014-0.023	5e-12
rs10842795	Low density lipoprotein cholesterol levels	32493714	rs201319146	chr12:9205803	-=0.33, G=0.67	0.942661	1	0.643581	0.0186527	0.015-0.023	2e-20
rs10842795	Low-density lipoprotein levels (MTAG)	36376304	rs10771307	chr12:9218201	G=0.684, T=0.316	0.98627	0.995395	NR	0.010266	0.0074-0.0131	2e-12
rs10842795	Protein O-linked-mannose beta-1,4-N-acetylglucosaminyltransferase 2 levels	34648354	rs10842898	chr12:9262289	G=0.681, T=0.319	0.963695	0.986189	0.35	0.104	0.077-0.131	5e-14
rs10842795	Alpha-2-macroglobulin levels	34648354	rs226384	chr12:9263647	C=0.68, T=0.32	0.95926	0.986168	0.35	0.136	0.11-0.16	7e-27
rs7310921	Low density lipoprotein cholesterol levels	32154731	rs881376	chr12:9202753	A=0.671, G=0.329	0.916066	0.972401	NR	0.0184	0.014-0.023	5e-12
rs7310921	Low density lipoprotein cholesterol levels	32493714	rs201319146	chr12:9205803	-=0.33, G=0.67	0.920538	0.976966	0.643581	0.0186527	0.015-0.023	2e-20
rs7310921	Low-density lipoprotein levels (MTAG)	36376304	rs10771307	chr12:9218201	G=0.684, T=0.316	0.972922	1	NR	0.010266	0.0074-0.0131	2e-12
rs7310921	Protein O-linked-mannose beta-1,4-N-acetylglucosaminyltransferase 2 levels	34648354	rs10842898	chr12:9262289	G=0.681, T=0.319	0.959393	0.986214	0.35	0.104	0.077-0.131	5e-14
rs7310921	Alpha-2-macroglobulin levels	34648354	rs226384	chr12:9263647	C=0.68, T=0.32	0.954939	0.981676	0.35	0.136	0.11-0.16	7e-27
rs10771308	Cortical thickness	34560273	rs226415	chr12:9239234	C=0.514, T=0.486	0.988101	0.996013	0.4935	NA	NA	4e-08
rs10842914	Spherical equivalent	32352494	rs10842914	chr12:9275778	C=0.711, T=0.289	1	1	NR	0.08	0.06-0.1	4e-10
rs10842914	Refractive error	32231278	rs10842971	chr12:9303296	A=0.718, T=0.282	0.937968	0.985137	NR	NA	NA	1e-40
rs10842914	Myopia (age of diagnosis)	29808027	rs7968679	chr12:9313304	A=0.717, G=0.283	0.933252	0.980253	0.6975	0.0513	0.036-0.066	2e-11
rs10842914	Spherical equivalent or myopia (age of diagnosis)	29808027	rs7968679	chr12:9313304	A=0.717, G=0.283	0.933252	0.980253	0.7004	6.95	NA	4e-12
rs10842914	Myopia	27182965	rs7968679	chr12:9313304	A=0.717, G=0.283	0.933252	0.980253	NR	1.057	1.040-1.073	4e-12
rs7305636	Spherical equivalent	32352494	rs10842914	chr12:9275778	C=0.711, T=0.289	0.975952	0.990297	NR	0.08	0.06-0.1	4e-10
rs7305636	Refractive error	32231278	rs10842971	chr12:9303296	A=0.718, T=0.282	0.952048	0.990105	NR	NA	NA	1e-40
rs7305636	Myopia (age of diagnosis)	29808027	rs7968679	chr12:9313304	A=0.717, G=0.283	0.947289	0.98521	0.6975	0.0513	0.036-0.066	2e-11
rs7305636	Spherical equivalent or myopia (age of diagnosis)	29808027	rs7968679	chr12:9313304	A=0.717, G=0.283	0.947289	0.98521	0.7004	6.95	NA	4e-12
rs7305636	Myopia	27182965	rs7968679	chr12:9313304	A=0.717, G=0.283	0.947289	0.98521	NR	1.057	1.040-1.073	4e-12
rs12820449	Spherical equivalent	32352494	rs10842914	chr12:9275778	C=0.711, T=0.289	0.971165	0.990263	NR	0.08	0.06-0.1	4e-10
rs12820449	Refractive error	32231278	rs10842971	chr12:9303296	A=0.718, T=0.282	0.956704	0.990119	NR	NA	NA	1e-40
rs12820449	Myopia (age of diagnosis)	29808027	rs7968679	chr12:9313304	A=0.717, G=0.283	0.951934	0.985231	0.6975	0.0513	0.036-0.066	2e-11
rs12820449	Spherical equivalent or myopia (age of diagnosis)	29808027	rs7968679	chr12:9313304	A=0.717, G=0.283	0.951934	0.985231	0.7004	6.95	NA	4e-12
rs12820449	Myopia	27182965	rs7968679	chr12:9313304	A=0.717, G=0.283	0.951934	0.985231	NR	1.057	1.040-1.073	4e-12
rs2160424	Serum levels of protein NUDT16L1	35078996	rs2160424	chr12:9288953	A=0.435, C=0.565	1	1	0.449	0.271662	0.24-0.31	3e-51
rs2160424	Serum levels of protein PZP	35078996	rs12302819	chr12:9298538	A=0.557, G=0.443	0.968231	1	0.4486	0.230299	0.2-0.26	3e-53
rs2377740	Spherical equivalent	32352494	rs10842914	chr12:9275778	C=0.711, T=0.289	0.95693	0.995046	NR	0.08	0.06-0.1	4e-10
rs2377740	Refractive error	32231278	rs10842971	chr12:9303296	A=0.718, T=0.282	0.97078	0.985281	NR	NA	NA	1e-40
rs2377740	Myopia (age of diagnosis)	29808027	rs7968679	chr12:9313304	A=0.717, G=0.283	0.965993	0.985261	0.6975	0.0513	0.036-0.066	2e-11
rs2377740	Spherical equivalent or myopia (age of diagnosis)	29808027	rs7968679	chr12:9313304	A=0.717, G=0.283	0.965993	0.985261	0.7004	6.95	NA	4e-12
rs2377740	Myopia	27182965	rs7968679	chr12:9313304	A=0.717, G=0.283	0.965993	0.985261	NR	1.057	1.040-1.073	4e-12
rs34283148	Serum levels of protein NUDT16L1	35078996	rs2160424	chr12:9288953	A=0.435, C=0.565	0.964001	0.987805	0.449	0.271662	0.24-0.31	3e-51
rs34283148	Serum levels of protein PZP	35078996	rs12302819	chr12:9298538	A=0.557, G=0.443	0.980039	1	0.4486	0.230299	0.2-0.26	3e-53
rs11513245	Spherical equivalent	32352494	rs10842914	chr12:9275778	C=0.711, T=0.289	0.937968	0.985137	NR	0.08	0.06-0.1	4e-10
rs11513245	Refractive error	32231278	rs10842971	chr12:9303296	A=0.718, T=0.282	0.980472	0.990188	NR	NA	NA	1e-40
rs11513245	Myopia (age of diagnosis)	29808027	rs7968679	chr12:9313304	A=0.717, G=0.283	0.956384	0.980348	0.6975	0.0513	0.036-0.066	2e-11
rs11513245	Spherical equivalent or myopia (age of diagnosis)	29808027	rs7968679	chr12:9313304	A=0.717, G=0.283	0.956384	0.980348	0.7004	6.95	NA	4e-12
rs11513245	Myopia	27182965	rs7968679	chr12:9313304	A=0.717, G=0.283	0.956384	0.980348	NR	1.057	1.040-1.073	4e-12
rs12302819	Serum levels of protein NUDT16L1	35078996	rs2160424	chr12:9288953	A=0.435, C=0.565	0.968231	1	0.449	0.271662	0.24-0.31	3e-51
rs12302819	Serum levels of protein PZP	35078996	rs12302819	chr12:9298538	A=0.557, G=0.443	1	1	0.4486	0.230299	0.2-0.26	3e-53
rs7968679	Spherical equivalent	32352494	rs10842914	chr12:9275778	C=0.711, T=0.289	0.933252	0.980253	NR	0.08	0.06-0.1	4e-10
rs7968679	Refractive error	32231278	rs10842971	chr12:9303296	A=0.718, T=0.282	0.975651	0.990174	NR	NA	NA	1e-40
rs7968679	Myopia (age of diagnosis)	29808027	rs7968679	chr12:9313304	A=0.717, G=0.283	1	1	0.6975	0.0513	0.036-0.066	2e-11
rs7968679	Spherical equivalent or myopia (age of diagnosis)	29808027	rs7968679	chr12:9313304	A=0.717, G=0.283	1	1	0.7004	6.95	NA	4e-12
rs7968679	Myopia	27182965	rs7968679	chr12:9313304	A=0.717, G=0.283	1	1	NR	1.057	1.040-1.073	4e-12
rs842241	Height	30595370	rs7996004	chr13:47093502	G=0.178, T=0.822	0.908073	0.965856	NR	NA	NA	1e-17
rs2770292	OTU99_132 (Bacteroidales) prevalence	33462482	rs582385	chr13:47445994	A=0.845, G=0.155	0.927166	0.984719	NR	0.222289	0.13-0.32	8e-06
rs6313	Maternal nondisjunction of chromosome 21 (MI error vs fathers)	31830031	rs731245	chr13:47472266	A=0.513, G=0.487	0.808107	0.995559	NR	1.46	NA	7e-06
rs731245	Maternal nondisjunction of chromosome 21 (MI error vs fathers)	31830031	rs731245	chr13:47472266	A=0.513, G=0.487	1	1	NR	1.46	NA	7e-06
